# Supplementary material for: The development of a cSMART-based integrated model for hepatocellular carcinoma diagnosis
Source: J Hematol Oncol. 2023 Jan 5;16:1. doi: 10.1186/s13045-022-01396-z (PMC9814336; doi:10.1186/s13045-022-01396-z)
Supplement: Supplementary file 2 — Additional file 2: Table S3: Detail information of 345 HCC patients in training cohort. Table S4: Detail information of 344 LC patients in training cohort. Table S5: Detail information of 151 HCC patients in test cohort. Table S6: Detail information of 145 LC patients in test cohort. Table S7: Detail information of 112 HCC patients in validation cohort. Table S8: Detail information of 88 LC patients in validation cohort. [file 13045_2022_1396_MOESM2_ESM.xlsx]

## Sheet: HCC_Training
Table S3. Detail information of 345 HCC patients in training cohort
Patient ID	Hospital	Gender	Age	HBsAb	HBeAb	HBcAb	HBeAg	HBsAg (IU/ml)	HBV DNA (IU/ml)	PLT (K/mL)	AFP(μg/L)	AFP-L3	PIVKA-II (mAU/ml)	CA199 (U/ml)	Cirrhosis history	Fatty liver	Hepatic encephalopathy (1-3)	Ascites (1-3)	TBIL (μmol/L)	ALB (g/L)	INR	Child-Pugh score	Child-Pugh stage	Pathology	Tumor maximum size	Tumor count	MVI	BCLC	ACJJ
XJ020918	Eastern Hepatobiliary Surgery Hospital, Shanghai	male	33	0	1	1	0	>250	1	210	1210	0	426	7.3	1	0	1	1	1	1	1	5	A	hepatocellular carcinoma	7	1	M0	B	I
XJ020099	Eastern Hepatobiliary Surgery Hospital, Shanghai	male	45	0	1	1	0	0.01	0	111	1210	16.3	92308	2.2	1	0	1	1	1	1	1	5	A	hepatocellular carcinoma	7	1	M0	A	NA
XJ021414	Eastern Hepatobiliary Surgery Hospital, Shanghai	male	65	0	1	1	0	>250	1	99	1210	10.1	3358	35.6	1	0	1	1	1	1	1	5	A	hepatocellular carcinoma	16	1	M1	C	II
XJ020044	Eastern Hepatobiliary Surgery Hospital, Shanghai	male	48	0	0	1	1	>250	1	191	1210	10.1	5401	16.4	1	0	1	1	1	1	1	5	A	hepatocellular carcinoma	7	1	M0	B	I
XJ020579	Eastern Hepatobiliary Surgery Hospital, Shanghai	male	42	0	1	1	0	>250	1	151	1210	58.9	87398	12.6	1	0	1	1	1	1	1	5	A	hepatocellular carcinoma	9	1	M1	C	II
XJ020220	Eastern Hepatobiliary Surgery Hospital, Shanghai	male	65	0	0	1	0	>250	1	211	1210	15.1	2206	<0.6	1	0	1	2	1	1	1	6	A	hepatocellular carcinoma	10	3	M2	C	IIIA
XJ021157	Eastern Hepatobiliary Surgery Hospital, Shanghai	male	52	0	1	1	1	>250	1	NA	1210	0	39	33.3	0	0	1	1	1	1	1	5	A	hepatocellular carcinoma	5	1	M2	C	II
XJ020665	Eastern Hepatobiliary Surgery Hospital, Shanghai	male	56	0	1	1	0	>250	1	146	1210	33.5	164	15.3	1	0	1	1	1	1	1	5	A	hepatocellular carcinoma	6	1	M2	C	II
XJ020600	Eastern Hepatobiliary Surgery Hospital, Shanghai	male	52	0	1	1	0	>250	1	89	1210	37.1	552	62.3	0	0	1	1	1	1	1	5	A	hepatocellular carcinoma	9	1	M1	C	II
XJ020037	Eastern Hepatobiliary Surgery Hospital, Shanghai	female	44	0	1	1	0	>250	1	262	1210	55	31027	7.1	0	0	1	1	1	1	1	5	A	hepatocellular carcinoma	10	1	M0	B	I
XJ020820	Eastern Hepatobiliary Surgery Hospital, Shanghai	male	42	0	1	1	0	>250	0	243	1210	16.7	3328	7.8	1	0	1	1	1	1	1	5	A	hepatocellular carcinoma	11	1	M2	C	II
XJ020927	Eastern Hepatobiliary Surgery Hospital, Shanghai	male	64	1	1	1	0	0.01	0	185	1210	36.9	67147	13.7	0	0	1	1	1	1	1	5	A	hepatocellular carcinoma	12	1	M0	B	I
XJ021374	Eastern Hepatobiliary Surgery Hospital, Shanghai	male	52	0	1	1	0	>250	1	154	1210	0	709	20.5	1	0	1	1	1	1	1	5	A	hepatocellular carcinoma	6	1	M2	C	II
XJ020871	Eastern Hepatobiliary Surgery Hospital, Shanghai	male	47	0	0	1	0	12.46	0	221	1210	48.3	241	5.6	0	0	1	1	1	1	1	5	A	hepatocellular carcinoma	3.5	2	NA	B	NA
XJ021335	Eastern Hepatobiliary Surgery Hospital, Shanghai	male	45	0	1	1	0	125.56	0	203	1210	0	4424	7.4	0	0	1	1	1	1	1	5	A	hepatocellular carcinoma	8	1	M1	C	II
XJ021342	Eastern Hepatobiliary Surgery Hospital, Shanghai	female	58	0	0	1	1	<0.01	0	109	1210	46.8	8885	7.4	1	0	1	1	1	1	1	5	A	hepatocellular carcinoma	10	1	M1	C	NA
XJ021031	Eastern Hepatobiliary Surgery Hospital, Shanghai	male	44	0	0	1	1	>250	1	298	1210	70	5489	<0.6	1	0	1	1	1	1	1	5	A	hepatocellular carcinoma	12	1	M0	B	I
XJ021877	Eastern Hepatobiliary Surgery Hospital, Shanghai	male	64	0	1	1	0	>250	1	205	1210	30.4	8666	14	0	0	1	1	1	1	1	5	A	hepatocellular carcinoma	10	1	M2	C	II
XJ021021	Eastern Hepatobiliary Surgery Hospital, Shanghai	male	46	0	1	1	0	>250	1	108	1210	0	332	0.7	1	0	1	1	1	1	1	5	A	hepatocellular carcinoma	6	1	M2	C	II
XJ021874	Eastern Hepatobiliary Surgery Hospital, Shanghai	male	50	0	1	1	1	>250	1	204	1210	0	2807	12.5	1	0	1	1	1	1	1	5	A	hepatocellular carcinoma	12	4	M2	C	IIIA
XJ020934	Eastern Hepatobiliary Surgery Hospital, Shanghai	FEMALE	43	1	1	1	0	0.36	0	244	1210	11.4	25850	17.6	1	0	1	1	1	1	1	5	A	hepatocellular carcinoma	12	1	M2	C
XJ021965	Eastern Hepatobiliary Surgery Hospital, Shanghai	MALE	51	0	1	1	0	1913	1	307	1210	7.4	42	32	1	0	1	1	1	1	1	5	A	hepatocellular carcinoma	13	1	M2	C
XJ021799	Eastern Hepatobiliary Surgery Hospital, Shanghai	FEMALE	63	0	0	0	0	0.47	0	46	1210	3.1	463	85	1	1	1	1	1	1	1	5	A	hepatocellular carcinoma	2.5	2	M1	C
XJ020284	Eastern Hepatobiliary Surgery Hospital, Shanghai	MALE	42	0	0	1	1	1750	0	167	1210	10	107.3	9.7	1	0	1	1	1	1	1	5	A	hepatocellular carcinoma	4.1	1	M2	C
XJ021944	Eastern Hepatobiliary Surgery Hospital, Shanghai	MALE	70	0	1	1	0	1085	0	187	1210	46.2	315	15.6	1	0	1	1	1	1	1	5	A	hepatocellular carcinoma	5.2	1	M1	C
XJ020587	Eastern Hepatobiliary Surgery Hospital, Shanghai	MALE	51	0	1	1	0	2823	1	175	1210	78.3	3447	49.7	1	0	1	1	1	1	1	5	A	hepatocellular carcinoma	10.4	1	M1	C
XJ020015	Eastern Hepatobiliary Surgery Hospital, Shanghai	MALE	43	0	1	1	0	1291	0	165	1210	10	1.154	<2.0	1	0	1	1	1	1	1	5	A	hepatocellular carcinoma	1.8	1	M0	0
XJ020008	Eastern Hepatobiliary Surgery Hospital, Shanghai	MALE	58	0	1	1	0	144	0	167	1210	5	7157	28.2	1	0	1	1	1	1	1	5	A	hepatocellular carcinoma	4.5	1	M1	C
XJ021743	Eastern Hepatobiliary Surgery Hospital, Shanghai	male	52	0	0	1	1	>250	1	64	1200	1200	6885.2	106	1	0	1	1	1	1	1	5	A	hepatocellular carcinoma	9	1	M1	C	II
XJ020607	Eastern Hepatobiliary Surgery Hospital, Shanghai	male	51	0	1	1	0	0.3	0	90	1200	726.644	0.5	20.7	0	0	1	1	1	1	1	5	A	hepatocellular carcinoma	25	1	M1	C	II
XJ020720	Eastern Hepatobiliary Surgery Hospital, Shanghai	female	66	NA	NA	NA	NA	NA	1	110	1200	231.482	30000	37.3	1	0	1	1	1	1	1	5	A	hepatocellular carcinoma	2	1	M0	0	I
XJ021985	Eastern Hepatobiliary Surgery Hospital, Shanghai	male	51	1	1	1	0	>250	1	222	1200	1200	73.48	46.7	1	0	1	1	1	1	1	5	A	hepatocellular carcinoma	8	1	M0	B	I
XJ021120	Eastern Hepatobiliary Surgery Hospital, Shanghai	male	55	1	1	1	0	<0.01	0	231	1200	1200	30000	14.3	1	0	1	1	1	1	1	5	A	hepatocellular carcinoma	10	1	M2	C	II
XJ020622	Eastern Hepatobiliary Surgery Hospital, Shanghai	male	35	0	0	1	1	>250	1	321	1200	1200	21664.8	9.3	0	0	1	1	1	1	1	5	A	hepatocellular carcinoma	12	1	M2	C	II
XJ021435	Eastern Hepatobiliary Surgery Hospital, Shanghai	female	45	0	1	1	0	5.4	0	213	1200	1200	25971.7	6.8	1	0	1	1	1	1	1	5	A	hepatocellular carcinoma	12	1	M0	B	I
XJ021466	Eastern Hepatobiliary Surgery Hospital, Shanghai	male	46	0	1	1	1	>250	1	85	1200	1200	4365.2	14.9	1	0	1	1	1	1	1	5	A	hepatocellular carcinoma	6	1	M2	C	II
XJ020501	Eastern Hepatobiliary Surgery Hospital, Shanghai	male	55	0	1	1	0	>250	1	206	1200	1200	0.5	8.4	1	0	1	1	1	1	1	5	A	hepatocellular carcinoma	16	2	M1	C	IIIA
XJ020836	Eastern Hepatobiliary Surgery Hospital, Shanghai	male	27	0	1	1	0	>250	1	391	1200	1200	1203.3	18.3	0	0	1	2	1	1	1	6	A	hepatocellular carcinoma	15	1	M2	C	II
XJ021554	Eastern Hepatobiliary Surgery Hospital, Shanghai	female	31	0	1	1	0	>250	1	331	1200	1200	388	21	0	0	1	1	1	2	1	6	A	hepatocellular carcinoma	18	1	M1	C	II
XJ020546	Eastern Hepatobiliary Surgery Hospital, Shanghai	male	67	0	0	1	1	>250	1	349	1200	1200	96.69	27.8	1	0	1	1	1	2	1	6	A	hepatocellular carcinoma	15	1	M1	C	II
XJ021029	Eastern Hepatobiliary Surgery Hospital, Shanghai	male	39	0	0	1	0	>250	1	99	1200	1200	3414.7	5.8	1	0	1	1	1	1	1	5	A	hepatocellular carcinoma	8	1	M2	C	II
XJ021504	Eastern Hepatobiliary Surgery Hospital, Shanghai	male	52	0	1	1	0	>250	1	NA	1200	716.194	30000	27.3	1	0	1	1	1	1	1	5	A	hepatocellular carcinoma	14	1	M1	C	II
XJ021530	Eastern Hepatobiliary Surgery Hospital, Shanghai	male	29	0	1	1	0	>250	0	173	1200	1200	30000	24	1	0	1	1	1	1	1	5	A	hepatocellular carcinoma	8	5	M2	C	IIIA
XJ111552	Zhongshan Hospital, Fudan University, Shanghai	male	66	0	0	0	0	0.428	0	200	1200	1200	435.9	22.3	0	0	1	1	1	1	1	5	A	hepatocellular carcinoma	10	1	M2	C	II
XJ021845	Eastern Hepatobiliary Surgery Hospital, Shanghai	male	60	0	1	1	0	>250	0	163	1200	1200	1897.7	6.9	1	0	1	1	1	1	1	5	A	hepatocellular carcinoma	6	1	M1	C	II
XJ020571	Eastern Hepatobiliary Surgery Hospital, Shanghai	male	45	0	1	1	0	>250	1	187	1200	1200	1755.6	6.6	1	0	1	1	1	1	1	5	A	hepatocellular carcinoma	7	1	M0	B	I
XJ020331	Eastern Hepatobiliary Surgery Hospital, Shanghai	female	53	0	0	1	0	>250	1	338	1200	1200	9239.6	22	1	0	1	1	1	1	1	5	A	hepatocellular carcinoma	12	1	M1	C	II
XJ020446	Eastern Hepatobiliary Surgery Hospital, Shanghai	female	62	0	0	1	1	>250	1	172	1200	812.299	4491.7	<0.6	0	0	1	1	1	1	1	5	A	hepatocellular carcinoma	5	4	M2	C	II
XJ021234	Eastern Hepatobiliary Surgery Hospital, Shanghai	male	45	0	1	1	0	51.96	0	173	1200	1200	4526.8	4.4	1	0	1	1	1	1	1	5	A	hepatocellular carcinoma	20	1	M0	B	I
XJ021613	Eastern Hepatobiliary Surgery Hospital, Shanghai	male	36	0	1	1	0	>250	1	129	1200	1200	6639.6	12	1	0	1	1	1	1	1	5	A	hepatocellular carcinoma	6	1	M2	C	II
XJ021124	Eastern Hepatobiliary Surgery Hospital, Shanghai	male	54	0	1	1	0	111.36	0	170	1200	1039.48	2130.7	20	0	0	1	1	1	1	1	5	A	hepatocellular carcinoma	7	1	M2	C	II
XJ021472	Eastern Hepatobiliary Surgery Hospital, Shanghai	male	66	0	0	1	0	<0.01	0	258	1200	1200	6261.2	17.5	1	0	1	1	1	1	1	5	A	hepatocellular carcinoma	4	1	M1	C	II
XJ021784	Eastern Hepatobiliary Surgery Hospital, Shanghai	female	49	0	1	1	1	>250	1	232	1200	1200	187.5	16.7	0	0	1	1	1	1	1	5	A	hepatocellular carcinoma	13	1	M2	C	II
XJ020568	Eastern Hepatobiliary Surgery Hospital, Shanghai	male	62	0	1	1	0	158.27	1	109	1200	569.8	1078.9	22	1	0	1	1	1	1	1	5	A	hepatocellular carcinoma	10	1	M1	C	II
XJ020706	Eastern Hepatobiliary Surgery Hospital, Shanghai	male	64	0	1	1	0	>250	1	170	1200	1200	140.2	16.6	1	0	1	1	1	1	1	5	A	hepatocellular carcinoma	2.5	1	NA	A	NA
XJ021559	Eastern Hepatobiliary Surgery Hospital, Shanghai	female	76	1	0	1	0	<0.01	0	233	1200	381.012	4.201	11.5	1	0	1	1	1	1	1	5	A	hepatocellular carcinoma	3	2	M1	C	II
XJ021119	Eastern Hepatobiliary Surgery Hospital, Shanghai	male	46	0	0	1	1	50.01	1	157	1200	1200	30000	25.1	1	0	1	1	2	1	1	6	A	hepatocellular carcinoma	12	1	M1	C	II
XJ020629	Eastern Hepatobiliary Surgery Hospital, Shanghai	male	49	0	0	1	0	>250	0	270	1200	1200	3215.3	8.2	1	0	1	1	1	1	1	5	A	hepatocellular carcinoma	10	3	M2	C	IIIA
XJ020433	Eastern Hepatobiliary Surgery Hospital, Shanghai	female	38	0	1	1	0	>250	1	286	1200	1200	160.7	9.8	0	0	1	1	1	1	1	5	A	hepatocellular carcinoma	14	1	M0	B	I
XJ021451	Eastern Hepatobiliary Surgery Hospital, Shanghai	male	60	0	1	1	0	2.07	0	372	1200	1028.02	9214.6	9	1	0	1	1	1	1	1	5	A	hepatocellular carcinoma	11	1	M1	C	II
XJ021068	Eastern Hepatobiliary Surgery Hospital, Shanghai	male	54	0	0	1	0	0.01	0	167	1200	728.225	4870.2	25.2	0	0	1	1	1	1	1	5	A	hepatocellular carcinoma	7.3	1	M2	C	II
XJ020055	Eastern Hepatobiliary Surgery Hospital, Shanghai	male	51	0	1	1	0	77.99	1	196	1200	205.783	472.2	13.6	0	0	1	1	1	1	1	5	A	hepatocellular carcinoma	5	1	M1	C	II
XJ020659	Eastern Hepatobiliary Surgery Hospital, Shanghai	male	61	1	1	0	0	0.03	0	138	1200	1200	118	33.4	1	0	1	1	1	1	1	5	A	hepatocellular carcinoma	6	3	M2	C	IIIA
XJ020229	Eastern Hepatobiliary Surgery Hospital, Shanghai	male	29	0	0	1	1	36.95	1	194	1200	1200	4844.5	6.1	0	0	1	1	1	1	1	5	A	hepatocellular carcinoma	13	1	NA	B	NA
XJ020530	Eastern Hepatobiliary Surgery Hospital, Shanghai	male	69	0	0	0	0	0.04	0	180	1200	1200	30000	1	0	0	1	1	1	1	1	5	A	hepatocellular carcinoma	20	2	M2	C	IIIA
XJ020320	Eastern Hepatobiliary Surgery Hospital, Shanghai	male	47	0	0	1	1	>250	1	193	1200	1200	0.5	24.6	1	0	1	1	1	1	1	5	A	hepatocellular carcinoma	6.5	1	M1	C	II
XJ020279	Eastern Hepatobiliary Surgery Hospital, Shanghai	male	47	0	1	1	0	>250	1	250	1180.59	1200	12353.3	19.4	0	0	1	1	1	1	1	5	A	hepatocellular carcinoma	12	1	M2	C	II
XJ021703	Eastern Hepatobiliary Surgery Hospital, Shanghai	female	56	0	0	1	0	>250	1	84	1142.5	268.034	298.9	47	1	0	1	1	1	1	1	5	A	hepatocellular carcinoma	9	1	M2	C	II
XJ020677	Eastern Hepatobiliary Surgery Hospital, Shanghai	male	56	0	1	1	1	>250	1	119	992.88	109.057	13.97	14.4	1	0	1	1	1	1	1	5	A	hepatocellular carcinoma	2	1	M2	C	II
XJ020443	Eastern Hepatobiliary Surgery Hospital, Shanghai	male	77	1	0	1	1	76.54	1	89	930.915	294.75	1802.5	17	1	0	1	2	1	2	1	7	B	hepatocellular carcinoma	3	1	M2	C	II
XJ021395	Eastern Hepatobiliary Surgery Hospital, Shanghai	female	65	0	1	1	0	>250	1	149	916.802	170.652	295.9	13.7	0	0	1	1	1	1	NA	NA	NA	hepatocellular carcinoma	12	1	M0	B	I
XJ020272	Eastern Hepatobiliary Surgery Hospital, Shanghai	female	70	0	0	1	0	>250	0	164	769.1	0	38	31.4	1	0	1	1	1	1	1	5	A	hepatocellular carcinoma	4	1	M0	B	I
XJ020599	Eastern Hepatobiliary Surgery Hospital, Shanghai	female	67	0	0	1	0	>250	0	103	751.9	19.2	20	15.8	1	0	1	1	1	1	1	5	A	hepatocellular carcinoma	2	1	M0	0	I
XJ110929	Zhongshan Hospital, Fudan University, Shanghai	female	70	0	1	1	0	6814	0	75	711.969	188.042	0.5	18.8	1	0	1	1	1	1	1	5	A	hepatocellular carcinoma	7.6	1	M1	C	II
XJ020405	Eastern Hepatobiliary Surgery Hospital, Shanghai	MALE	50	0	0	1	0	2251	0	281	693	55.2	9460	>1000	1	1	1	1	3	1	1	7	B	hepatocellular carcinoma	2	1	M2	C
XJ021939	Eastern Hepatobiliary Surgery Hospital, Shanghai	MALE	57	0	1	1	1	2497	1	88	605	2.7	20	70.5	1	0	1	1	1	2	1	6	A	hepatocellular carcinoma	2	1	M0	0
XJ021227	Eastern Hepatobiliary Surgery Hospital, Shanghai	MALE	34	0	0	1	1	1931	0	273	593	14.7	60	7.1	1	0	1	1	1	1	1	5	A	hepatocellular carcinoma	4	1	M2	C
XJ020532	Eastern Hepatobiliary Surgery Hospital, Shanghai	MALE	52	0	0	1	0	2531	0	160	578	8.63	0.5	18.7	0	0	1	1	1	1	1	5	A	hepatocellular carcinoma	3.6	1	M0	A
XJ021727	Eastern Hepatobiliary Surgery Hospital, Shanghai	MALE	47	0	1	1	0	62.8	1	89	568	14.9	25127	14.4	1	0	1	1	1	1	1	5	A	hepatocellular carcinoma	10	1	M2	C
XJ110565	Zhongshan Hospital, Fudan University, Shanghai	female	76	0	0	1	1	4146	<50	182	563.093	260.718	7.731	9	0	0	1	1	1	1	1	5	A	hepatocellular carcinoma	1	1	M0	0	I
XJ021838	Eastern Hepatobiliary Surgery Hospital, Shanghai	male	36	0	1	1	0	>250	1	181	557.4	17.4	1068	24.8	1	0	1	1	1	1	1	5	A	hepatocellular carcinoma	2.5	1	M2	C	II
XJ020793	Eastern Hepatobiliary Surgery Hospital, Shanghai	male	66	1	0	1	0	<0.01	0	158	541.335	228.412	66.11	13	0	0	1	1	1	1	1	5	A	hepatocellular carcinoma	5	1	M0	B	I
XJ110742	Zhongshan Hospital, Fudan University, Shanghai	male	63	0	1	1	0	189.4	1	231	532.936	108.03	2260.4	25.1	0	1	1	1	1	1	1	5	A	hepatocellular carcinoma	6	2	M0	B	IIIA
XJ020170	Eastern Hepatobiliary Surgery Hospital, Shanghai	male	41	0	1	1	0	41.05	1	172	526.204	59.794	19.99	6.5	0	0	1	1	1	1	1	5	A	hepatocellular carcinoma	4	1	M2	C	II
XJ021429	Eastern Hepatobiliary Surgery Hospital, Shanghai	male	63	0	1	1	0	>250	1	192	509.786	34.399	199.7	24.1	0	0	1	1	1	1	1	5	A	hepatocellular carcinoma	6	1	M0	B	I
XJ021194	Eastern Hepatobiliary Surgery Hospital, Shanghai	male	54	0	1	1	0	>250	1	NA	491.584	73.557	367.2	9.4	1	0	1	1	1	1	1	5	A	hepatocellular carcinoma	5	2	M0	B	II
XJ021144	Eastern Hepatobiliary Surgery Hospital, Shanghai	male	48	0	1	1	0	>250	1	145	489.931	141.744	118.7	652.4	0	0	1	1	1	1	1	5	A	hepatocellular carcinoma	8	1	M2	C	II
XJ020436	Eastern Hepatobiliary Surgery Hospital, Shanghai	MALE	46	0	1	1	0	2744	0	246	439	2.4	50	8.6	1	0	1	1	2	1	1	6	A	hepatocellular carcinoma	1	1	M2	C
XJ021932	Eastern Hepatobiliary Surgery Hospital, Shanghai	male	53	1	0	0	0	0.01	0	121	420.403	92.395	5643.8	<0.6	1	0	1	1	1	1	1	5	A	hepatocellular carcinoma	3.5	1	M0	B	I
XJ020421	Eastern Hepatobiliary Surgery Hospital, Shanghai	male	74	0	1	1	0	>250	1	201	407.7	27.3	278	26.5	0	0	1	1	1	1	1	5	A	hepatocellular carcinoma	5	1	M1	C	II
XJ020256	Eastern Hepatobiliary Surgery Hospital, Shanghai	male	61	1	0	1	1	15.74	1	181	406.212	58.09	3632.3	38.8	1	0	1	1	1	2	1	6	A	hepatocellular carcinoma	10	2	M2	C	IIIA
XJ021536	Eastern Hepatobiliary Surgery Hospital, Shanghai	FEMALE	43	0	1	1	1	1418	1	113	404	24	10	36.2	1	0	1	1	1	2	1	6	A	hepatocellular carcinoma	3.6	2	M0	B
XJ021996	Eastern Hepatobiliary Surgery Hospital, Shanghai	male	81	0	1	1	0	0.03	0	175	395	25.4	30360	14.8	0	0	1	1	1	1	1	5	A	hepatocellular carcinoma	9	1	M1	C	II
XJ021526	Eastern Hepatobiliary Surgery Hospital, Shanghai	MALE	36	0	0	1	1	2131	1	97	389	11.6	30	31.8	1	0	1	1	1	1	1	5	A	hepatocellular carcinoma	1.5	1	M0	A
XJ020043	Eastern Hepatobiliary Surgery Hospital, Shanghai	female	69	0	0	0	0	0.39	0	93	355.1	21.4	398	62.2	1	0	1	2	1	1	1	6	A	hepatocellular carcinoma	4	1	M2	C
XJ021973	Eastern Hepatobiliary Surgery Hospital, Shanghai	male	59	0	1	1	0	>250	1	313	354.6	17.6	308	10.9	1	0	1	1	1	1	1	5	A	hepatocellular carcinoma	7	1	M1	C	II
XJ021191	Eastern Hepatobiliary Surgery Hospital, Shanghai	male	61	0	1	1	0	>250	1	196	338.5	28.3	1449	20.6	0	0	1	1	1	1	1	5	A	hepatocellular carcinoma	9.6	1	M1	C	II
XJ020014	Eastern Hepatobiliary Surgery Hospital, Shanghai	male	41	0	1	1	0	>250	1	272	298.539	52.903	0.5	25.1	0	0	1	2	1	1	1	6	A	hepatocellular carcinoma	4	1	M1	C	II
XJ021967	Eastern Hepatobiliary Surgery Hospital, Shanghai	female	50	0	0	1	1	>250	1	60	297.004	130.615	13.75	10.9	1	0	1	1	1	1	1	5	A	hepatocellular carcinoma	3	1	M0	A	I
XJ021634	Eastern Hepatobiliary Surgery Hospital, Shanghai	MALE	60	0	1	1	0	969	0	123	294	16	38	<2.0	1	0	1	2	1	1	1	6	A	hepatocellular carcinoma	3.5	1		A
XJ021616	Eastern Hepatobiliary Surgery Hospital, Shanghai	male	60	0	1	1	0	>250	0	50	283.63	64.545	808.4	3.4	1	0	1	1	1	1	1	5	A	hepatocellular carcinoma	3.8	1	NA	B	NA
XJ020448	Eastern Hepatobiliary Surgery Hospital, Shanghai	male	41	0	0	1	1	>250	0	68	273.193	103.546	1377.1	5.2	0	0	1	2	1	1	1	6	A	hepatocellular carcinoma	4	1	M2	C	II
XJ021800	Eastern Hepatobiliary Surgery Hospital, Shanghai	female	61	0	1	1	0	>250	1	134	259.669	86.491	378	43.7	1	0	1	2	2	2	1	8	B	hepatocellular carcinoma	8	3	M0	B	IIIA
XJ111880	Zhongshan Hospital, Fudan University, Shanghai	female	66	NA	NA	NA	NA	5735	NA	NA	250.298	26.085	140.1	8.7	1	0	1	1	1	1	1	5	A	hepatocellular carcinoma	NA	1	M0	B	NA
XJ020122	Eastern Hepatobiliary Surgery Hospital, Shanghai	female	67	1	1	1	0	<0.01	0	164	229.557	72.133	6138	8.6	1	0	1	2	1	1	1	6	A	hepatocellular carcinoma	8	1	M2	C	II
XJ020183	Eastern Hepatobiliary Surgery Hospital, Shanghai	male	36	0	0	1	1	>250	1	213	216.414	66.647	3.43	14.4	1	0	1	1	1	1	1	5	A	hepatocellular carcinoma	10	1	M0	B	I
XJ020211	Eastern Hepatobiliary Surgery Hospital, Shanghai	female	75	1	1	1	0	0.01	0	116	214.476	39.52	169	8.7	0	0	1	1	1	1	1	5	A	hepatocellular carcinoma	2.5	1	M2	C	II
XJ021825	Eastern Hepatobiliary Surgery Hospital, Shanghai	male	71	0	1	1	0	>250	1	117	208.87	32.646	186	29.9	1	0	1	1	1	1	1	5	A	hepatocellular carcinoma	3	1	NA	A	NA
XJ021869	Eastern Hepatobiliary Surgery Hospital, Shanghai	male	52	1	1	1	0	<0.01	0	156	205.52	89.27	1077.2	<0.6	1	0	1	1	1	1	1	5	A	hepatocellular carcinoma	3	2	M1	C	II
XJ021754	Eastern Hepatobiliary Surgery Hospital, Shanghai	male	55	0	1	1	0	>250	1	112	200.99	68.984	134.7	31.7	1	0	1	2	1	1	1	6	A	hepatocellular carcinoma	4	1	M2	C	II
XJ101628	the second affiliated hospital of Shandong University (Shandong Province)	male	53	0	0	1	1	4735.81	1	60	189.577	29.49	21.68	128.5	1	0	1	2	1	1	1	6	A	hepatocellular carcinoma	0.9	1	M0	0	I
XJ020960	Eastern Hepatobiliary Surgery Hospital, Shanghai	MALE	56	1	1	1	0	2912	1	190	184	11.1	2194	18.6	1	0	1	1	1	1	1	5	A	hepatocellular carcinoma	5	1	M0	A
XJ020345	Eastern Hepatobiliary Surgery Hospital, Shanghai	male	68	0	1	1	0	>250	1	109	183.253	22.622	186.4	50.5	1	0	1	1	1	2	1	6	A	hepatocellular carcinoma	6	1	M0	B	I
XJ021940	Eastern Hepatobiliary Surgery Hospital, Shanghai	male	49	0	0	1	0	>250	0	73	177.2	22.4	1912	8.3	1	0	1	1	1	1	1	5	A	hepatocellular carcinoma	4	1	M2	C	II
XJ021069	Eastern Hepatobiliary Surgery Hospital, Shanghai	male	50	1	0	1	0	0.01	0	135	166.987	44.826	0.5	6.2	1	0	1	1	1	1	1	5	A	hepatocellular carcinoma	5	1	M2	C	II
XJ020321	Eastern Hepatobiliary Surgery Hospital, Shanghai	male	72	0	1	1	0	36.61	0	221	166.054	14.473	0.5	29.9	1	0	1	1	2	1	1	6	A	hepatocellular carcinoma	1.5	1	M1	C	II
XJ021771	Eastern Hepatobiliary Surgery Hospital, Shanghai	male	62	1	1	1	0	<0.01	0	197	162.805	42.746	3450.5	9.7	1	0	1	1	1	1	1	5	A	hepatocellular carcinoma	7.5	1	M0	B	I
XJ020791	Eastern Hepatobiliary Surgery Hospital, Shanghai	male	55	0	1	1	0	>250	1	130	160.632	31.67	1479.7	26.4	1	0	1	1	1	1	1	5	A	hepatocellular carcinoma	10	1	M0	B	I
XJ020225	Eastern Hepatobiliary Surgery Hospital, Shanghai	MALE	55	0	1	1	0	2658	1	57	149	32.2	83	11	1	0	1	1	1	1	1	5	A	hepatocellular carcinoma	3	1	M0	A
XJ021923	Eastern Hepatobiliary Surgery Hospital, Shanghai	FEMALE	65	0	1	1	0	32.4	0	157	135	40.6	28	69.7	0	0	1	2	1	1	1	6	A	hepatocellular carcinoma	2	1	M1	C
XJ021200	Eastern Hepatobiliary Surgery Hospital, Shanghai	MALE	58	0	1	1	0	2353	1	227	132	9	18	15.2	0	0	1	1	1	1	1	5	A	hepatocellular carcinoma	15	1	M1	C
XJ100714	the second affiliated hospital of Shandong University (Shandong Province)	female	70	0	0	0	0	0	NA	72	127.827	17.738	117.2	18.38	1	0	1	1	1	1	1	5	A	hepatocellular carcinoma	1.5	1	M0	0	I
XJ021904	Eastern Hepatobiliary Surgery Hospital, Shanghai	male	56	0	1	1	0	>250	1	139	123.7	34.6	4539	32	1	0	1	1	1	1	1	5	A	hepatocellular carcinoma	12.5	1	M2	C	II
XJ020094	Eastern Hepatobiliary Surgery Hospital, Shanghai	male	74	0	0	1	1	>250	0	355	122.9	16.2	105987	8.4	1	0	1	1	1	1	1	5	A	hepatocellular carcinoma	16.8	1	M0	B	I
XJ020848	Eastern Hepatobiliary Surgery Hospital, Shanghai	male	62	0	1	1	0	0.52	0	93	122.232	38.738	965.8	43.6	1	0	1	1	1	1	1	5	A	hepatocellular carcinoma	5	2	M2	C	II
XJ021674	Eastern Hepatobiliary Surgery Hospital, Shanghai	male	51	0	1	1	0	>250	0	121	116.193	19.254	23759.2	6.9	1	0	1	1	1	1	1	5	A	hepatocellular carcinoma	3.8	1	M1	C	II
XJ110853	Zhongshan Hospital, Fudan University, Shanghai	male	53	0	1	1	0	16.38	0	83	113.119	26.006	54.9	29.5	1	1	1	1	1	1	1	5	A	hepatocellular carcinoma	2	2	M0	A	II
XJ021442	Eastern Hepatobiliary Surgery Hospital, Shanghai	MALE	74	0	0	1	0	1881	1	152	112	11.1	29	11.9	1	0	1	1	1	1	1	5	A	hepatocellular carcinoma	8.4	1	M0	A
XJ020065	Eastern Hepatobiliary Surgery Hospital, Shanghai	male	44	0	1	1	0	<0.01	0	375	105.033	68.37	150.8	10	0	0	1	1	1	1	1	5	A	hepatocellular carcinoma	10	1	M0	B	I
XJ111757	Zhongshan Hospital, Fudan University, Shanghai	male	64	0	1	1	0	60.26	0	188	104.836	20.732	8744.1	25.9	1	0	1	1	1	1	1	5	A	hepatocellular carcinoma	8	9	M0	B	IIIA
XJ021108	Eastern Hepatobiliary Surgery Hospital, Shanghai	male	53	0	0	1	0	>250	0	77	103.668	14.318	36.04	15.7	1	0	1	1	1	1	1	5	A	hepatocellular carcinoma	2	2	M1	C	II
XJ020541	Eastern Hepatobiliary Surgery Hospital, Shanghai	male	56	0	0	1	0	0.19	1	113	101.7	59.8	19	26.7	1	0	1	1	1	1	1	5	A	hepatocellular carcinoma	3	1	M2	C	II
XJ021028	Eastern Hepatobiliary Surgery Hospital, Shanghai	FEMALE	66	0	1	1	0	2002	1	208	98.2	17.3	11	11.3	1	0	1	1	1	1	1	5	A	hepatocellular carcinoma	11.5	1	M1	C
XJ020091	Eastern Hepatobiliary Surgery Hospital, Shanghai	male	43	0	1	1	1	>250	1	110	87.9	13.3	1340	0.9	1	0	1	1	1	1	1	5	A	hepatocellular carcinoma	6	1	M1	C	II
XJ020054	Eastern Hepatobiliary Surgery Hospital, Shanghai	male	56	0	0	1	1	>250	1	106	85.287	27.274	30000	23.9	0	0	1	1	1	1	1	5	A	hepatocellular carcinoma	2	1	M1	C	II
XJ021737	Eastern Hepatobiliary Surgery Hospital, Shanghai	female	84	0	1	1	0	>250	1	215	83.494	9.862	14442.6	16.4	1	0	1	1	1	1	2	6	A	hepatocellular carcinoma	4	1	M0	B	I
XJ021525	Eastern Hepatobiliary Surgery Hospital, Shanghai	male	54	0	1	1	0	>250	1	214	82	0	303	9.8	0	0	1	1	1	1	1	5	A	hepatocellular carcinoma	6.4	3	M0	B	IIIA
XJ111223	Zhongshan Hospital, Fudan University, Shanghai	female	79	0	0	1	1	3925	1	160	79.95	23.074	1344.1	30.3	1	0	1	1	1	1	1	5	A	hepatocellular carcinoma	3.2	1	M0	B	I
XJ021261	Eastern Hepatobiliary Surgery Hospital, Shanghai	male	66	0	0	1	1	>250	0	146	76.2	36.6	44	<0.6	1	0	1	1	1	1	1	5	A	hepatocellular carcinoma	1.5	3	M1	C	II
XJ101164	the second affiliated hospital of Shandong University (Shandong Province)	male	73	0	0	1	1	521.8	0	291	75.353	13.922	4.573	8.55	1	NA	1	1	1	1	1	5	A	hepatocellular carcinoma	0.9	1	M0	0	I
XJ020512	Eastern Hepatobiliary Surgery Hospital, Shanghai	male	40	1	1	1	0	>250	1	91	72.846	5.053	0.5	49.8	1	0	1	2	1	1	1	6	A	hepatocellular carcinoma	4	2	M0	B	II
XJ020176	Eastern Hepatobiliary Surgery Hospital, Shanghai	male	55	0	1	1	0	135.49	0	108	71.06	17.552	159.4	13.3	1	0	1	1	1	1	1	5	A	hepatocellular carcinoma	2.5	3	M2	C	II
XJ020486	Eastern Hepatobiliary Surgery Hospital, Shanghai	MALE	67	1	1	1	0	0.46	0	157	69.4	5	2974	18.1	0	0	1	1	1	1	1	5	A	hepatocellular carcinoma	6.5	1	M0	A
XJ021457	Eastern Hepatobiliary Surgery Hospital, Shanghai	male	55	0	0	1	1	>250	1	197	64.9	43.6	225	6.2	0	0	1	1	1	1	1	5	A	hepatocellular carcinoma	5	1	M0	B	I
XJ020406	Eastern Hepatobiliary Surgery Hospital, Shanghai	MALE	69	0	1	1	0	1410	0	190	62.6	11.9	3475	<2.0	0	0	1	1	1	1	1	5	A	hepatocellular carcinoma	7	1	M0	A
XJ111553	Zhongshan Hospital, Fudan University, Shanghai	male	62	0	1	1	0	6825	<50	168	61.86	11.458	1368.3	9.7	0	0	1	1	2	1	1	6	A	hepatocellular carcinoma	3	1	M0	A	I
XJ021937	Eastern Hepatobiliary Surgery Hospital, Shanghai	male	63	0	1	1	0	>250	1	131	60.693	6.636	0.5	28.2	1	0	1	1	1	1	1	5	A	hepatocellular carcinoma	2	1	M0	0	I
XJ020627	Eastern Hepatobiliary Surgery Hospital, Shanghai	male	50	0	1	1	0	>250	1	120	59.036	8.403	158	24.6	1	0	1	1	1	1	1	5	A	hepatocellular carcinoma	8	1	M1	C	II
XJ021717	Eastern Hepatobiliary Surgery Hospital, Shanghai	male	39	0	0	1	1	>250	1	351	56.749	19.765	2529.7	25	0	0	1	1	1	1	1	5	A	hepatocellular carcinoma	8	3	M2	C	IIIA
XJ020687	Eastern Hepatobiliary Surgery Hospital, Shanghai	male	67	0	1	1	0	>250	0	46	52.743	6.906	2017.3	<0.6	1	0	1	1	1	1	1	5	A	hepatocellular carcinoma	3	1	M2	C	II
XJ020478	Eastern Hepatobiliary Surgery Hospital, Shanghai	male	78	0	1	1	0	>250	1	171	52.1	0	30	27.5	NA	0	1	1	1	1	1	5	A	hepatocellular carcinoma	7	1	M1	C	II
XJ021919	Eastern Hepatobiliary Surgery Hospital, Shanghai	male	63	0	0	1	1	>250	1	87	52	30	436	116.4	1	0	1	2	1	2	1	7	B	hepatocellular carcinoma	11	1	M2	C	II
XJ021652	Eastern Hepatobiliary Surgery Hospital, Shanghai	MALE	73	0	1	1	0	2234	1	117	48.5	20.5	50	16.8	1	1	1	1	1	1	1	5	A	hepatocellular carcinoma	5.5	1	M0	A
XJ021271	Eastern Hepatobiliary Surgery Hospital, Shanghai	male	70	1	1	1	0	196.05	1	120	47.596	4.498	0.5	15.2	0	0	1	1	1	1	1	5	A	hepatocellular carcinoma	5	1	M0	B	I
XJ031847	Mengchao Hepatobiliary Hospital (Fujian Province)	male	45	0	1	1	0	250	1	25	46.69	8.879	316.8	109.6	1	0	1	3	3	3	2	12	C	hepatocellular carcinoma	2.2	1	M0	A	I
XJ020866	Eastern Hepatobiliary Surgery Hospital, Shanghai	male	70	1	0	1	0	<0.01	0	144	45.116	8.952	7.84	10.6	0	0	1	1	1	1	1	5	A	hepatocellular carcinoma	5.3	1	M0	B	I
XJ020071	Eastern Hepatobiliary Surgery Hospital, Shanghai	male	70	0	1	1	0	8.95	0	169	45.1	16	813	15.6	1	0	1	1	1	1	1	5	A	hepatocellular carcinoma	2	1	M0	0	I
XJ020271	Eastern Hepatobiliary Surgery Hospital, Shanghai	MALE	75	0	1	1	0	2065	1	75	43.1	5.7	62	83.9	1	0	1	1	1	1	1	5	A	hepatocellular carcinoma	4.3	1	M0	A
XJ110946	Zhongshan Hospital, Fudan University, Shanghai	male	72	0	0	0	0	0.379	0	185	42.521	12.665	5758.7	8.9	0	1	1	1	1	1	1	5	A	hepatocellular carcinoma	3.8	1	M1	C	II
XJ020454	Eastern Hepatobiliary Surgery Hospital, Shanghai	male	57	0	1	1	0	4.42	1	286	40.678	9.371	101.9	27.4	0	0	1	1	1	1	1	5	A	hepatocellular carcinoma	10	2	NA	B	NA
XJ021704	Eastern Hepatobiliary Surgery Hospital, Shanghai	MALE	57	0	1	1	0	1500	0	110	39.8	56.5	154	11.5	1	0	1	1	1	1	1	5	A	hepatocellular carcinoma	1.8	1	M2	C
XJ021540	Eastern Hepatobiliary Surgery Hospital, Shanghai	male	47	0	1	1	0	>250	1	97	39.76	0.6	0.5	15.7	0	0	1	1	1	1	1	5	A	hepatocellular carcinoma	10	2	M2	C	IIIA
XJ021424	Eastern Hepatobiliary Surgery Hospital, Shanghai	male	52	0	0	1	0	<0.01	0	165	39.465	4.375	8.793	8.6	0	1	2	2	1	1	1	7	B	hepatocellular carcinoma	4	1	M0	B	I
XJ021137	Eastern Hepatobiliary Surgery Hospital, Shanghai	male	63	0	1	1	0	76.28	0	62	37.05	9.289	0.5	46.3	1	0	1	1	1	1	1	5	A	hepatocellular carcinoma	3	1	M1	C	II
XJ021347	Eastern Hepatobiliary Surgery Hospital, Shanghai	MALE	54	0	1	1	0	279	0	156	36.5	14.7	178	7.9	0	0	1	1	1	1	1	5	A	hepatocellular carcinoma	2.8	1	M0	A
XJ021080	Eastern Hepatobiliary Surgery Hospital, Shanghai	male	54	0	0	1	1	>250	1	141	36.464	6.958	6237.5	5.1	1	0	1	1	1	1	1	5	A	hepatocellular carcinoma	6	1	M0	B	I
XJ021172	Eastern Hepatobiliary Surgery Hospital, Shanghai	male	66	0	1	1	1	>250	1	46	36.429	6.243	38.89	28.1	1	0	1	1	1	1	1	5	A	hepatocellular carcinoma	3.5	1	M2	C	II
XJ021366	Eastern Hepatobiliary Surgery Hospital, Shanghai	male	62	0	0	1	0	0.01	0	101	34.9	42.5	32	10.2	1	0	1	1	1	1	1	5	A	hepatocellular carcinoma	2.5	1	M2	C	II
XJ021066	Eastern Hepatobiliary Surgery Hospital, Shanghai	male	59	0	1	1	1	2427	0	106	32.8	21.8	15	6.1	1	0	1	1	1	1	1	5	A	hepatocellular carcinoma	3	1	M1	C
XJ021680	Eastern Hepatobiliary Surgery Hospital, Shanghai	male	47	0	0	1	1	>250	0	88	32.464	27.595	610.6	6.9	1	0	1	1	1	1	1	5	A	hepatocellular carcinoma	2	1	M0	0	I
XJ021865	Eastern Hepatobiliary Surgery Hospital, Shanghai	male	43	0	1	1	0	0.463	0	101	31.825	9.264	625	0.6	0	0	1	1	1	1	1	5	A	hepatocellular carcinoma	5	1	M2	C	II
XJ021604	Eastern Hepatobiliary Surgery Hospital, Shanghai	male	59	0	1	1	0	>250	1	144	31.27	3.888	1516.8	4.7	0	0	1	1	1	1	1	5	A	hepatocellular carcinoma	5	2	M0	B	II
XJ021724	Eastern Hepatobiliary Surgery Hospital, Shanghai	female	63	0	1	1	0	>250	0	158	27.7	0	216	32.1	0	0	1	1	1	1	1	5	A	hepatocellular carcinoma	1.5	1	M1	C	II
XJ021510	Eastern Hepatobiliary Surgery Hospital, Shanghai	MALE	69	1	0	0	0	0.72	0	71	25.5	5	105	46.5	1	0	1	1	3	2	1	8	B	hepatocellular carcinoma	1.5	1	M2	C
XJ020193	Eastern Hepatobiliary Surgery Hospital, Shanghai	MALE	76	1	0	1	0	0.43	0	105	23.3	26.2	187	9.3	1	1	1	1	1	1	1	5	A	hepatocellular carcinoma	2	1	M2	C
XJ020694	Eastern Hepatobiliary Surgery Hospital, Shanghai	FEMALE	69	0	0	1	0	0.39	0	96	21.5	10.9	20	5.3	1	0	1	1	1	1	1	5	A	hepatocellular carcinoma	2	1	M0	A
XJ021640	Eastern Hepatobiliary Surgery Hospital, Shanghai	male	54	NA	NA	NA	NA	NA	NA	120	20.281	6.296	352.5	NA	1	0	1	1	1	1	NA	NA	NA	hepatocellular carcinoma	10	1	M2	C	II
XJ021475	Eastern Hepatobiliary Surgery Hospital, Shanghai	male	63	0	1	1	0	>250	1	118	20.1	0	1288	35.6	1	0	1	1	1	1	1	5	A	hepatocellular carcinoma	5	1	M1	C	II
XJ021941	Eastern Hepatobiliary Surgery Hospital, Shanghai	male	69	0	1	1	0	5.48	1	138	19.704	15.763	27743.1	21.6	0	0	1	1	1	1	1	5	A	hepatocellular carcinoma	10	2	M0	B	IIIA
XJ021980	Eastern Hepatobiliary Surgery Hospital, Shanghai	male	50	0	1	1	0	>250	0	135	19.584	2.79	0.5	39.8	1	0	1	1	1	1	1	5	A	hepatocellular carcinoma	11	1	M0	B	I
XJ020051	Eastern Hepatobiliary Surgery Hospital, Shanghai	male	55	0	1	1	0	223.97	0	48	19.225	3.934	3944.9	<0.6	1	0	1	1	1	1	1	5	A	hepatocellular carcinoma	4	1	M0	B	I
XJ020776	Eastern Hepatobiliary Surgery Hospital, Shanghai	male	50	0	0	1	1	>250	1	242	19.192	3.53	15.48	8.6	1	0	1	1	1	1	1	5	A	hepatocellular carcinoma	3	2	M0	A	II
XJ020009	Eastern Hepatobiliary Surgery Hospital, Shanghai	male	66	0	0	1	0	<0.01	0	139	19.1	0	4391	25.8	0	0	1	1	1	1	1	5	A	hepatocellular carcinoma	12	2	M1	C	IIIA
XJ020794	Eastern Hepatobiliary Surgery Hospital, Shanghai	MALE	72	1	0	1	0	0.34	0	87	18.5	5	19	9.9	0	0	1	1	1	2	1	6	A	hepatocellular carcinoma	2	1	M1	C
XJ020164	Eastern Hepatobiliary Surgery Hospital, Shanghai	male	63	0	0	1	1	>250	NA	62	18.15	0.6	0.5	<0.6	1	0	1	2	1	1	1	6	A	hepatocellular carcinoma	2.6	2	M1	C	II
XJ020147	Eastern Hepatobiliary Surgery Hospital, Shanghai	MALE	40	0	1	1	0	1324	0	274	18.1	5	108	6.3	0	0	1	1	1	1	1	5	A	hepatocellular carcinoma	2.5	1	M2	C
XJ020838	Eastern Hepatobiliary Surgery Hospital, Shanghai	male	60	NA	NA	NA	NA	NA	1	100	17.254	2.83	93.78	65.3	1	0	1	1	1	1	1	5	A	hepatocellular carcinoma	7	3	M1	C	IIIA
XJ021011	Eastern Hepatobiliary Surgery Hospital, Shanghai	female	50	1	0	1	0	<0.01	0	64	16.722	0.6	23.51	56.8	0	0	1	2	3	1	1	8	B	hepatocellular carcinoma	4	1	M0	B	I
XJ020785	Eastern Hepatobiliary Surgery Hospital, Shanghai	MALE	58	0	1	1	0	2504	1	324	16.6	21.4	455	14	1	0	1	2	1	1	1	6	A	hepatocellular carcinoma	6.5	1	M2	C
XJ021358	Eastern Hepatobiliary Surgery Hospital, Shanghai	male	72	0	1	1	0	>250	0	116	16.551	0.6	25.56	64.2	1	0	1	1	1	1	1	5	A	hepatocellular carcinoma	2	1	M0	0	I
XJ021486	Eastern Hepatobiliary Surgery Hospital, Shanghai	FEMALE	74	0	1	1	0	2306	1	76	16	5	16	77.2	1	0	1	1	1	2	1	6	A	hepatocellular carcinoma	4	1	M0	A
XJ021304	Eastern Hepatobiliary Surgery Hospital, Shanghai	male	69	0	1	1	0	76.97	1	302	15.934	3.214	13977	19.2	1	0	1	1	1	1	1	5	A	hepatocellular carcinoma	7	1	M0	B	I
XJ020673	Eastern Hepatobiliary Surgery Hospital, Shanghai	male	70	0	1	1	0	<0.01	0	171	14.808	4.372	38.76	8.1	1	0	1	1	1	1	1	5	A	hepatocellular carcinoma	6	2	M0	B	IIIA
XJ021014	Eastern Hepatobiliary Surgery Hospital, Shanghai	female	65	0	1	1	0	>250	1	155	12.835	0.6	27429.3	56.7	0	0	1	1	1	1	1	5	A	hepatocellular carcinoma	8	1	M1	C	II
XJ021499	Eastern Hepatobiliary Surgery Hospital, Shanghai	male	63	0	0	0	0	<0.01	0	106	12.7	0	187	22.7	1	0	1	1	1	1	1	5	A	hepatocellular carcinoma	6	2	M0	B	IIIA
XJ111123	Zhongshan Hospital, Fudan University, Shanghai	male	50	0	0	1	1	4843	<50	121	12.285	0.6	9870.7	19.3	1	0	1	1	1	1	1	5	A	hepatocellular carcinoma	1	2	M0	A	II
XJ111833	Zhongshan Hospital, Fudan University, Shanghai	male	75	0	1	1	0	0.439	<50	102	12.007	2.466	0.5	10.1	1	0	1	1	1	1	1	5	A	hepatocellular carcinoma	2.5	2	M0	A	II
XJ021319	Eastern Hepatobiliary Surgery Hospital, Shanghai	male	47	0	1	1	0	>250	0	219	11.8	19.9	27	12.3	0	0	1	1	1	1	1	5	A	hepatocellular carcinoma	2.5	1	M0	A	I
XJ020259	Eastern Hepatobiliary Surgery Hospital, Shanghai	male	64	0	1	1	0	155.22	1	76	11.8	0	46	34.4	1	0	1	1	1	1	1	5	A	hepatocellular carcinoma	8	1	M0	B	I
XJ020543	Eastern Hepatobiliary Surgery Hospital, Shanghai	male	23	0	0	0	0	<0.01	NA	276	11.685	0.6	14944.8	6.5	0	0	1	1	1	1	1	5	A	hepatocellular carcinoma	14	1	M1	C	II
XJ020882	Eastern Hepatobiliary Surgery Hospital, Shanghai	male	54	0	1	1	0	>250	0	185	11.2	40.2	157	9.9	0	0	1	1	1	1	1	5	A	hepatocellular carcinoma	3	1	M0	A	I
XJ021995	Eastern Hepatobiliary Surgery Hospital, Shanghai	male	55	0	0	1	0	>250	0	74	11.2	0	59	0.6	1	0	1	1	1	1	1	5	A	hepatocellular carcinoma	3.5	1	M1	C	II
XJ110949	Zhongshan Hospital, Fudan University, Shanghai	female	70	0	1	1	0	103.04	0	183	11.18	0.6	1939.6	10.7	1	0	1	1	1	1	1	5	A	hepatocellular carcinoma	7.1	1	M0	B	I
XJ021753	Eastern Hepatobiliary Surgery Hospital, Shanghai	female	47	0	1	1	0	143.57	0	90	11.1	32.2	29	9.1	0	0	1	1	1	1	1	5	A	hepatocellular carcinoma	5	1	M0	B	I
XJ021611	Eastern Hepatobiliary Surgery Hospital, Shanghai	MALE	31	0	0	1	1	1718	1	183	11.1	5	75000	<2.0	0	0	1	1	1	1	1	5	A	hepatocellular carcinoma	11	1	M2	C
XJ021070	Eastern Hepatobiliary Surgery Hospital, Shanghai	MALE	63	0	1	1	0	20	0	95	11	5	81	12.5	1	0	1	1	1	1	1	5	A	hepatocellular carcinoma	1.5	1	M2	C
XJ021471	Eastern Hepatobiliary Surgery Hospital, Shanghai	male	61	0	1	1	0	>250	0	71	10.803	2.432	30000	9	1	0	1	1	1	1	1	5	A	hepatocellular carcinoma	5	2	M0	B	II
XJ021096	Eastern Hepatobiliary Surgery Hospital, Shanghai	male	66	0	1	1	0	155	1	144	10.8	31.5	2247	11.1	0	0	1	1	1	1	1	5	A	hepatocellular carcinoma	3.5	2	M0	B
XJ021494	Eastern Hepatobiliary Surgery Hospital, Shanghai	male	54	0	0	1	1	>250	1	78	10.659	0.6	0.5	16.8	1	0	1	1	1	1	1	5	A	hepatocellular carcinoma	3	1	M1	C	II
XJ021082	Eastern Hepatobiliary Surgery Hospital, Shanghai	male	46	0	1	1	0	>250	1	161	10.5	0	696	8.8	0	0	1	1	1	1	1	5	A	hepatocellular carcinoma	5	1	M1	C	II
XJ020296	Eastern Hepatobiliary Surgery Hospital, Shanghai	male	55	0	1	1	0	>250	0	147	10.4	26.4	182	12.5	0	0	1	1	1	1	1	5	A	hepatocellular carcinoma	2.5	1	M0	A	I
XJ020041	Eastern Hepatobiliary Surgery Hospital, Shanghai	male	49	0	0	1	1	>250	1	118	10.3	23.1	125	20.5	1	0	1	1	1	1	1	5	A	hepatocellular carcinoma	2	1	NA	A	NA
XJ040603	Nanfang Hospital, Southern Medical University (Guangdong Province) (Guangdong Province)	male	48	0	1	1	0	67.88	0	77	10.12	0.6	29.82	NA	1	0	1	1	1	1	1	5	A	hepatocellular carcinoma	0.8	1	M0	0	I
XJ110505	Zhongshan Hospital, Fudan University, Shanghai	male	72	0	1	1	0	2035	70000	78	10.114	0.6	112.6	34.5	0	0	1	1	1	1	1	5	A	hepatocellular carcinoma	2	1	M0	0	I
XJ021630	Eastern Hepatobiliary Surgery Hospital, Shanghai	male	53	0	0	1	1	>250	0	65	10.07	0.6	456.6	31.2	1	0	1	1	2	2	1	7	B	hepatocellular carcinoma	4	1	M1	C	II
XJ021193	Eastern Hepatobiliary Surgery Hospital, Shanghai	male	55	NA	NA	NA	NA	NA	NA	171	9.634	0.6	28.69	NA	0	0	1	1	1	2	1	6	A	hepatocellular carcinoma	9	1	M0	B	I
XJ020736	Eastern Hepatobiliary Surgery Hospital, Shanghai	male	59	0	1	1	1	>250	1	91	9.3	0	28	32.1	0	0	1	1	1	1	1	5	A	hepatocellular carcinoma	2	1	M0	0	I
XJ021267	Eastern Hepatobiliary Surgery Hospital, Shanghai	male	60	0	1	1	0	0.03	0	490	9.083	0.6	25104.9	13.9	0	0	1	1	1	1	1	5	A	hepatocellular carcinoma	20	1	M2	C	II
XJ021824	Eastern Hepatobiliary Surgery Hospital, Shanghai	MALE	53	0	1	1	0	1796	1	220	9	5	14293	26	1	0	1	1	1	1	1	5	A	hepatocellular carcinoma	10.5	1	M1	C
XJ021477	Eastern Hepatobiliary Surgery Hospital, Shanghai	male	65	0	0	1	1	>250	0	162	8.834	0.6	281.6	21.8	1	0	1	1	1	1	1	5	A	hepatocellular carcinoma	3.5	4	M1	C	II
XJ020187	Eastern Hepatobiliary Surgery Hospital, Shanghai	male	54	0	1	1	0	>250	1	192	8.8	0	137	17.8	0	0	1	1	1	1	1	5	A	hepatocellular carcinoma	2.5	1	M1	C	II
XJ021756	Eastern Hepatobiliary Surgery Hospital, Shanghai	male	50	0	1	1	0	85.53	1	75	8.6	0	29	10.3	1	0	1	1	1	1	1	5	A	hepatocellular carcinoma	3	1	M0	A	I
XJ020885	Eastern Hepatobiliary Surgery Hospital, Shanghai	male	70	0	1	1	1	141.03	1	181	8.34	0.6	1115	27.9	0	0	1	1	1	1	1	5	A	hepatocellular carcinoma	4	1	M2	C	II
XJ020721	Eastern Hepatobiliary Surgery Hospital, Shanghai	male	71	1	0	1	0	<0.01	0	132	8.246	0.6	122.9	20.6	0	0	1	1	1	1	1	5	A	hepatocellular carcinoma	8	1	M1	C	II
XJ020913	Eastern Hepatobiliary Surgery Hospital, Shanghai	male	64	0	1	1	0	>250	0	86	7.997	0.6	0.5	42.2	1	0	1	2	1	1	1	6	A	hepatocellular carcinoma	3	1	M0	A	I
XJ110064	Zhongshan Hospital, Fudan University, Shanghai	male	44	0	1	1	0	5906	NA	150	7.985	0.6	19.3	4.2	1	0	1	1	1	1	1	5	A	hepatocellular carcinoma	2	1	M0	0	I
XJ021725	Eastern Hepatobiliary Surgery Hospital, Shanghai	female	66	0	1	1	0	246.55	0	177	7.82	0.6	6322.2	<0.6	1	0	1	1	1	1	1	5	A	hepatocellular carcinoma	13	1	M0	B	I
XJ020679	Eastern Hepatobiliary Surgery Hospital, Shanghai	female	71	0	1	1	0	681	1	161	7.6	5	51	35.4	1	1	1	2	1	1	1	6	A	hepatocellular carcinoma	4	1	M0	A
XJ021867	Eastern Hepatobiliary Surgery Hospital, Shanghai	male	58	0	1	1	0	1023	0	176	7.6	5	27	22.7	1	0	1	1	1	1	1	5	A	hepatocellular carcinoma	4	2	M2	C
XJ020444	Eastern Hepatobiliary Surgery Hospital, Shanghai	male	42	0	1	1	0	>250	1	104	7.597	0.6	0.5	12.6	1	0	1	1	1	1	1	5	A	hepatocellular carcinoma	2	1	M1	C	II
XJ020500	Eastern Hepatobiliary Surgery Hospital, Shanghai	FEMALE	78	0	0	0	0	0.35	0	251	7.3	5	254	11.5	1	0	1	1	1	1	1	5	A	hepatocellular carcinoma	4	1	M2	B
XJ021671	Eastern Hepatobiliary Surgery Hospital, Shanghai	male	40	0	0	1	1	>250	0	286	7.216	0.6	5.526	128.1	1	0	1	1	1	1	1	5	A	hepatocellular carcinoma	7	2	M0	B	IIIA
XJ020668	Eastern Hepatobiliary Surgery Hospital, Shanghai	male	81	0	0	0	0	0.01	NA	175	7.034	0.6	55.34	8.1	1	0	1	1	1	1	1	5	A	hepatocellular carcinoma	8.5	1	M2	C	II
XJ020613	Eastern Hepatobiliary Surgery Hospital, Shanghai	male	62	1	0	1	0	<0.01	NA	334	7.013	0.6	14.34	24.7	1	0	1	1	1	1	1	5	A	hepatocellular carcinoma	3	1	M0	A	I
XJ021871	Eastern Hepatobiliary Surgery Hospital, Shanghai	male	71	0	1	1	0	>250	1	110	7	0	3700	56.1	1	0	1	1	1	1	1	5	A	hepatocellular carcinoma	8	1	M1	C	II
XJ021121	Eastern Hepatobiliary Surgery Hospital, Shanghai	male	51	0	1	1	0	>250	1	120	6.9	0	1977	17.1	1	0	1	1	1	1	1	5	A	hepatocellular carcinoma	6	1	M0	B	I
XJ020864	Eastern Hepatobiliary Surgery Hospital, Shanghai	male	78	0	1	1	0	178.44	0	200	6.866	0.6	1422.3	16.8	1	0	1	1	1	1	1	5	A	hepatocellular carcinoma	4	2	M0	B	II
XJ021942	Eastern Hepatobiliary Surgery Hospital, Shanghai	male	50	0	1	1	0	>250	1	232	6.8	0	38	15.9	1	0	1	1	1	1	1	5	A	hepatocellular carcinoma	6	1	M2	C	II
XJ021974	Eastern Hepatobiliary Surgery Hospital, Shanghai	male	61	1	0	1	0	<0.01	0	164	6.8	0	2449	22.1	0	0	1	1	1	1	1	5	A	hepatocellular carcinoma	9	1	M0	B	I
XJ021672	Eastern Hepatobiliary Surgery Hospital, Shanghai	FEMALE	56	0	0	0	0	0.38	0	306	6.8	5	14	>1000	0	0	1	1	1	1	1	5	A	hepatocellular carcinoma	7.6	1		A
XJ111777	Zhongshan Hospital, Fudan University, Shanghai	male	61	0	1	1	0	0.51	0	185	6.7	0.6	1362.3	9.9	0	0	1	1	1	1	1	5	A	hepatocellular carcinoma	4.1	1	M1	C	II
XJ020254	Eastern Hepatobiliary Surgery Hospital, Shanghai	male	67	0	0	1	1	>250	1	304	6.545	0.6	30000	62.2	1	0	1	1	1	1	1	5	A	hepatocellular carcinoma	9	1	M1	C	II
XJ020655	Eastern Hepatobiliary Surgery Hospital, Shanghai	male	55	0	0	1	0	1713		122	6.5	5	644	8.1	1	0	1	2	1	1	1	6	A	hepatocellular carcinoma	3	2	M0	B
XJ020559	Eastern Hepatobiliary Surgery Hospital, Shanghai	FEMALE	44	0	0	1	1	2742	1	139	6.3	5	462	25.3	1	0	1	1	1	1	1	5	A	hepatocellular carcinoma	3.5	1	M2	C
XJ021818	Eastern Hepatobiliary Surgery Hospital, Shanghai	MALE	66	1	1	1	0	0.43	0	115	6.2	5	74	81	1	0	1	1	1	1	1	5	A	hepatocellular carcinoma	2	1	M0	A
XJ020028	Eastern Hepatobiliary Surgery Hospital, Shanghai	male	52	0	1	1	0	105.74	0	105	6.104	0.6	197.6	6.4	1	0	1	1	1	1	1	5	A	hepatocellular carcinoma	4	1	M2	C	II
XJ020359	Eastern Hepatobiliary Surgery Hospital, Shanghai	MALE	48	0	1	1	0	2245	0	78	6.1	5	24	27.3	1	0	1	1	1	1	1	5	A	hepatocellular carcinoma	5.5	1	M1	C
XJ021914	Eastern Hepatobiliary Surgery Hospital, Shanghai	male	75	0	0	0	0	<0.01	0	106	5.909	0.6	289.4	38.6	0	0	1	1	1	1	1	5	A	hepatocellular carcinoma	6	1	M0	B	I
XJ021862	Eastern Hepatobiliary Surgery Hospital, Shanghai	male	52	0	1	1	0	>250	1	188	5.806	0.6	30000	<0.6	0	0	1	2	1	1	1	6	A	hepatocellular carcinoma	21	1	M1	C	II
XJ021129	Eastern Hepatobiliary Surgery Hospital, Shanghai	male	49	0	1	1	0	>250	0	113	5.6	0	36	44.5	1	0	1	1	1	1	1	5	A	hepatocellular carcinoma	4	1	M1	C	II
XJ021174	Eastern Hepatobiliary Surgery Hospital, Shanghai	female	63	1	0	1	0	<0.01	0	254	5.551	0.6	43.73	16.7	0	0	1	1	1	1	1	5	A	hepatocellular carcinoma	12	1	NA	B	NA
XJ021619	Eastern Hepatobiliary Surgery Hospital, Shanghai	MALE	17	1	0	0	0	0.43	0	279	5.5	5	26	<2.0	0	0	1	1	1	1	1	5	A	hepatocellular carcinoma	10	1		A
XJ110465	Zhongshan Hospital, Fudan University, Shanghai	male	63	0	1	1	0	6499	<50	77	5.479	0.6	0.5	25	1	0	1	1	1	2	1	6	A	hepatocellular carcinoma	2.1	1	M0	A	I
XJ021902	Eastern Hepatobiliary Surgery Hospital, Shanghai	male	40	0	1	1	0	>250	1	208	5.388	0.6	497.2	24.9	1	0	1	1	1	1	1	5	A	hepatocellular carcinoma	4	1	M1	C	II
XJ021454	Eastern Hepatobiliary Surgery Hospital, Shanghai	MALE	67	0	0	0	0	0.87	0	94	5.2	5	34	74.1	1	0	1	1	1	1	1	5	A	hepatocellular carcinoma	6.3	1	M0	A
XJ020809	Eastern Hepatobiliary Surgery Hospital, Shanghai	male	61	0	1	1	1	>250	1	346	5.152	0.6	15.52	9.3	1	0	1	1	1	1	1	5	A	hepatocellular carcinoma	7	1	M0	B	I
XJ021832	Eastern Hepatobiliary Surgery Hospital, Shanghai	male	53	0	1	1	0	15.18	1	53	5.068	0.6	17.24	25.6	1	0	1	1	1	2	1	6	A	hepatocellular carcinoma	4	1	M1	C	II
XJ021214	Eastern Hepatobiliary Surgery Hospital, Shanghai	male	46	1	0	1	0	<0.01	0	183	5	0	37	3.7	0	0	1	1	1	1	1	5	A	hepatocellular carcinoma	4	1	M0	B	I
XJ020502	Eastern Hepatobiliary Surgery Hospital, Shanghai	MALE	70	0	1	1	0	0.75	1	245	5	5	236	<2.0	1	0	1	1	1	1	1	5	A	hepatocellular carcinoma	10	1	M0	A
XJ021988	Eastern Hepatobiliary Surgery Hospital, Shanghai	male	43	0	1	1	0	>250	1	126	4.8	0	3563	35.9	1	0	1	1	1	1	1	5	A	hepatocellular carcinoma	9	1	M2	C	II
XJ021694	Eastern Hepatobiliary Surgery Hospital, Shanghai	male	60	0	0	1	0	2163	0	98	4.7	5	18	<2.0	1	0	1	1	1	1	1	5	A	hepatocellular carcinoma	2	1	M1	C
XJ041964	Nanfang Hospital, Southern Medical University (Guangdong Province) (Guangdong Province)	male	65	0	0	1	1	365.8	0	52	4.648	0.6	17.33	NA	1	1	1	2	1	1	1	6	A	hepatocellular carcinoma	1.8	1	M0	0	I
XJ020248	Eastern Hepatobiliary Surgery Hospital, Shanghai	MALE	62	0	0	0	0	0.41	0	220	4.5	5	14	7.6	0	0	1	1	1	1	1	5	A	hepatocellular carcinoma	3.2	2	M2	C
XJ020316	Eastern Hepatobiliary Surgery Hospital, Shanghai	MALE	51	0	0	0	0	0.52	0	295	4.4	5	766	18.6	0	1	1	1	1	1	1	5	A	hepatocellular carcinoma	8	1	M0	A
XJ020716	Eastern Hepatobiliary Surgery Hospital, Shanghai	FEMALE	63	0	0	0	0	0.5	0	218	4.4	5	19	20.4	0	0	1	2	1	1	1	6	A	hepatocellular carcinoma	1	1		B
XJ021207	Eastern Hepatobiliary Surgery Hospital, Shanghai	male	59	0	1	1	0	>250	0	336	4.38	0.6	531.8	14.9	1	0	1	1	3	2	1	8	B	hepatocellular carcinoma	4	1	M0	B	I
XJ020491	Eastern Hepatobiliary Surgery Hospital, Shanghai	MALE	55	0	1	1	0	1717	0	140	4.3	5	45	11.7	0	1	1	1	1	1	1	5	A	hepatocellular carcinoma	4	1	M0	A
XJ110301	Zhongshan Hospital, Fudan University, Shanghai	male	78	0	1	1	0	18.96	1	33	4.25	0.6	29.18	7.5	1	0	1	1	1	1	1	5	A	hepatocellular carcinoma	2	1	M1	C	II
XJ020732	Eastern Hepatobiliary Surgery Hospital, Shanghai	male	62	0	1	1	0	>250	1	191	4.21	0.6	9.129	14	1	0	1	1	1	1	1	5	A	hepatocellular carcinoma	6	1	M2	C	II
XJ021588	Eastern Hepatobiliary Surgery Hospital, Shanghai	MALE	44	0	0	1	1	2302	0	198	4.2	5	26	34.7	1	0	1	1	1	1	1	5	A	hepatocellular carcinoma	2	1	M0	0
XJ020435	Eastern Hepatobiliary Surgery Hospital, Shanghai	MALE	59	0	1	1	0	0.49	0	243	4.2	5	3121	22.3	0	1	1	1	1	1	1	5	A	hepatocellular carcinoma	12	1	M1	C
XJ021418	Eastern Hepatobiliary Surgery Hospital, Shanghai	MALE	58	1	1	1	0	0.49		142	4.2	5	18	16.1	0	0	1	1	1	1	1	5	A	hepatocellular carcinoma	3	1		A
XJ020477	Eastern Hepatobiliary Surgery Hospital, Shanghai	male	37	0	1	1	0	>250	1	61	4.03	0.6	0.5	21.2	1	0	1	2	1	1	1	6	A	hepatocellular carcinoma	5	1	M2	C	II
XJ020739	Eastern Hepatobiliary Surgery Hospital, Shanghai	male	46	0	0	1	1	2071	1	179	4	5	12	21.4	1	1	1	1	1	1	1	5	A	hepatocellular carcinoma	3.5	1	M2	C
XJ020080	Eastern Hepatobiliary Surgery Hospital, Shanghai	FEMALE	47	0	1	1	0	1792	0	172	3.9	5	51	21.8	1	0	1	1	1	1	1	5	A	hepatocellular carcinoma	4	1		A
XJ020247	Eastern Hepatobiliary Surgery Hospital, Shanghai	male	57	0	0	1	0	67.09	0	155	3.75	0.6	1511.2	8.5	1	0	1	1	1	1	1	5	A	hepatocellular carcinoma	20	1	M2	C	II
XJ111219	Zhongshan Hospital, Fudan University, Shanghai	male	69	0	0	0	0	0.442	0	150	3.73	0.6	17.35	44	0	0	1	1	1	1	1	5	A	hepatocellular carcinoma	5	1	M1	C	II
XJ020905	Eastern Hepatobiliary Surgery Hospital, Shanghai	male	62	0	0	1	1	>250	1	113	3.703	0.6	378.8	57.4	1	0	1	1	1	1	1	5	A	hepatocellular carcinoma	7.4	1	NA	B	NA
XJ020425	Eastern Hepatobiliary Surgery Hospital, Shanghai	male	49	1	0	0	0	<0.01	0	165	3.631	0.6	0.5	20.4	0	0	1	1	1	1	1	5	A	hepatocellular carcinoma	3	1	M0	A	I
XJ021373	Eastern Hepatobiliary Surgery Hospital, Shanghai	female	71	0	1	1	0	2124	0	141	3.6	5	1088	14.5	0	0	1	1	1	1	1	5	A	hepatocellular carcinoma	4	2	M0	B
XJ021329	Eastern Hepatobiliary Surgery Hospital, Shanghai	MALE	52	1	1	1	0	0.36	0	130	3.5	5	11	24.2	1	0	1	1	1	1	1	5	A	hepatocellular carcinoma	11	1	M2	C
XJ020499	Eastern Hepatobiliary Surgery Hospital, Shanghai	MALE	66	0	0	0	0	0.55		179	3.5	5	24	13.9	0	0	1	1	1	1	1	5	A	hepatocellular carcinoma	5	1	M1	A
XJ100519	the second affiliated hospital of Shandong University (Shandong Province)	male	70	0	1	1	0	1973.43	0	101	3.42	0.6	63.14	22.58	1	0	1	1	1	1	1	5	A	hepatocellular carcinoma	2.2	1	M0	A	I
XJ020268	Eastern Hepatobiliary Surgery Hospital, Shanghai	male	49	0	1	1	0	24.78	0	168	3.276	0.6	3.766	68.5	1	0	1	1	1	1	1	5	A	hepatocellular carcinoma	7	2	M2	C	IIIA
XJ020715	Eastern Hepatobiliary Surgery Hospital, Shanghai	male	53	0	1	1	0	>250	0	81	3.2	0	196	7.9	1	0	1	1	1	1	1	5	A	hepatocellular carcinoma	2.5	1	M1	C	II
XJ020880	Eastern Hepatobiliary Surgery Hospital, Shanghai	male	57	1	1	0	0	0.29	0	161	3.2	5	15	23	0	0	1	1	1	1	1	5	A	hepatocellular carcinoma	2	1		0	NA
XJ021483	Eastern Hepatobiliary Surgery Hospital, Shanghai	male	68	1	0	1	0	0.37		174	3.2	5	75	29.8	0	1	1	1	1	1	1	5	A	hepatocellular carcinoma	3.5	1	M0	A
XJ030656	Mengchao Hepatobiliary Hospital (Fujian Province)	male	72	0	1	1	0	116.67	0	124	3.127	0.6	24.43	14.07	1	0	1	1	1	1	1	5	A	hepatocellular carcinoma	1.8	1	M0	0	I
XJ020157	Eastern Hepatobiliary Surgery Hospital, Shanghai	male	76	0	0	1	0	<0.01	NA	88	3.1	0	2874	21.3	1	0	1	1	1	1	1	5	A	hepatocellular carcinoma	4	1	M0	B	I
XJ021118	Eastern Hepatobiliary Surgery Hospital, Shanghai	female	62	1	0	1	0	0.02	0	214	3.001	0.6	1607	5.8	1	0	1	1	1	1	1	5	A	hepatocellular carcinoma	7	1	M0	B	I
XJ021235	Eastern Hepatobiliary Surgery Hospital, Shanghai	male	52	0	0	1	1	26.2	1	180	3	0	105	9.3	1	0	1	1	1	1	1	5	A	hepatocellular carcinoma	3	1	M0	A	NA
XJ021848	Eastern Hepatobiliary Surgery Hospital, Shanghai	MALE	57	0	1	1	0	2133	0	116	2.9	5	42	7.5	1	0	1	1	1	1	1	5	A	hepatocellular carcinoma	1.3	1	M0	0
XJ021626	Eastern Hepatobiliary Surgery Hospital, Shanghai	MALE	61	0	1	1	0	0.44	0	330	2.9	5	26	11.8	0	0	1	1	1	1	1	5	A	hepatocellular carcinoma	7.5	3	M2	C
XJ021286	Eastern Hepatobiliary Surgery Hospital, Shanghai	MALE	79	1	0	1	0	0.45	0	199	2.9	5	35	16.9	0	1	1	1	1	1	1	5	A	hepatocellular carcinoma	4	2	M0	A
XJ020683	Eastern Hepatobiliary Surgery Hospital, Shanghai	MALE	66	0	1	1	0	0.37		119	2.8	5	24	19.7	0	0	1	1	1	1	1	5	A	hepatocellular carcinoma	3.2	1	M1	C
XJ020194	Eastern Hepatobiliary Surgery Hospital, Shanghai	male	66	0	0	1	0	<0.01	0	92	2.767	0.6	32.69	12.2	1	0	1	1	1	1	1	5	A	hepatocellular carcinoma	5	2	M0	B	II
XJ021030	Eastern Hepatobiliary Surgery Hospital, Shanghai	male	69	0	1	1	0	0.01	0	86	2.72	0.6	55.57	17.3	0	0	1	1	1	1	1	5	A	hepatocellular carcinoma	6	2	M0	B	IIIA
XJ020006	Eastern Hepatobiliary Surgery Hospital, Shanghai	male	75	1	0	0	0	0.01	0	140	2.7	0	494	23.1	0	0	1	1	1	1	1	5	A	hepatocellular carcinoma	6	1	M1	C	II
XJ020681	Eastern Hepatobiliary Surgery Hospital, Shanghai	male	50	0	1	1	0	166.13	0	341	2.527	0.6	4728.8	18.4	1	0	1	1	1	2	1	6	A	hepatocellular carcinoma	11	2	M0	B	IIIA
XJ020135	Eastern Hepatobiliary Surgery Hospital, Shanghai	male	46	0	1	1	0	66.18	1	131	2.5	0	1754	8.8	1	0	1	1	1	1	1	5	A	hepatocellular carcinoma	3	1	M1	C	II
XJ021076	Eastern Hepatobiliary Surgery Hospital, Shanghai	MALE	45	0	1	1	0	211	1	191	2.5	5	26	10.6	1	0	1	1	1	1	1	5	A	hepatocellular carcinoma	6	1	M2	C
XJ020616	Eastern Hepatobiliary Surgery Hospital, Shanghai	male	60	0	0	1	1	>250	0	121	2.4	0	316	17.2	1	0	1	1	1	1	1	5	A	hepatocellular carcinoma	4	1	M0	B	I
XJ021061	Eastern Hepatobiliary Surgery Hospital, Shanghai	MALE	64	0	1	1	0	2270	0	164	2.4	5	1759	5.7	0	0	1	1	1	1	1	5	A	hepatocellular carcinoma	4.5	1	M1	C
XJ020154	Eastern Hepatobiliary Surgery Hospital, Shanghai	FEMALE	41	1	1	1	0	0.4	0	258	2.4	5	16	<2.0	0	0	1	1	1	1	1	5	A	hepatocellular carcinoma	2	1		0
XJ020493	Eastern Hepatobiliary Surgery Hospital, Shanghai	FEMALE	64	1	0	1	0	0.41	0	295	2.4	5	3628	11.1	0	0	1	1	1	1	1	5	A	hepatocellular carcinoma	9.6	1	M2	C
XJ021095	Eastern Hepatobiliary Surgery Hospital, Shanghai	MALE	55	0	1	1	0	1514	1	133	2.3	5	37397	179	0	0	1	1	1	1	1	5	A	hepatocellular carcinoma	10	1	M1	C
XJ021392	Eastern Hepatobiliary Surgery Hospital, Shanghai	FEMALE	77	0	0	0	0	0.44	0	258	2.3	5	22	25.5	0	1	1	1	1	1	1	5	A	hepatocellular carcinoma	4	1	M0	A
XJ021306	Eastern Hepatobiliary Surgery Hospital, Shanghai	FEMALE	71	1	0	1	0	0.43	0	180	2.3	5	12	30.6	0	0	1	1	1	1	1	5	A	hepatocellular carcinoma	2.5	2		A
XJ020426	Eastern Hepatobiliary Surgery Hospital, Shanghai	male	70	1	0	0	0	0.01	0	156	2.26	0.6	1567.8	10.1	0	0	1	1	1	1	1	5	A	hepatocellular carcinoma	7	1	NA	B	NA
XJ021218	Eastern Hepatobiliary Surgery Hospital, Shanghai	male	38	0	1	1	0	>250	1	216	2.2	0	4819	23.1	0	0	1	1	1	1	1	5	A	hepatocellular carcinoma	7	1	M0	B	I
XJ021841	Eastern Hepatobiliary Surgery Hospital, Shanghai	female	83	0	0	1	0	<0.01	0	135	2.2	0	1162	4	0	0	1	1	1	1	1	5	A	hepatocellular carcinoma	5	2	M0	B	II
XJ020979	Eastern Hepatobiliary Surgery Hospital, Shanghai	male	39	0	1	1	0	>250	1	194	2.15	0.6	254.6	5.5	0	0	1	1	1	1	1	5	A	hepatocellular carcinoma	8	1	M0	B	I
XJ021957	Eastern Hepatobiliary Surgery Hospital, Shanghai	male	69	1	0	1	1	1.23	1	197	2.119	0.6	792.9	8.7	1	0	1	1	1	1	1	5	A	hepatocellular carcinoma	6	1	M1	C	II
XJ021079	Eastern Hepatobiliary Surgery Hospital, Shanghai	male	67	0	1	1	0	>250	1	126	2.1	0	15	13.9	0	0	3	3	1	1	1	9	B	hepatocellular carcinoma	6	1	M0	A	NA
XJ021662	Eastern Hepatobiliary Surgery Hospital, Shanghai	MALE	25	0	0	0	0	0.46	0	156	2.1	5	24	202	0	0	1	1	1	1	1	5	A	hepatocellular carcinoma	3.4	2		B
XJ111933	Zhongshan Hospital, Fudan University, Shanghai	male	57	0	1	1	0	348.9	1	138	2.091	0.6	0.5	5.5	1	0	1	1	1	1	1	5	A	hepatocellular carcinoma	3.3	1	M0	B	I
XJ021416	Eastern Hepatobiliary Surgery Hospital, Shanghai	male	50	0	1	1	0	>250	1	227	2.062	0.6	18.49	8.8	0	0	1	1	1	1	1	5	A	hepatocellular carcinoma	12	1	M1	C	II
XJ030647	Mengchao Hepatobiliary Hospital (Fujian Province)	male	53	0	0	1	0	614.41	0	67	2.061	0.6	59.7	18.38	1	0	1	1	1	1	1	5	A	hepatocellular carcinoma	1.3	1	M0	0	I
XJ020258	Eastern Hepatobiliary Surgery Hospital, Shanghai	male	45	0	0	1	1	>250	1	80	2	0.6	0.5	39.4	1	0	1	1	1	1	1	5	A	hepatocellular carcinoma	4	1	M2	C	II
XJ021060	Eastern Hepatobiliary Surgery Hospital, Shanghai	MALE	65	1	0	1	1	153	1	306	2	5	18	11.5	0	0	1	1	1	1	1	5	A	hepatocellular carcinoma	15	1	M1	C
XJ111055	Zhongshan Hospital, Fudan University, Shanghai	male	54	0	0	1	1	2852	<50	96	1.92	0.6	15.92	39.7	1	0	1	1	1	1	1	5	A	hepatocellular carcinoma	2	1	M0	0	I
XJ021764	Eastern Hepatobiliary Surgery Hospital, Shanghai	male	47	0	1	1	0	>250	1	164	1.905	0.6	725.2	38.5	1	0	1	1	1	1	1	5	A	hepatocellular carcinoma	6	1	M1	C	II
XJ021348	Eastern Hepatobiliary Surgery Hospital, Shanghai	male	50	0	0	1	0	>250	0	103	1.9	0	26	12.1	1	0	1	1	1	1	1	5	A	hepatocellular carcinoma	3.5	1	M0	B	I
XJ020340	Eastern Hepatobiliary Surgery Hospital, Shanghai	male	58	0	1	1	0	0.02	0	338	1.9	0	51	7.2	1	0	1	1	1	1	1	5	A	hepatocellular carcinoma	8	1	M0	B	I
XJ021497	Eastern Hepatobiliary Surgery Hospital, Shanghai	MALE	69	0	1	1	0	1149	1	135	1.9	5	13413	>1000	1	0	1	1	1	1	1	5	A	hepatocellular carcinoma	8	1		A
XJ020883	Eastern Hepatobiliary Surgery Hospital, Shanghai	MALE	67	1	1	1	0	0.36	0	180	1.9	5	16	5.9	0	0	1	2	1	1	1	6	A	hepatocellular carcinoma	2	7		B
XJ020056	Eastern Hepatobiliary Surgery Hospital, Shanghai	MALE	56	0	0	1	0	2133	0	166	1.9	5	6394	14.5	1	0	1	1	1	1	1	5	A	hepatocellular carcinoma	6.3	1	M1	C
XJ020745	Eastern Hepatobiliary Surgery Hospital, Shanghai	MALE	41	0	0	1	1	2752	0	197	1.8	5	18	11.5	0	1	1	1	1	1	1	5	A	hepatocellular carcinoma	5	1	M2	C
XJ020198	Eastern Hepatobiliary Surgery Hospital, Shanghai	MALE	43	0	0	1	1	394	1	235	1.8	5	13	17.7	0	1	1	1	1	1	1	5	A	hepatocellular carcinoma	5	1		A
XJ021377	Eastern Hepatobiliary Surgery Hospital, Shanghai	male	69	0	0	1	0	>250	0	110	1.787	0.6	541.4	10.5	0	0	1	1	1	1	1	5	A	hepatocellular carcinoma	7.5	1	M0	B	I
XJ021842	Eastern Hepatobiliary Surgery Hospital, Shanghai	male	44	0	1	1	0	3.86	0	152	1.758	0.6	21332.6	107.4	1	0	1	1	3	1	1	7	B	hepatocellular carcinoma	NA	1	M2	C	II
XJ020033	Eastern Hepatobiliary Surgery Hospital, Shanghai	male	78	0	1	1	0	122.32	1	307	1.7	0	423	13.1	1	0	1	1	1	1	1	5	A	hepatocellular carcinoma	8	1	M0	A	NA
XJ021004	Eastern Hepatobiliary Surgery Hospital, Shanghai	male	52	0	1	1	0	63.96	0	103	1.7	0	45	<0.6	0	0	1	1	1	1	1	5	A	hepatocellular carcinoma	3	1	M0	A	I
XJ020102	Eastern Hepatobiliary Surgery Hospital, Shanghai	MALE	53	0	1	1	0	748	0	181	1.7	5	4633	12.5	0	0	1	1	1	1	1	5	A	hepatocellular carcinoma	8.6	1	M0	A
XJ021433	Eastern Hepatobiliary Surgery Hospital, Shanghai	MALE	64	1	1	1	0	0.46	0	245	1.7	5	944	7.4	0	0	1	1	1	1	1	5	A	hepatocellular carcinoma	6	1	M0	A
XJ110907	Zhongshan Hospital, Fudan University, Shanghai	male	69	0	0	1	0	3005	0	98	1.482	0.6	2129.1	7.9	1	0	1	1	1	1	1	5	A	hepatocellular carcinoma	3	1	M0	A	I
XJ020292	Eastern Hepatobiliary Surgery Hospital, Shanghai	female	59	0	0	1	1	>250	NA	228	1.4	0	28	8.1	1	0	1	1	1	1	1	5	A	hepatocellular carcinoma	2.5	1	M0	A	I
XJ020010	Eastern Hepatobiliary Surgery Hospital, Shanghai	male	56	0	1	1	0	44.46	0	207	1.4	0	26	13.1	0	0	1	1	1	1	1	5	A	hepatocellular carcinoma	2.5	1	M0	A	I
XJ021275	Eastern Hepatobiliary Surgery Hospital, Shanghai	female	78	0	1	1	0	92.2	1	220	1.4	0	16082	199	1	0	1	1	1	1	1	5	A	hepatocellular carcinoma	12	1	M0	B	I
XJ020016	Eastern Hepatobiliary Surgery Hospital, Shanghai	male	64	1	1	1	0	<0.01	0	170	1.3	0	124	5.4	0	0	1	1	1	2	1	6	A	hepatocellular carcinoma	3	1	M0	A	NA
XJ020351	Eastern Hepatobiliary Surgery Hospital, Shanghai	female	33	1	0	0	0	0.35	0	285	1.3	5	20	13.5	0	1	1	1	1	1	1	5	A	hepatocellular carcinoma	8	1		A
XJ021622	Eastern Hepatobiliary Surgery Hospital, Shanghai	MALE	77	1	1	1	0	0.38	0	196	1.3	5	14	13.3	1	0	1	1	1	1	1	5	A	hepatocellular carcinoma	7.5	1	M1	A
XJ021053	Eastern Hepatobiliary Surgery Hospital, Shanghai	female	67	0	1	1	0	19.62	0	207	1.2	0	1439	6.2	0	0	1	1	1	1	1	5	A	hepatocellular carcinoma	6	2	M0	B	IIIA
XJ020455	Eastern Hepatobiliary Surgery Hospital, Shanghai	MALE	56	1	1	1	0	683	1	167	1.2	5	36	6.2	1	0	1	1	1	1	1	5	A	hepatocellular carcinoma	3.2	1	M0	A
XJ021102	Eastern Hepatobiliary Surgery Hospital, Shanghai	MALE	58	0	0	1	0	1381	0	175	1	5	16	<2.0	1	0	1	1	1	2	1	6	A	hepatocellular carcinoma	2	1	M0	A

## Sheet: LC_Training
Table S4. Detail information of 344 LC patients in training cohort
Patient ID	Hospital	Gender	Age	HBsAg	HBsAb	HBeAb	HBcAb	HBeAg	HBsAg (IU/ml)	HBV DNA (IU/ml)	PLT	HDL (mmol/L)	LDL (mmol/L)	Total cholesterol (mmol/L)	Triglyceride (mmol/L)	AFP (μg/L）	AFP-L3	PIVKA-II (mAU/ml)	CA199 (U/ml)	Fatty liver	Hepatic encephalopathy (1-3)	Ascites (1-3)	TBIL (1-3)	ALB (1-3)	INR (1-3)	Child-Pugh stage
XJE031749	Mengchao Hepatobiliary Hospital (Fujian Province)	female	66	1	0	0	1	1	56	2400	123	<0.10	0.93	1.77	1.15	1200	136.784	9.147	237	1	1	2	3	2	1	B
XJE031145	Mengchao Hepatobiliary Hospital (Fujian Province)	male	49	1	0	1	1	1	631	14000	240	0.49	2.15	3.46	1.1	853.257	137.937	34.75	208.3	0	1	2	3	1	1	B
XJE021669	Eastern Hepatobiliary Surgery Hospital (Shanghai)	male	66	1	0	0	1	1	7780	73700	97	1.38	1.7	3.95	1.41	839.369	143.251	0.5	49.2	NA	1	NA	1	2	NA	NA
XJE051877	Ningbo No.2 Hospital (Zhejing Province)	male	38	1	0	0	1	1	>250	2370	93	1.17	1.78	3.3	0.9	803.043	45.219	21.09	25.16	0	1	1	1	2	1	A
XJE030669	Mengchao Hepatobiliary Hospital (Fujian Province)	male	50	1	0	1	1	0	872	29000000	75	1.48	2.11	4.15	1.19	687.882	67.95	16.43	33.12	0	1	1	3	1	1	B
XJE030532	Mengchao Hepatobiliary Hospital (Fujian Province)	male	31	1	0	1	1	0	4821	<500	82	0.9	2.4	3.96	1.18	627.14	60.023	49	38.47	0	1	2	3	1	1	B
XJE091311	The first affiliated hospital of Xinjiang Medical University (Xinjiang Province)	male	52	0	0	0	1	0	0	NA	71	0.65	1.27	2.92	2.29	412.776	52.646	39.99	7.72	0	1	1	1	1	1	A
XJE090966	The first affiliated hospital of Xinjiang Medical University (Xinjiang Province)	male	50	1	0	1	1	0	237	<100	175	0.74	2.55	3.5	0.92	277.95	25.014	34.05	6.21	0	1	1	2	1	1	A
XJE030879	Mengchao Hepatobiliary Hospital (Fujian Province)	male	51	1	0	0	1	1	2724	103000	47	1.03	1.37	2.82	1.11	265.91	0.6	8.168	105.7	0	1	1	3	1	2	B
XJE031797	Mengchao Hepatobiliary Hospital (Fujian Province)	female	51	1	0	0	1	1	16079	2600	131	1.49	2.73	4.71	0.76	263.319	32.882	26.09	97.55	0	1	1	1	1	1	A
XJE031157	Mengchao Hepatobiliary Hospital (Fujian Province)	male	50	1	0	1	1	0	2468	976000	42	0.68	0.91	2.87	1.19	245.407	39.452	34.59	45.98	0	1	1	3	3	1	B
XJE031323	Mengchao Hepatobiliary Hospital (Fujian Province)	male	53	1	0	1	1	1	>250	4100000	80	1.31	2.63	3.42	0.84	178.882	19.342	10.32	83.07	NA	1	1	2	2	1	B
XJE081165	The first affiliated hospital of Southern Medical University (Guangdong Province)	male	62	1	0	1	1	0	681	7820	146	0.9	3.45	4.8	0.88	168.941	15.048	0.5	NA	0	1	1	1	1	1	A
XJE031600	Mengchao Hepatobiliary Hospital (Fujian Province)	male	53	1	0	1	1	0	1172	<500	31	1.67	1.33	3.55	0.7	156.019	16.543	36.34	1.82	0	1	1	1	1	1	A
XJE030457	Mengchao Hepatobiliary Hospital (Fujian Province)	female	56	1	0	1	1	0	689	<500	147	2.1	2.27	5.52	0.65	138.975	12.91	10.54	NA	0	1	1	1	2	1	A
XJE101382	The second affiliated hospital of Shandong University (Shandong Province)	male	49	1	0	1	1	1	2845	17000000	97	1.62	2.66	4.55	0.94	95.82	17.504	12.41	39.47	0	1	1	1	2	1	A
XJE101964	The second affiliated hospital of Shandong University (Shandong Province)	male	65	1	0	0	1	1	103	490000	137	0.61	3.08	4.25	0.79	95.158	9.455	23.46	86.53	0	1	2	2	2	1	B
XJE030114	Mengchao Hepatobiliary Hospital (Fujian Province)	male	51	1	0	1	1	0	200	0	58	1.03	0.83	2.12	0.45	83.277	11.534	22.68	12.82	NA	1	1	3	2	2	B
XJE030290	Mengchao Hepatobiliary Hospital (Fujian Province)	male	31	1	0	0	1	1	16	<500	80	0.91	1.65	3.49	1.3	80.52	10.168	14.59	119.9	0	1	1	1	1	1	A
XJE050263	Ningbo No.2 Hospital (Zhejing Province)	male	54	1	0	1	1	1	2349	5890	170	1.14	3.1	4.54	0.78	78.083	7.313	16.5	20.05	0	1	1	1	1	1	A
XJE050338	Ningbo No.2 Hospital (Zhejing Province)	female	57	0	0	1	1	0	0	NA	183	1.31	2.23	4.28	1.5	67.977	8.19	24.06	54.29	0	1	1	2	1	1	A
XJE080987	The first affiliated hospital of Southern Medical University (Guangdong Province)	male	38	1	0	1	1	0	653	1070	110	1.06	2.74	3.99	0.94	63.63	9.892	9.638	NA	0	1	1	1	2	1	A
XJE080976	The first affiliated hospital of Southern Medical University (Guangdong Province)	male	45	1	0	1	1	0	>52000	>1.7E+08	197	0.6	3.1	4.03	1.49	63.264	9.461	7.087	NA	1	1	2	3	2	1	B
XJE030540	Mengchao Hepatobiliary Hospital (Fujian Province)	male	31	1	0	1	1	0	225	18000	118	1.48	1.74	3.52	0.62	55.994	7.391	16.88	37.31	0	1	1	1	2	1	A
XJE050941	Ningbo No.2 Hospital (Zhejing Province)	male	54	1	0	0	1	0	217	121000	60	0.83	1.65	2.82	0.35	53.23	5.766	18.04	12.14	0	1	1	1	2	1	A
XJE080073	The first affiliated hospital of Southern Medical University (Guangdong Province)	male	53	1	0	1	1	0	1961	<100	71	1.28	1.81	3.18	1.12	52.83	5.833	36.69	NA	0	1	2	2	2	1	B
XJE021834	Eastern Hepatobiliary Surgery Hospital (Shanghai)	male	41	NA	NA	NA	NA	NA	NA	NA	NA	NA	NA	NA	NA	50.483	4.568	0.5	51.4	0	1	2	1	1	NA	NA
XJE031622	Mengchao Hepatobiliary Hospital (Fujian Province)	male	41	1	0	0	1	1	1937	200000	45	1.12	2	3.77	0.55	49.847	6.85	15.68	38.82	0	1	1	1	2	1	A
XJE050382	Ningbo No.2 Hospital (Zhejing Province)	male	38	1	0	0	1	0	>250	282000	145	1.47	3.05	5.21	1.64	48.227	4.018	22.31	38.8	1	1	1	1	1	1	A
XJE031017	Mengchao Hepatobiliary Hospital (Fujian Province)	male	35	1	0	0	1	1	216	<500	80	1.14	2.68	5.31	1.36	47.8	0.6	36	21.34	0	1	1	1	2	1	A
XJE030364	Mengchao Hepatobiliary Hospital (Fujian Province)	male	48	1	0	0	1	1	264	14000	148	1.3	2.67	4.58	0.69	38.64	2.51	21	42.45	1	1	1	1	2	1	A
XJE011363	Chifeng Municipal Hospital (Neimenggu Province)	male	53	1	1	1	1	0	>130	876000	104	1.93	2.45	5.2	0.8	38.284	5.902	20.28	29.68	0	1	2	1	1	1	A
XJE030819	Mengchao Hepatobiliary Hospital (Fujian Province)	female	52	1	0	1	1	0	4172	7600000	85	1.12	2.48	4.38	0.99	29.248	4.283	62.2	65.46	0	1	1	1	1	1	A
XJE030741	Mengchao Hepatobiliary Hospital (Fujian Province)	male	51	1	0	0	1	1	267	7200	89	1.03	2.78	4.96	2.03	28.005	0.6	17.52	42.11	1	1	1	1	1	1	A
XJE081001	The first affiliated hospital of Southern Medical University (Guangdong Province)	male	58	1	0	1	1	0	3102	2150000	120	1.21	3.9	5.72	1.44	27.867	0.6	12.6	NA	0	1	1	1	1	1	A
XJE051528	Ningbo No.2 Hospital (Zhejing Province)	female	74	1	0	0	1	1	2780.22	215	83	1.77	4.32	7.28	1.74	25.9	11.35	0.5		0	1	1	1	2	1	A
XJE021728	Eastern Hepatobiliary Surgery Hospital (Shanghai)	male	42	1	0	1	1	0	486	125	NA	NA	NA	NA	NA	25.112	0.6	25.94	NA	0	1	1	1	1	NA	NA
XJE031481	Mengchao Hepatobiliary Hospital (Fujian Province)	male	44	1	0	1	1	0	2451	<500	98	NA	NA	NA	NA	23.207	0.6	36.69	42.37	0	1	1	1	1	1	A
XJE031970	Mengchao Hepatobiliary Hospital (Fujian Province)	female	56	1	0	1	1	0	9265	600000	131	2.01	2.33	5.07	0.61	21.936	0.6	26.09	21.69	0	1	1	1	1	1	A
XJE101861	The second affiliated hospital of Shandong University (Shandong Province)	male	52	1	0	0	1	1	1957	1410	93	1.15	1.78	3.17	0.83	20.404	0.6	48.74	14.62	0	1	1	1	1	1	A
XJE031174	Mengchao Hepatobiliary Hospital (Fujian Province)	male	56	1	0	0	1	1	1587	43.3	89	1.8	2.33	4.92	1.52	19.825	0.6	39.51	20.18	0	1	1	1	2	1	A
XJE080851	The first affiliated hospital of Southern Medical University (Guangdong Province)	male	51	1	0	0	1	1	541	<100	89	0.92	1.99	3.23	1.21	19.647	0.6	86.73	NA	0	1	1	2	1	1	A
XJE101569	The second affiliated hospital of Shandong University (Shandong Province)	male	65	1	0	1	1	0	3371	552000	54	1.01	2.26	3.45	1.12	18.805	0.6	35.19	47.23	0	1	1	1	1	1	A
XJE031903	Mengchao Hepatobiliary Hospital (Fujian Province)	male	74	0	1	1	1	0	0	NA	80	1.01	2.02	3.86	1.54	17.749	0.6	40.63	1.7	0	1	1	1	1	1	A
XJE030791	Mengchao Hepatobiliary Hospital (Fujian Province)	male	52	1	0	1	1	0	2593	<500	107	1.18	2.12	5.39	2.75	16.932	0.6	45.59	115.9	0	1	1	1	1	1	A
XJE021005	Eastern Hepatobiliary Surgery Hospital (Shanghai)	male	44	1	1	1	1	1	7901	121	51	NA	NA	NA	NA	16.471	0.6	15.08	29.8	NA	1	NA	1	1	NA	NA
XJE030111	Mengchao Hepatobiliary Hospital (Fujian Province)	male	56	1	0	1	1	0	571	<20	69	1.37	2.6	4.75	1.33	16.253	0.6	39.64	13.29	0	1	2	2	1	1	B
XJE051966	Ningbo No.2 Hospital (Zhejing Province)	male	40	1	0	0	1	1	796	<30	NA	1.74	3.04	5.25	1.01	15.378	0.6	26.21	12.29	0	1	1	1	1	1	A
XJE101478	The second affiliated hospital of Shandong University (Shandong Province)	female	40	1	0	1	1	1	>250	<500	83	1.21	1.7	3.21	1.07	15.32	0.6	17.6	29.69	0	1	1	1	1	1	A
XJE021314	Eastern Hepatobiliary Surgery Hospital (Shanghai)	male	45	1	0	0	1	1	766	4110000	104	1.75	2.85	5.1	1.1	14.145	0.6	15.83	6.32	NA	1	NA	1	1	1	NA
XJE031739	Mengchao Hepatobiliary Hospital (Fujian Province)	male	39	1	0	1	1	0	1069	27	46	1.46	1.51	3.09	0.69	13.753	0.6	36.79	106.4	0	1	1	2	2	1	B
XJE050927	Ningbo No.2 Hospital (Zhejing Province)	male	52	1	1	0	0	0	1	<30	61	1.34	2.32	4.14	1.08	13.735	0.6	19.1	11.92	0	1	3	2	2	1	B
XJE050081	Ningbo No.2 Hospital (Zhejing Province)	female	65	0	1	0	0	0	0	NA	90	0.77	2.36	5.09	10.57	13.177	0.6	24.03	22.81	1	1	1	1	1	1	A
XJE100913	The second affiliated hospital of Shandong University (Shandong Province)	male	55	0	0	0	0	0	0	<500	122	0.84	1.43	2.65	0.99	13.13	0.6	20.9	33.18	1	1	2	1	1	1	A
XJE021185	Eastern Hepatobiliary Surgery Hospital (Shanghai)	male	53	1	0	0	1	1	>250	22700	61	NA	NA	NA	NA	12.59	0.6	24.31	17.4	NA	1	NA	1	1	NA	NA
XJE080903	The first affiliated hospital of Southern Medical University (Guangdong Province)	male	46	1	0	1	1	0	397	<100	56	1.72	3.53	5.95	0.6	12.246	0.6	39.51	NA	0	1	1	1	1	1	A
XJE020755	Eastern Hepatobiliary Surgery Hospital (Shanghai)	male	70	NA	NA	NA	NA	NA	NA	NA	160	1.41	2.84	5.02	1.33	11.453	0.6	32.53	NA	0	1	1	1	1	1	A
XJE061492	Southwest Hospital (Chongqing)	male	48	1	0	0	1	0	>250	<50	52	0.88	1.61	3.24	1.16	11.357	0.6	30.39	NA	0	1	1	3	2	1	B
XJE030476	Mengchao Hepatobiliary Hospital (Fujian Province)	male	46	1	0	1	1	0	3673	30000000	102	0.74	1.94	3.08	0.72	11.269	0.6	8.284	21.1	0	1	3	2	3	1	C
XJE021574	Eastern Hepatobiliary Surgery Hospital (Shanghai)	male	58	NA	NA	NA	NA	NA	NA	NA	NA	NA	NA	NA	NA	11.122	0.6	0.5	14.6	0	1	1	1	1	NA	NA
XJE050850	Ningbo No.2 Hospital (Zhejing Province)	male	63	1	0	0	1	1	>250	NA	69	1.24	2.16	3.79	0.94	11.009	0.6	17.75	17.56	0	1	1	1	2	1	A
XJE050620	Ningbo No.2 Hospital (Zhejing Province)	male	57	1	0	1	1	0	185	24100	119	1.45	2.11	3.62	0.47	10.645	0.6	14.67	10.72	1	1	1	1	1	1	A
XJE061073	Southwest Hospital (Chongqing)	male	33	1	0	0	1	1	2108	55210	122	1.23	2.12	3.85	0.83	10.502	0.6	24.49	NA	0	1	1	1	1	1	A
XJE050826	Ningbo No.2 Hospital (Zhejing Province)	male	49	0	1	0	0	0	0	<30	131	1.12	3.01	4.75	1.19	10.369	0.6	20.59	73.95	1	1	1	1	2	1	A
XJE030404	Mengchao Hepatobiliary Hospital (Fujian Province)	male	37	1	0	1	1	1	1610	<20	58	0.95	1.92	4.11	1.07	10.271	0.6	39.15	352.9	0	1	1	3	2	1	B
XJE021341	Eastern Hepatobiliary Surgery Hospital (Shanghai)	female	70	NA	NA	NA	NA	NA	NA	NA	NA	1.58	3.12	5.12	1.98	10.06	0.6	0.5	44	NA	1	NA	1	1	NA	NA
XJE081253	The first affiliated hospital of Southern Medical University (Guangdong Province)	male	49	1	0	1	1	0	946	<100	72	1.37	2.55	4.48	1.12	10	0.6	27.56	NA	0	1	1	1	1	1	A
XJE030034	Mengchao Hepatobiliary Hospital (Fujian Province)	male	43	1	0	1	1	0	>250	0	175	1.21	2.72	4.9	1.54	9.9	0.6	27	10.75	1	1	1	1	1	1	A
XJE060979	Southwest Hospital (Chongqing)	male	50	1	1	0	1	1	26	<50	95	1.29	2.23	4.06	0.79	9.774	0.6	30.89	NA	0	1	1	1	1	1	A
XJE061164	Southwest Hospital (Chongqing)	male	45	1	0	1	1	0	45	<50	90	0.76	2.41	4.48	1.22	9.361	0.6	142.4	NA	0	1	2	3	1	1	B
XJE031958	Mengchao Hepatobiliary Hospital (Fujian Province)	male	51	0	1	0	0	0	0	NA	63	1	1.5	3.53	1.25	9.121	0.6	11.85	20.6	1	1	1	2	1	1	A
XJE091770	The first affiliated hospital of Xinjiang Medical University (Xinjiang Province)	female	59	0	0	0	1	0	0	<100	82	1.44	2.14	3.6	0.95	9.117	0.6	25.56	8	0	1	1	1	1	1	A
XJE051055	Ningbo No.2 Hospital (Zhejing Province)	male	65	1	0	1	1	0	1083.4	94700	101	1.19	2.27	3.91	1.02	9	5	0.5	10.07	0	1	1	1	1	1	A
XJE021267	Eastern Hepatobiliary Surgery Hospital (Shanghai)	female	56	1	0	1	1	0	>250	<50	74	0.3	1.1	1.73	0.77	8.904	0.6	38.07	47.2	0	1	1	3	2	1	B
XJE020156	Eastern Hepatobiliary Surgery Hospital (Shanghai)	male	50	1	0	1	1	1	7123	<50	96	1.52	1.15	3.01	1.05	8.856	0.6	0.5	29.1	0	1	1	1	1	1	A
XJE051470	Ningbo No.2 Hospital (Zhejing Province)	female	69	0	0	0	1	0	0	NA	50	0.72	1.62	2.74	1.25	8.615	0.6	34.34	9.29	0	1	2	1	2	1	B
XJE080930	The first affiliated hospital of Southern Medical University (Guangdong Province)	male	48	1	0	1	1	0	1172	<100	155	1.04	2.69	4.12	0.79	8.33	0.6	15.6	NA	1	1	1	2	1	1	A
XJE030500	Mengchao Hepatobiliary Hospital (Fujian Province)	male	53	1	0	1	1	0	2493	1540000	138	1.33	3.28	5.49	1.36	8.1	0	22	99.21	1	1	1	1	1	1	A
XJE030448	Mengchao Hepatobiliary Hospital (Fujian Province)	male	61	0	0	1	1	0	0	0	NA	2.07	1.15	3.54	0.64	8.025	0.6	17.93	NA	0	1	2	3	2	1	B
XJE030768	Mengchao Hepatobiliary Hospital (Fujian Province)	female	51	1	0	1	1	0	1768	<500	126	1.25	1.22	2.79	1.03	7.934	0.6	12.45	32.53	1	1	1	1	1	1	A
XJE050616	Ningbo No.2 Hospital (Zhejing Province)	female	53	1	0	0	1	1	958	<30	88	1.72	1.9	3.8	0.88	7.884	0.6	35.22	30.42	0	1	1	1	1	1	A
XJE031825	Mengchao Hepatobiliary Hospital (Fujian Province)	male	38	1	0	1	1	0	9	NA	137	0.98	1.72	3.73	1.96	7.83	0.6	49	13.7	0	1	1	1	1	1	A
XJE081127	The first affiliated hospital of Southern Medical University (Guangdong Province)	male	32	1	0	1	1	0	2562	67100	192	0.8	2.07	3.15	0.65	7.797	0.6	14.37	NA	0	1	1	1	1	1	A
XJE030066	Mengchao Hepatobiliary Hospital (Fujian Province)	male	69	1	0	0	1	1	2180	<500	92	1.01	2.01	3.6	0.79	7.7	0.6	8.308	53.76	0	1	1	1	1	1	A
XJE020277	Eastern Hepatobiliary Surgery Hospital (Shanghai)	female	47	1	0	0	1	1	5744	54.2	121	NA	NA	NA	NA	7.646	0.6	21.22	32.9	NA	1	NA	1	1	NA	NA
XJE050679	Ningbo No.2 Hospital (Zhejing Province)	female	66	1	0	1	1	0	1321	<30	42	0.9	1.11	2.36	0.45	7.6	0.6	52.3	35.03	0	1	2	2	3	1	B
XJE031188	Mengchao Hepatobiliary Hospital (Fujian Province)	male	54	1	0	1	1	0	>250	0	145	1.74	1.87	4.35	1.31	7.5	0	21	NA	0	1	2	2	1	1	B
XJE050166	Ningbo No.2 Hospital (Zhejing Province)	male	55	0	1	1	1	0	0	<30	88	1.49	2.11	3.72	0.79	7.488	0.6	23.37	7.17	0	1	1	1	1	1	A
XJE030201	Mengchao Hepatobiliary Hospital (Fujian Province)	male	50	1	0	0	1	1	645	790	106	0.91	2.09	3.86	1.67	7.239	0.6	37.71	30.64	1	1	1	1	1	1	A
XJE091142	The first affiliated hospital of Xinjiang Medical University (Xinjiang Province)	female	57	0	1	0	0	0	0	NA	123	1.75	5.52	8.17	0.96	7.205	0.6	48.47	11.11	0	1	2	3	2	1	B
XJE050385	Ningbo No.2 Hospital (Zhejing Province)	male														7.1	5	19.71								NA
XJE050014	Ningbo No.2 Hospital (Zhejing Province)	female	58	1	0	0	1	1	>250	<30	80	0.97	1.91	3.18	0.78	7.064	0.6	13.58	20.51	0	1	1	1	1	1	A
XJE050291	Ningbo No.2 Hospital (Zhejing Province)	male	66	1	0	1	1	0	981	<30	122	1.16	2.04	3.55	1.71	6.882	0.6	27.03	18.67	0	1	1	1	1	1	A
XJE031982	Mengchao Hepatobiliary Hospital (Fujian Province)	male	34	1	0	0	1	1	776	3200	151	1.29	1.74	3.3	0.57	6.8	0.6	17	40.27	0	1	1	1	1	1	A
XJE051575	Ningbo No.2 Hospital (Zhejing Province)	female	30	1	0	1	1	0	1625.71	<10	286	1.14	2.54	4.39	1.48	6.8	5	0.5		0	1	1	1	1	1	A
XJE070867	The first affiliated hospital of Jilin University (Jilin Province)	male	48	1	0	0	1	1	4910	7240000	55	0.97	0.61	1.71	0.81	6.798	0.6	12.83	8.87	0	1	3	1	3	1	B
XJE031686	Mengchao Hepatobiliary Hospital (Fujian Province)	male	52	1	0	0	1	1	526	8600000	155	1.4	3.64	6	0.79	6.74	0.6	37737	17.84	0	1	1	1	1	2	A
XJE030116	Mengchao Hepatobiliary Hospital (Fujian Province)	male	48	1	0	0	1	1	1312	<500	134	1.07	1.71	2.85	0.5	6.7	0.6	25.12	23.09	0	1	2	1	2	1	B
XJE030112	Mengchao Hepatobiliary Hospital (Fujian Province)	female	70	1	0	1	1	0	1158	0	127	0.9	3.07	4.94	1.08	6.6	0	21	28.05	0	1	1	1	1	1	A
XJE051487	Ningbo No.2 Hospital (Zhejing Province)	female	55	0	0	1	1	0	0	NA	56	1.13	2	3.42	0.66	6.523	0.6	19.4	26.53	1	1	1	1	1	1	A
XJE030582	Mengchao Hepatobiliary Hospital (Fujian Province)	male	59	1	0	1	1	0	>250	0	74	1.29	2.51	4.61	0.98	6.4	0	17	NA	0	1	1	1	1	1	A
XJE050785	Ningbo No.2 Hospital (Zhejing Province)	male	50	1	0	1	1	1	3374.62	<10	151	1.36	2.61	4.41	1.03	6.4	5	0.5	18.23	0	1	1	1	1		NA
XJE051604	Ningbo No.2 Hospital (Zhejing Province)	female	55	1	0	1	1	0	2547	<30	110	1.49	2.51	4.18	1.03	6.38	0.6	26.69	0.6	0	1	1	1	1	1	A
XJE051977	Ningbo No.2 Hospital (Zhejing Province)	male	60	0	1	1	1	0	0	<30	85	0.88	2.69	3.77	1.52	6.362	0.6	25.25	9.9	0	1	1	1	1	1	A
XJE090439	The first affiliated hospital of Xinjiang Medical University (Xinjiang Province)	female	59	0	0	0	0	0	0	NA	78	1.16	1.35	2.69	1.33	6.355	0.6	22.81	82.15	0	1	1	2	2	1	B
XJE031565	Mengchao Hepatobiliary Hospital (Fujian Province)	male	51	1	0	1	1	0	4226	<20	147	1.34	2.2	4.32	0.86	6.3	0	16	41.38	1	1	1	1	1	1	A
XJE051050	Ningbo No.2 Hospital (Zhejing Province)	male	58	1	0	1	1	1	3155	<30	74	1.18	1.86	3.13	0.73	6.229	0.6	26.28	18.82	0	1	1	1	1	1	A
XJE080951	The first affiliated hospital of Southern Medical University (Guangdong Province)	male	44	1	0	1	1	0	191	26900	75	1.48	6.55	9.15	1.19	6.209	0.6	10.08	NA	1	1	1	1	1	1	A
XJE101277	The second affiliated hospital of Shandong University (Shandong Province)	male	43	1	0	1	1	0	>250	<500	34	1.32	1.29	2.87	1.22	6.203	0.6	17.52	8.59	0	1	1	2	1	1	A
XJE031200	Mengchao Hepatobiliary Hospital (Fujian Province)	male	42	1	0	1	1	0	536	<20	185	1.13	2.36	4.27	1.57	6.068	0.6	14.48	13.09	0	1	1	1	1	1	A
XJE050006	Ningbo No.2 Hospital (Zhejing Province)	male	51	1	0	0	1	1	4398	<30	98	1.64	2.54	4.51	0.77	6.03	0.6	24.31	11.28	0	1	1	1	1	1	A
XJE050817	Ningbo No.2 Hospital (Zhejing Province)	male	67	1	0	1	1	0	3928	<30	145	0.98	1.52	2.79	0.46	5.981	0.6	8.321	15.75	0	1	1	1	1	1	A
XJE031554	Mengchao Hepatobiliary Hospital (Fujian Province)	male	66	1	0	0	1	0	957	<500	130	2.72	2.2	6.02	0.71	5.951	0.6	11.33	30.82	1	1	1	1	1	1	A
XJE030239	Mengchao Hepatobiliary Hospital (Fujian Province)	female	66	0	0	1	1	0	0	0	NA	2.06	1.92	4.8	0.51	5.944	0.6	38	12.04	0	1	2	1	2	1	B
XJE030115	Mengchao Hepatobiliary Hospital (Fujian Province)	male	73	1	0	1	1	0	631	200000	123	1.24	2.21	4.2	0.92	5.908	0.6	11.73	12.5	0	1	1	1	1	1	A
XJE050912	Ningbo No.2 Hospital (Zhejing Province)	male	42	1	0	0	1	1	1838	<30	91	1.26	2.38	3.85	0.84	5.9	0.6	21.94	9.82	0	1	1	1	1	1	A
XJE100563	The second affiliated hospital of Shandong University (Shandong Province)	male	60	1	0	0	1	1	3314	720000	100	1.8	1.99	3.93	0.81	5.81	0.6	22.21	81.64	0	1	2	1	1	1	A
XJE030153	Mengchao Hepatobiliary Hospital (Fujian Province)	male	50	NA	NA	NA	NA	NA	NA	0	204	0.99	2.19	4.04	1.7	5.7	0	16	13.83	0	1	1	1	1	1	A
XJE080474	The first affiliated hospital of Southern Medical University (Guangdong Province)	male	49	1	0	1	1	0	152	<100	75	1.06	3.78	5.5	1	5.68	0.6	25.94	NA	0	1	1	1	1	1	A
XJE030065	Mengchao Hepatobiliary Hospital (Fujian Province)	male	57	0	1	0	1	0	0	NA	106	0.63	2.1	4.15	0.98	5.625	0.6	142.2	31.08	1	1	2	3	2	1	B
XJE050372	Ningbo No.2 Hospital (Zhejing Province)	male	68	0	1	0	1	0	0	NA	126	1.9	1.88	4.04	0.92	5.606	0.6	26.21	18.53	0	1	2	1	1	1	A
XJE031137	Mengchao Hepatobiliary Hospital (Fujian Province)	female	65	1	0	0	1	1	3360	<500	150	1.98	2.76	5.12	0.85	5.6	0.6	4.033	19.59	NA	1	1	1	1	1	A
XJE050675	Ningbo No.2 Hospital (Zhejing Province)	male	63	1	0	1	1	0	2101.67	<10	226	1.17	3.36	5.32	1.9	5.6	5	0.5	7.1	0	1	1	1	1		NA
XJE050261	Ningbo No.2 Hospital (Zhejing Province)	female	53	1	0	1	1	1	>250	<30	149	1.25	2.27	3.8	1.68	5.595	0.6	18.65	2.35	0	1	1	1	1	1	A
XJE100806	The second affiliated hospital of Shandong University (Shandong Province)	female	65	1	0	0	1	1	>250	<500	90	1.21	2.21	3.56	0.81	5.52	0.6	22.56	38.87	0	1	2	1	1	1	A
XJE031233	Mengchao Hepatobiliary Hospital (Fujian Province)	male	56	1	0	1	1	0	>250	0	50	1.4	1.83	3.56	0.57	5.506	0.6	13.35	223.4	0	1	2	3	1	1	B
XJE031239	Mengchao Hepatobiliary Hospital (Fujian Province)	male	37	1	0	0	1	1	5790	0	159	1.14	2.03	3.83	0.82	5.5	0	25	16.89	0	1	1	1	1	1	A
XJE030038	Mengchao Hepatobiliary Hospital (Fujian Province)	male	41	1	0	1	1	0	4243	<500	157	1.01	3.29	5.17	1.07	5.5	0	38	18.11	1	1	1	1	1	1	A
XJE080485	The first affiliated hospital of Southern Medical University (Guangdong Province)	female	56	1	0	1	1	0	774	293	186	1.21	2.06	3.73	1.04	5.482	0.6	5.584	NA	1	1	1	1	1	1	A
XJE031833	Mengchao Hepatobiliary Hospital (Fujian Province)	female	65	1	0	1	1	0	2542	0	220	2.27	2.04	4.99	0.7	5.453	0.6	19.51	47.04	1	1	1	1	1	1	A
XJE091675	The first affiliated hospital of Xinjiang Medical University (Xinjiang Province)	male	41	1	0	0	1	0	>250	<100	180	1	2.85	3.95	1.08	5.41	0.6	1.13	0	0	1	1	1	1	1	A
XJE051745	Ningbo No.2 Hospital (Zhejing Province)	male	58	1	0	1	1	0	971.45	<10		1.37	2.87	4.66	1.23	5.4	5	0.5	42.12	0	1	1	1	1		NA
XJE030767	Mengchao Hepatobiliary Hospital (Fujian Province)	male	60	1	0	1	1	0	1138	0	47	1.93	1.79	3.76	0.68	5.38	0.6	14.41	25.3	0	1	1	2	1	1	A
XJE031545	Mengchao Hepatobiliary Hospital (Fujian Province)	male	62	1	0	1	1	0	4285	100	174	1.75	3.56	6.68	1.52	5.335	0.6	101	NA	0	1	2	1	2	1	B
XJE031949	Mengchao Hepatobiliary Hospital (Fujian Province)	female	58	1	0	0	1	1	1881	110000	56	2.2	2.06	4.81	1.03	5.318	0.6	42.29	37.98	NA	1	2	1	1	1	A
XJE030013	Mengchao Hepatobiliary Hospital (Fujian Province)	female	73	0	1	1	1	0	0	0	149	1.93	3.74	7.08	1.72	5.318	0.6	2997	149.9	0	1	1	1	1	1	A
XJE050871	Ningbo No.2 Hospital (Zhejing Province)	male	43	0	0	0	0	0	0	<30	237	1.01	2.6	4.28	1.67	5.29	0.6	23.83	43.42	0	1	1	1	1	1	A
XJE011667	Chifeng Municipal Hospital (Neimenggu Province)	male	32	1	0	1	1	0	>130	<500	43	2.01	2.01	3.54	0.6	5.24	0.6	18.08	2.27	0	1	1	1	1	1	A
XJE100140	The second affiliated hospital of Shandong University (Shandong Province)	female	49	1	0	1	1	0	19	<500	114	2.1	2.31	4.55	0.62	5.229	0.6	26.21	23.72	0	1	1	1	1	1	A
XJE100925	The second affiliated hospital of Shandong University (Shandong Province)	male	57	1	0	0	1	1	958	2700	108	1.06	2.04	3.22	0.49	5.227	0.6	27.34	40.93	0	1	1	1	1	1	A
XJE031238	Mengchao Hepatobiliary Hospital (Fujian Province)	male	45	1	0	1	1	0	872	<500	121	1.39	1.7	3.39	1.33	5.212	0.6	21.74	0.6	0	1	1	2	1	1	A
XJE021328	Eastern Hepatobiliary Surgery Hospital (Shanghai)	male	55	1	0	1	1	0	>250	<50	84	NA	NA	NA	NA	5.2	0.6	9.564	20.2	0	1	1	1	1	1	A
XJE030327	Mengchao Hepatobiliary Hospital (Fujian Province)	male	63	1	0	0	1	0	1419	0	74	1.34	2.92	5.13	1.44	5.151	0.6	15.49	58.66	0	1	1	1	1	1	A
XJE031102	Mengchao Hepatobiliary Hospital (Fujian Province)	female	65	1	0	0	1	1	1793	0	67	1.75	2.72	5.46	1.35	5.107	0.6	14.74	18.55	0	1	1	1	1	1	A
XJE051333	Ningbo No.2 Hospital (Zhejing Province)	male	47	1	0	1	1	0	>250.00	<10	70	2.1	1.48	3.83	0.56	5	5	0.5		0	1	1	2	1		NA
XJE080715	The first affiliated hospital of Southern Medical University (Guangdong Province)	male	39	1	0	0	1	0	121	<100	81	1.16	1.72	2.92	0.56	4.983	0.6	13.84	NA	0	1	1	3	1	1	B
XJE050566	Ningbo No.2 Hospital (Zhejing Province)	male	37	1	0	1	1	0	>250	<30	107	1.49	2.76	4.52	0.78	4.964	0.6	31.24	22.87	0	1	1	1	1	1	A
XJE030399	Mengchao Hepatobiliary Hospital (Fujian Province)	male	46	1	0	0	1	1	>250	<20	167	1.22	2.38	4.2	0.93	4.9	0	23	25.25	0	1	1	1	1	1	A
XJE031266	Mengchao Hepatobiliary Hospital (Fujian Province)	male	45	1	0	0	1	0	941	0	126	0.98	2.12	3.97	2.24	4.9	0	27	8.43	0	1	1	1	1	1	A
XJE051708	Ningbo No.2 Hospital (Zhejing Province)	female	64	1	0	1	1	0	2376.24	<10	46	1.65	1.82	3.89	0.78	4.9	5	0.5		0	1	1	1	1	1	A
XJE031662	Mengchao Hepatobiliary Hospital (Fujian Province)	male	44	1	0	0	1	1	1560	0	122	1.78	1.77	4.11	0.31	4.889	0.6	10.8	NA	1	1	2	1	1	1	A
XJE101347	The second affiliated hospital of Shandong University (Shandong Province)	male	68	0	1	0	0	0	0	<500	102	1.19	2.8	4.56	1.52	4.806	0.6	23.43	35.32	0	1	1	1	1	1	A
XJE030051	Mengchao Hepatobiliary Hospital (Fujian Province)	male	60	1	0	1	1	0	191	0	71	1.65	1.85	3.8	0.74	4.8	0	26	1.63	0	1	1	1	1	1	A
XJE031395	Mengchao Hepatobiliary Hospital (Fujian Province)	male	51	1	0	1	1	0	2022	<500	137	0.98	2.41	4.65	2.5	4.7	0	27	16.38	0	1	1	1	1	1	A
XJE050513	Ningbo No.2 Hospital (Zhejing Province)	male	58	1	0	1	1	0	440.9	<10	152	1.11	3.43	5.11	0.59	4.7	5	0.5		0	1	1	1	1	1	A
XJE051308	Ningbo No.2 Hospital (Zhejing Province)	male	58	1	0	1	1	0	946	<30	70	1.44	1.72	3.48	0.72	4.687	0.6	12.15	4.05	0	1	1	1	1	1	A
XJE030602	Mengchao Hepatobiliary Hospital (Fujian Province)	male	47	1	0	0	1	1	683	<500	120	0.86	1.92	3.41	1.01	4.644	0.6	45.56	1.61	0	1	1	1	1	1	A
XJE051161	Ningbo No.2 Hospital (Zhejing Province)	female	61	1	0	0	1	0	177	<30	67	1.48	1.68	3.27	1.13	4.631	0.6	27.78	2.78	0	1	1	1	1	1	A
XJE030210	Mengchao Hepatobiliary Hospital (Fujian Province)	male	42	NA	NA	NA	NA	NA	NA	<500	169	1.27	2.66	4.78	1.26	4.6	0	27	32.23	0	1	1	1	1	1	A
XJE031133	Mengchao Hepatobiliary Hospital (Fujian Province)	male	49	1	0	1	1	0	1311	<20	170	1.38	3.39	5.37	0.89	4.6	0	25	13.49	1	1	1	1	1	1	A
XJE030102	Mengchao Hepatobiliary Hospital (Fujian Province)	male	49	1	0	0	1	1	7245	29	156	1.39	2.78	4.6	1.51	4.6	0	23	35.58	0	1	1	1	1	1	A
XJE101647	The second affiliated hospital of Shandong University (Shandong Province)	female	57	1	0	1	1	1	4394	<500	252	1.64	2.79	4.6	0.85	4.596	0.6	26.34	23.71	0	1	1	1	1	1	A
XJE080646	The first affiliated hospital of Southern Medical University (Guangdong Province)	male	31	1	0	1	1	1	6508	2990000	132	1.02	3.07	4.41	1	4.58	0.6	22.24	NA	0	1	1	1	1	1	A
XJE031101	Mengchao Hepatobiliary Hospital (Fujian Province)	male	52	1	0	0	1	1	3470	117000	103	0.85	1.29	2.52	1.8	4.57	0.6	52.88	60.79	0	1	1	1	2	1	A
XJE080469	The first affiliated hospital of Southern Medical University (Guangdong Province)	female	38	1	0	1	1	0	978	<100	58	0.95	1.54	2.7	0.51	4.564	0.6	13.31	NA	0	1	1	1	1	1	A
XJE081839	The first affiliated hospital of Southern Medical University (Guangdong Province)	female	59	1	0	0	1	1	219	89	47	1.09	1.97	3.15	0.8	4.506	0.6	5.622	NA	0	1	2	2	2	1	B
XJE050742	Ningbo No.2 Hospital (Zhejing Province)	female	44								124	1.99	1.68	4.07	0.63	4.5	5	0.5	20.6		1	1	1	1	1	A
XJE090854	The first affiliated hospital of Xinjiang Medical University (Xinjiang Province)	female	67	0	1	1	1	0	0	<100	102	1.54	3.81	5.39	1.98	4.475	0.6	24.31	28.68	0	1	1	1	1	1	A
XJE051754	Ningbo No.2 Hospital (Zhejing Province)	female	57	1	0	1	1	1	>250	<30	107	2.47	2.71	5.5	0.82	4.353	0.6	18.79	8.74	0	1	1	1	1	1	A
XJE100610	The second affiliated hospital of Shandong University (Shandong Province)	male	52	1	0	0	1	1	150	<500	191	1.93	3.37	5.32	0.64	4.34	0.6	27	29.76	0	1	1	1	1	1	A
XJE050766	Ningbo No.2 Hospital (Zhejing Province)	female	65	0	1	0	1	1	0	<30	141	1.58	3.39	5.39	1.49	4.318	0.6	21.06	5.31	0	1	1	1	1	1	A
XJE050378	Ningbo No.2 Hospital (Zhejing Province)	female	60	1	0	1	1	0	120	303	NA	1.97	2.4	4.89	0.72	4.308	0.6	18.87	16.91	0	1	1	1	1	1	A
XJE031993	Mengchao Hepatobiliary Hospital (Fujian Province)	male	51	1	0	0	1	0	615	0	99	1.11	2.8	4.8	0.94	4.307	0.6	47.08	9.28	0	1	1	1	1	1	A
XJE030991	Mengchao Hepatobiliary Hospital (Fujian Province)	male	58	1	0	0	1	1	1938	0	117	1.15	2.5	4.5	1.11	4.3	0.6	10.21	17.44	NA	1	1	1	1	1	A
XJE031774	Mengchao Hepatobiliary Hospital (Fujian Province)	male	48	0	0	0	1	0	0	NA	71	1.67	1.73	3.76	0.61	4.3	0	73	31.57	0	1	2	1	2	1	B
XJE050269	Ningbo No.2 Hospital (Zhejing Province)	male	42	1	0	0	1	1	1909.03	16.1	283	1.53	5.03	7.11	0.92	4.3	5	0.527	11.49	0	1	1	1	1		NA
XJE100732	The second affiliated hospital of Shandong University (Shandong Province)	female	49	0	0	0	1	0	0	<500	101	1.72	2.45	4.4	0.96	4.289	0.6	13.88	1.99	0	1	2	1	1	1	A
XJE101564	The second affiliated hospital of Shandong University (Shandong Province)	male	50	1	0	1	1	0	242	<500	70	1.38	1.95	3.56	0.7	4.258	0.6	20.66	35.4	0	1	1	1	1	1	A
XJE060940	Southwest Hospital (Chongqing)	male	32	1	0	0	1	1	3471	<50	153	0.81	2.34	3.75	1.27	4.218	0.6	29.63	NA	1	1	1	1	1	1	A
XJE031822	Mengchao Hepatobiliary Hospital (Fujian Province)	male	64	1	0	1	1	0	1303	0	131	0.8	1.68	3.57	3.12	4.2	0.6	11.46	8.61	0	1	1	1	1	1	A
XJE091846	The first affiliated hospital of Xinjiang Medical University (Xinjiang Province)	male	64	1	0	1	1	0	>250	<100	141	1.23	5.45	6.84	0.96	4.199	0.6	27.38	27.63	0	1	1	1	1	1	A
XJE081968	The first affiliated hospital of Southern Medical University (Guangdong Province)	male	55	1	0	0	1	0	42	<100	127	0.76	2.5	3.71	0.92	4.183	0.6	18.87	NA	0	1	1	1	1	1	A
XJE101195	The second affiliated hospital of Shandong University (Shandong Province)	female	72	1	0	1	1	0	>250	1100000	116	1.65	2.01	3.83	0.82	4.163	0.6	0.5	14.9	0	1	1	1	1	1	A
XJE071281	The first affiliated hospital of Jilin University (Jilin Province)	male	42	1	0	1	1	0	80.63	灏忎簬鏈€浣庢鍑洪檺	50	1.01	1.49	3	1.73	4.13	0.6	9.349	6.86	0	1	2	1	1	1	A
XJE031217	Mengchao Hepatobiliary Hospital (Fujian Province)	male	61	1	0	0	1	1	2744	17000000	177	0.88	2.28	3.91	1.13	4.1	0	20	14.81	NA	1	1	1	1	1	A
XJE051794	Ningbo No.2 Hospital (Zhejing Province)	female	45	1	0	0	1	1	1377.19	<10		1.88	2.38	4.62	0.63	4.1	5	0.5		0	1	1	1	1		NA
XJE100747	The second affiliated hospital of Shandong University (Shandong Province)	female	54	1	0	0	1	1	1759	<500	177	2.01	5.95	8.27	1.7	4.008	0.6	42.42	18.45	0	1	1	1	1	1	A
XJE030275	Mengchao Hepatobiliary Hospital (Fujian Province)	female	66	1	0	0	1	1	1709	11200000	117	1.57	2.28	4.45	1.43	4.001	0.6	36.73	1.87	0	1	1	1	1	1	A
XJE030533	Mengchao Hepatobiliary Hospital (Fujian Province)	male	30	1	0	0	1	1	3309	<500	83	1.18	1.15	2.79	0.68	4	0	13	16.21	0	1	1	1	1	1	A
XJE031771	Mengchao Hepatobiliary Hospital (Fujian Province)	female	62	1	0	1	1	0	1787	890	161	0.93	2.61	4.47	1.26	3.99	0.6	39.92	12.49	1	1	1	1	2	1	A
XJE030654	Mengchao Hepatobiliary Hospital (Fujian Province)	male	69	1	0	0	1	0	2568	<500	45	0.55	1.12	1.69	0.52	3.966	0.6	122.4	27.31	1	1	2	3	3	2	C
XJE080121	The first affiliated hospital of Southern Medical University (Guangdong Province)	male	55	1	0	0	1	0	366	<100	67	1.99	2.89	5.46	0.51	3.92	0.6	21.18	NA	0	1	1	1	1	1	A
XJE091158	The first affiliated hospital of Xinjiang Medical University (Xinjiang Province)	male	59	0	1	1	1	0	0	<100	221	1.84	2.91	4.38	0.76	3.908	0.6	29.82	8.43	0	1	1	1	1	1	A
XJE030354	Mengchao Hepatobiliary Hospital (Fujian Province)	male	41	1	0	1	1	0	2513	200000	220	1.08	2.16	3.69	0.62	3.9	0	20	41.04	NA	1	1	1	1	1	A
XJE051653	Ningbo No.2 Hospital (Zhejing Province)	female	50	0	0	0	1	1	0	<30	155	1.04	2.46	3.87	1.08	3.885	0.6	16.32	8.09	1	1	1	1	1	1	A
XJE081122	The first affiliated hospital of Southern Medical University (Guangdong Province)	female	53	1	0	1	1	1	291	<100	136	2.2	2.68	4.99	0.58	3.849	0.6	16.58	NA	0	1	1	1	1	1	A
XJE030759	Mengchao Hepatobiliary Hospital (Fujian Province)	female	45	1	0	0	1	1	4587	0	103	1.3	1.71	3.24	0.43	3.836	0.6	18.19	5.56	0	1	2	1	1	1	A
XJE030719	Mengchao Hepatobiliary Hospital (Fujian Province)	female	66	1	0	1	1	0	472	<500	112	1.34	1.61	3.16	0.92	3.833	0.6	5.427	25.22	1	1	2	1	2	1	B
XJE030144	Mengchao Hepatobiliary Hospital (Fujian Province)	female	45	1	0	1	1	0	>250	<500	137	2.51	2.31	5.3	0.74	3.819	0.6	13.77	12.19	0	1	1	1	1	1	A
XJE050306	Ningbo No.2 Hospital (Zhejing Province)	female	54	1	1	1	1	1	172	<30	NA	1.27	2.56	4.02	0.51	3.807	0.6	21.59	15.5	0	1	1	1	2	1	A
XJE030769	Mengchao Hepatobiliary Hospital (Fujian Province)	male	45	0	1	1	1	0	0	0	106	1.99	2.89	5.52	0.89	3.8	0	25	2.74	0	1	1	2	1	1	A
XJE030330	Mengchao Hepatobiliary Hospital (Fujian Province)	male	54	1	0	1	1	0	3349.1	NA	162	1.16	2.81	5.18	2.37	3.8	0.6	9.049	27.65	1	1	1	2	1	1	A
XJE051302	Ningbo No.2 Hospital (Zhejing Province)	male	45	1	0	1	1	0	1997.66	<10	223	1.41	2.47	4.34	0.56	3.8	5	9.755		0	1	1	1	1		NA
XJE021221	Eastern Hepatobiliary Surgery Hospital (Shanghai)	female	55	NA	0	0	0	0	NA	NA	29	NA	NA	NA	NA	3.793	0.6	0.5	NA	0	1	1	1	1	NA	NA
XJE021573	Eastern Hepatobiliary Surgery Hospital (Shanghai)	female	62	NA	NA	NA	NA	NA	NA	<50	255	NA	NA	NA	NA	3.777	0.6	0.5	0.6	0	1	1	1	1	1	A
XJE051592	Ningbo No.2 Hospital (Zhejing Province)	female	51	0	1	0	0	0	0	<30	75	1.53	1.66	3.14	0.59	3.726	0.6	22.52	5.4	0	1	1	1	1	1	A
XJE101534	The second affiliated hospital of Shandong University (Shandong Province)	female	54	1	0	1	1	0	>250	<500	83	1.42	3.12	NA	2.6	3.638	0.6	20.59	47.18	0	1	1	1	1	1	A
XJE090668	The first affiliated hospital of Xinjiang Medical University (Xinjiang Province)	female	56	1	0	0	1	1	>250	55500000	75	0.94	2.9	4.32	1.64	3.638	0.6	27.91	44.22	0	1	1	1	1	1	A
XJE030012	Mengchao Hepatobiliary Hospital (Fujian Province)	male	65	1	0	1	1	0	1316	0	110	2.06	2.85	5.96	0.92	3.6	0.6	5.614	2.37	0	1	1	1	1	1	A
XJE050786	Ningbo No.2 Hospital (Zhejing Province)	male	42	1	0	0	1	1	1590	<30	82	1.86	2.14	4.51	0.78	3.567	0.6	10.28	1.28	0	1	1	1	1	1	A
XJE050590	Ningbo No.2 Hospital (Zhejing Province)	male	52	0	1	0	1	0	0	NA	122	1.17	2.59	4.17	1.56	3.563	0.6	24.27	10.84	1	1	1	1	1	1	A
XJE051455	Ningbo No.2 Hospital (Zhejing Province)	male	59	1	0	1	1	0	>250	<30	66	1.58	1.31	3.14	0.49	3.553	0.6	7.347	4.5	0	1	1	1	1	1	A
XJE031152	Mengchao Hepatobiliary Hospital (Fujian Province)	male	36	1	0	1	1	0	5583	3300	137	NA	NA	NA	NA	3.528	0.6	23.71	22.15	0	1	1	1	1	1	A
XJE030392	Mengchao Hepatobiliary Hospital (Fujian Province)	male	56	1	0	1	1	0	1122	0	60	1.21	2.26	4.29	0.86	3.517	0.6	39.54	8.39	1	1	1	3	2	1	B
XJE030877	Mengchao Hepatobiliary Hospital (Fujian Province)	male	49	1	0	1	1	0	1267	<500	113	1.37	2.59	4.63	0.75	3.5	0	22	0.6	0	1	1	1	1	1	A
XJE031805	Mengchao Hepatobiliary Hospital (Fujian Province)	female	70	0	1	0	1	0	0	NA	162	3.43	2.08	6.51	0.43	3.5	0	45	29.05	0	1	2	1	1	1	A
XJE031628	Mengchao Hepatobiliary Hospital (Fujian Province)	male	53	0	1	1	1	0	0	0	144	1.11	2.39	4.24	1.68	3.485	0.6	21.56	43.22	0	1	1	1	1	1	A
XJE091042	The first affiliated hospital of Xinjiang Medical University (Xinjiang Province)	male	49	1	0	0	1	0	193	<100	200	1.38	2.39	3.7	0.65	3.47	0.6	23.74	5.59	0	1	1	1	1	1	A
XJE030205	Mengchao Hepatobiliary Hospital (Fujian Province)	male	59	1	0	0	1	1	38598	>1.7E+08	169	2.03	2.63	5.29	1.2	3.46	0	31	25.71	NA	1	1	1	1	1	A
XJE030635	Mengchao Hepatobiliary Hospital (Fujian Province)	female	58	1	0	1	1	0	970	0	151	1.22	3.55	5.86	1.87	3.384	0.6	22.06	NA	1	1	1	1	1	1	A
XJE031413	Mengchao Hepatobiliary Hospital (Fujian Province)	male	65	1	0	1	1	0	1268	<500	184	1.42	3.22	5.51	0.54	3.348	0.6	16.54	9.69	0	1	1	1	1	1	A
XJE051345	Ningbo No.2 Hospital (Zhejing Province)	female	56	0	0	1	1	0	0	NA	102	3.07	4.24	7.54	0.7	3.344	0.6	64.6	9.25	0	1	1	2	2	1	B
XJE030895	Mengchao Hepatobiliary Hospital (Fujian Province)	male	52	1	0	1	1	0	981	0	54	1.34	2.38	4.19	0.5	3.336	0.6	13.35	7.36	0	1	1	1	1	1	A
XJE021297	Eastern Hepatobiliary Surgery Hospital (Shanghai)	male	57	1	0	1	1	0	4	<50	202	1.81	NA	4.88	1.38	3.333	0.6	0.5	34.5	NA	1	NA	1	1	1	NA
XJE081208	The first affiliated hospital of Southern Medical University (Guangdong Province)	male	57	1	0	1	1	0	1026	<100	91	0.99	2.65	3.95	0.7	3.324	0.6	23.05	NA	0	1	1	1	1	1	A
XJE030301	Mengchao Hepatobiliary Hospital (Fujian Province)	male	34	1	0	0	1	1	7665	<500	NA	2.05	2.32	5.12	1.37	3.303	0.6	20.15	19.69	1	1	1	1	1	1	A
XJE030642	Mengchao Hepatobiliary Hospital (Fujian Province)	male	56	1	0	0	1	0	1430	0	157	0.95	2.21	4.03	1.3	3.3	0	18	10.61	1	1	1	1	1	1	A
XJE101722	The second affiliated hospital of Shandong University (Shandong Province)	female	65	0	0	0	1	0	0	<500	135	2.24	4.03	6.4	1.44	3.29	0.6	22.78	43.88	0	1	1	1	1	1	A
XJE031624	Mengchao Hepatobiliary Hospital (Fujian Province)	male	68	1	0	0	1	1	67	0	71	1.28	2.64	5.08	1.15	3.265	0.6	44.76	48.28	0	1	1	1	1	1	A
XJE051509	Ningbo No.2 Hospital (Zhejing Province)	female	30	1	0	0	1	1	37431.2	237000000	175	1.63	2.34	4.55	0.71	3.24	5	0.5		0	1	1	1	1	1	A
XJE100820	The second affiliated hospital of Shandong University (Shandong Province)	female	55	0	0	0	0	0	0	<500	246	0.83	2.01	3.92	3.25	3.239	0.6	19.85	8.67	0	1	1	1	1	1	A
XJE101778	The second affiliated hospital of Shandong University (Shandong Province)	female	60	0	0	0	0	0	0	NA	86	1.73	1.77	3.54	0.61	3.235	0.6	17.6	22.36	0	1	1	1	1	1	A
XJE030271	Mengchao Hepatobiliary Hospital (Fujian Province)	male	41	1	0	1	1	0	604	0	153	0.89	2.91	4.86	1.77	3.2	0	29	27.57	1	1	1	1	1	1	A
XJE030959	Mengchao Hepatobiliary Hospital (Fujian Province)	male	42	1	0	1	1	0	997	<500	175	1.18	2.47	4.43	1.78	3.2	0	22	9.14	0	1	1	1	1	1	A
XJE081298	The first affiliated hospital of Southern Medical University (Guangdong Province)	male	30	1	0	1	1	0	466	<100	63	0.73	2.14	3.06	1.32	3.164	0.6	23.53	NA	1	1	1	1	1	1	A
XJE031397	Mengchao Hepatobiliary Hospital (Fujian Province)	male	42	1	0	1	1	0	83	<500	78	1.17	1.95	3.51	0.71	3.159	0.6	58.89	NA	1	1	1	3	1	1	B
XJE031215	Mengchao Hepatobiliary Hospital (Fujian Province)	male	38	1	0	1	1	0	1408	1240000	150	1.04	2.53	4.58	1.04	3.159	0.6	34.91	12.67	0	1	1	1	1	1	A
XJE051371	Ningbo No.2 Hospital (Zhejing Province)	male	66	1	0	0	1	1	274	282.9	137	0.93	2.43	3.87	1.08	3.146	0.6	19.02	18.67	0	1	1	1	1	1	A
XJE030160	Mengchao Hepatobiliary Hospital (Fujian Province)	male	60	1	0	1	1	0	2729	0	197	1.38	3.04	4.87	1.26	3.106	0.6	15.64	11.6	1	1	1	1	1	1	A
XJE081623	The first affiliated hospital of Southern Medical University (Guangdong Province)	female	49	1	0	1	1	0	820	<100	67	1.1	1.67	2.89	0.58	3.1	0.6	27.15	NA	0	1	1	1	1	1	A
XJE030241	Mengchao Hepatobiliary Hospital (Fujian Province)	male	53	1	0	1	1	0	924	0	195	1.25	2.27	3.27	0.73	3	0	29	14.06	0	1	1	1	1	1	A
XJE030498	Mengchao Hepatobiliary Hospital (Fujian Province)	male	59	1	0	0	1	1	4922	<500	211	1.49	2.48	4.42	0.45	2.994	0.6	24.15	11.39	1	1	1	1	1	1	A
XJE091761	The first affiliated hospital of Xinjiang Medical University (Xinjiang Province)	male	39	1	0	0	1	0	>250	<100	119	0.98	2.03	3.02	0.86	2.99	0.6	10.04	23.82	0	1	1	1	1	1	A
XJE031858	Mengchao Hepatobiliary Hospital (Fujian Province)	male	48	1	0	1	1	0	>250	<500	40	1.46	1.28	3.04	0.58	2.982	0.6	32.63	19.55	0	1	3	1	1	1	B
XJE090071	The first affiliated hospital of Xinjiang Medical University (Xinjiang Province)	male	63	1	0	1	1	0	7	<100	95	0.93	1.38	2.29	0.63	2.93	0.6	31.55	13.2	0	1	1	1	1	1	A
XJE051294	Ningbo No.2 Hospital (Zhejing Province)	male	46	1	0	1	1	0	1124	<30	31	1.07	1.07	2.26	0.36	2.925	0.6	18.46	6.43	0	1	1	1	1	1	A
XJE031248	Mengchao Hepatobiliary Hospital (Fujian Province)	male	48	1	0	0	1	1	3675	140	129	1.2	1.64	3.26	0.8	2.9	0	19	9.13	0	1	1	1	1	1	A
XJE030256	Mengchao Hepatobiliary Hospital (Fujian Province)	female	40	0	0	0	0	0	0	NA	195	1.12	8.02	12.09	4.5	2.9	0.6	976.5	16.33	0	1	1	3	2	1	B
XJE080737	The first affiliated hospital of Southern Medical University (Guangdong Province)	male	49	1	0	1	1	0	161	0	43	1.46	2.25	3.99	0.5	2.886	0.6	9.221	NA	1	1	1	1	1	1	A
XJE031349	Mengchao Hepatobiliary Hospital (Fujian Province)	male	31	NA	NA	NA	NA	NA	NA	0	NA	1.28	3.39	5.49	1.56	2.823	0.6	13.47	12.25	1	1	1	1	1	1	A
XJE030996	Mengchao Hepatobiliary Hospital (Fujian Province)	male	66	0	0	1	1	0	0	0	36	0.51	0.78	1.5	0.61	2.817	0.6	35.13	4.74	0	1	3	2	2	1	B
XJE051629	Ningbo No.2 Hospital (Zhejing Province)	female	67	0	0	1	1	0	0	NA	193	1.01	2.89	4.41	2.05	2.802	0.6	20.81	1.34	0	1	1	1	1	1	A
XJE030774	Mengchao Hepatobiliary Hospital (Fujian Province)	female	55	1	0	0	1	1	494	0	168	1.57	2.77	4.8	1.04	2.8	0	19	10.81	1	1	1	1	1	1	A
XJE080576	The first affiliated hospital of Southern Medical University (Guangdong Province)	male	49	1	0	1	1	0	380	<100	145	0.93	2.13	3.6	0.8	2.78	0.6	21.22	NA	0	1	1	1	1	1	A
XJE050101	Ningbo No.2 Hospital (Zhejing Province)	male	46	1	0	0	1	1	1237	<30	86	1.29	2.82	4.09	0.9	2.773	0.6	29.32	6.5	0	1	1	2	1	1	A
XJE051637	Ningbo No.2 Hospital (Zhejing Province)	male	53	1	0	0	1	1	229	<30	68	1.31	2.19	3.52	0.63	2.767	0.6	49.17	29.63	0	1	2	2	2	1	A
XJE021789	Eastern Hepatobiliary Surgery Hospital (Shanghai)	male	58	NA	NA	NA	NA	NA	NA	<50	191	NA	NA	NA	NA	2.754	0.6	0.5	25.7	0	1	1	1	1	NA	NA
XJE050119	Ningbo No.2 Hospital (Zhejing Province)	female	46	1	0	1	1	0	3874	<30	147	1.31	1.72	3.47	0.84	2.741	0.6	13.99	7.89	0	1	1	1	1	1	A
XJE031280	Mengchao Hepatobiliary Hospital (Fujian Province)	male	64	1	0	1	1	0	10	0	48	0.9	1.39	2.56	0.58	2.718	0.6	36.18	11.47	0	2	1	1	2	1	B
XJE100862	The second affiliated hospital of Shandong University (Shandong Province)	female	67	1	0	0	1	0	15	<500	52	1.21	1.19	2.67	0.93	2.703	0.6	0.5	10.26	0	1	1	2	1	1	A
XJE030750	Mengchao Hepatobiliary Hospital (Fujian Province)	male	50	1	0	0	1	1	1974	<20	132	1.15	3.84	5.96	1.29	2.7	0	32	18.7	1	1	1	1	1	1	A
XJE031063	Mengchao Hepatobiliary Hospital (Fujian Province)	male	40	NA	NA	NA	NA	NA	NA	NA	165	0.91	2	3.87	1.48	2.7	0	19	14.43	0	1	1	1	1	1	A
XJE051284	Ningbo No.2 Hospital (Zhejing Province)	male	50	1	0	1	1	0	1576.24	<10	115	1.59	2.41	4.52	0.89	2.7	5	0.5	13.25	0	1	1	1	1	1	A
XJE031012	Mengchao Hepatobiliary Hospital (Fujian Province)	male	51	1	0	1	1	0	2017	0	154	1.37	4.61	7.98	2.3	2.66	0.6	45.39	30.46	0	1	1	1	1	1	A
XJE060133	Southwest Hospital (Chongqing)	male	57	1	0	0	1	0	46	<50	33	0.99	0.83	2.27	1.01	2.653	0.6	52	NA	0	1	1	1	1	1	A
XJE050270	Ningbo No.2 Hospital (Zhejing Province)	male	63	0	0	1	1	0	0	<30	106	1.32	1.98	3.3	0.44	2.602	0.6	25.12	4.15	0	1	1	1	1	1	A
XJE031506	Mengchao Hepatobiliary Hospital (Fujian Province)	male	49	1	0	1	1	0	230	0	194	1.23	3.92	5.89	0.59	2.6	0	17	8.54	0	1	1	2	1	1	A
XJE050255	Ningbo No.2 Hospital (Zhejing Province)	female	57	1	0	1	1	0	1926	<30	115	1.96	3.47	5.69	0.91	2.557	0.6	28.06	NA	0	1	1	1	1	1	A
XJE101440	The second affiliated hospital of Shandong University (Shandong Province)	male	69	1	0	0	1	1	6122	198	232	1.41	2.17	3.73	0.74	2.539	0.6	17.63	11.75	0	1	2	1	1	1	A
XJE051379	Ningbo No.2 Hospital (Zhejing Province)	female	51	1	0	0	1	1	>250	<30	121	1.86	3.09	5.52	1.66	2.505	0.6	22.81	15.49	0	1	1	1	1	1	A
XJE050462	Ningbo No.2 Hospital (Zhejing Province)	male	58	0	1	0	1	0	0	NA	121	0.63	1.62	2.43	0.66	2.496	0.6	156.3	25.97	0	1	2	3	2	1	B
XJE100972	The second affiliated hospital of Shandong University (Shandong Province)	male	51	1	0	1	1	0	>250	<500	45	1.85	1.63	3.59	0.77	2.484	0.6	23.18	15.81	0	1	1	1	1	1	A
XJE051655	Ningbo No.2 Hospital (Zhejing Province)	male	35	1	0	0	1	1	195	<30	134	1.29	2.66	4.15	1.03	2.461	0.6	19.69	7.78	0	1	1	1	1	1	A
XJE101641	The second affiliated hospital of Shandong University (Shandong Province)	female	52	1	0	1	1	0	>250	<500	136	1.79	2.93	4.95	1.37	2.46	0.6	9.184	71.33	0	1	1	1	1	1	A
XJE050970	Ningbo No.2 Hospital (Zhejing Province)	male	55	1	0	1	1	0	92	<30	221	1.83	2.4	4.37	1.04	2.447	0.6	20.37	13.95	0	1	1	1	1	1	A
XJE030984	Mengchao Hepatobiliary Hospital (Fujian Province)	male	67	1	0	1	1	0	1616	<500	98	1.44	1.69	3.34	0.46	2.405	0.6	14.03	55.54	0	1	1	1	1	1	A
XJE030377	Mengchao Hepatobiliary Hospital (Fujian Province)	male	56	NA	NA	NA	NA	NA	NA	0	155	1.13	1.9	3.49	0.74	2.4	0	29	15.33	0	1	1	1	1	1	A
XJE050815	Ningbo No.2 Hospital (Zhejing Province)	male	47	1	0	0	1	1	1076.65	<10	214	1.38	2.67	4.58	1.11	2.4	5	0.5		0	1	1	1	1		NA
XJE021824	Eastern Hepatobiliary Surgery Hospital (Shanghai)	male	39	0	1	1	1	0	<0.01	<50	245	NA	NA	NA	NA	2.378	0.6	0.5	5.9	0	1	1	1	1	1	A
XJE050983	Ningbo No.2 Hospital (Zhejing Province)	female	62	0	1	0	1	0	0	<30	100	1.39	3.14	4.9	1.43	2.329	0.6	18.72	5.26	0	1	1	1	1	1	A
XJE020411	Eastern Hepatobiliary Surgery Hospital (Shanghai)	male	59	NA	NA	NA	NA	NA	NA	NA	39	1.78	1.42	2.72	0.72	2.328	0.6	0.5	13	NA	1	NA	2	1	NA	NA
XJE051342	Ningbo No.2 Hospital (Zhejing Province)	male	43	0	0	1	1	0	0	<10	180	1.02	1.77	3.27	0.9	2.3	5	0.5	9.4	1	1	3	1	2	1	B
XJE091804	The first affiliated hospital of Xinjiang Medical University (Xinjiang Province)	male	60	1	0	0	1	0	134	<100	59	0.51	0.72	1.67	0.71	2.25	0.6	27.06	0	0	1	2	2	2	1	B
XJE051153	Ningbo No.2 Hospital (Zhejing Province)	female	51	1	0	0	1	1	>250	<30	93	1.31	1.76	3.16	0.95	2.246	0.6	12.08	16.05	0	1	1	1	1	1	A
XJE031309	Mengchao Hepatobiliary Hospital (Fujian Province)	male	47	1	0	1	1	0	1981	<500	199	1.03	2.74	4.63	1.5	2.222	0.6	14.85	1.77	NA	1	1	1	1	1	A
XJE051927	Ningbo No.2 Hospital (Zhejing Province)	female	54	1	0	1	1	1	>250	2380	123	0.71	1.86	3.04	0.75	2.2	0.6	30.83	15.98	0	1	1	1	2	1	A
XJE030260	Mengchao Hepatobiliary Hospital (Fujian Province)	male	32	1	0	1	1	0	3756	0	42	0.91	1.13	2.6	0.83	2.2	0	19	6.36	0	1	1	1	1	1	A
XJE030709	Mengchao Hepatobiliary Hospital (Fujian Province)	male	61	0	1	0	0	0	0	0	199	2.38	2.34	5.46	1.04	2.2	0.6	14.51	20.23	0	1	1	1	1	1	A
XJE031359	Mengchao Hepatobiliary Hospital (Fujian Province)	male	65	0	1	1	1	0	0	0	156	1.47	2.64	4.86	1.06	2.2	0	31	1.74	0	1	1	1	1	1	A
XJE050619	Ningbo No.2 Hospital (Zhejing Province)	male	53	0	0	1	1	0	0.02	<10	50	1.57	1.4	3.36	0.67	2.2	5	0.5		0	1	1	1	1		NA
XJE051498	Ningbo No.2 Hospital (Zhejing Province)	male	45	0	1	0	1	0	0	NA	NA	2.49	3.23	6.96	1.05	2.198	0.6	17.71	59.54	0	1	1	1	1	1	A
XJE031279	Mengchao Hepatobiliary Hospital (Fujian Province)	female	47	1	0	0	1	1	4380	880	122	0.85	2.35	3.86	2.2	2.185	0.6	9.147	2.12	0	1	2	1	2	1	B
XJE100002	The second affiliated hospital of Shandong University (Shandong Province)	male	42	1	1	0	1	0	1	<500	84	1.16	2.25	3.47	0.49	2.178	0.6	203.2	28.72	0	1	2	3	1	1	B
XJE100997	The second affiliated hospital of Shandong University (Shandong Province)	female	60	1	0	1	1	0	841	<500	73	1.69	1.71	3.69	0.59	2.141	0.6	18.65	8.85	0	1	1	1	1	1	A
XJE100322	The second affiliated hospital of Shandong University (Shandong Province)	male	70	1	0	1	1	0	49	<20	180	2.11	3.18	5.3	0.58	2.137	0.6	16.92	12.28	0	1	1	1	1	1	A
XJE030328	Mengchao Hepatobiliary Hospital (Fujian Province)	male	56	1	0	1	1	0	62	0	NA	1.05	1.59	3.21	0.76	2.1	0	30	8.75	0	1	1	1	1	1	A
XJE030093	Mengchao Hepatobiliary Hospital (Fujian Province)	male	43	1	0	1	1	0	4770	0	280	1.11	3.3	5.04	0.71	2.1	0	41	7.27	1	1	1	1	1	1	A
XJE050910	Ningbo No.2 Hospital (Zhejing Province)	male	40	1	0	1	1	0	>250	<30	114	1.37	2.14	3.48	0.62	2.058	0.6	27.72	21.09	0	1	1	1	1	1	A
XJE101162	The second affiliated hospital of Shandong University (Shandong Province)	female	49	0	1	0	1	0	0	<500	67	1.97	2.57	4.85	0.88	2.055	0.6	0.5	39.53	0	1	1	1	1	1	A
XJE050219	Ningbo No.2 Hospital (Zhejing Province)	male	54	1	0	1	1	0	417	<30	40	NA	NA	NA	NA	2.028	0.6	16.85	4.05	0	1	1	NA	NA	1	NA
XJE031696	Mengchao Hepatobiliary Hospital (Fujian Province)	female	59	1	0	1	1	0	2229	<20	44	1.6	1.45	3.51	0.49	2.019	0.6	7.607	34.26	NA	1	2	1	1	1	A
XJE030141	Mengchao Hepatobiliary Hospital (Fujian Province)	male	41	1	0	0	1	1	2456	<500	150	1.07	1.98	3.37	0.86	2	0	36	6.86	0	1	1	1	1	1	A
XJE030494	Mengchao Hepatobiliary Hospital (Fujian Province)	female	59	NA	NA	NA	NA	NA	NA	<500	131	0.98	2.06	3.93	2.1	1.978	0.6	42.74	13.75	1	1	1	1	1	1	A
XJE050146	Ningbo No.2 Hospital (Zhejing Province)	male	57	1	0	0	1	0	>250	<30	65	1.44	1.15	2.52	0.48	1.976	0.6	21.15	7.48	0	1	1	1	1	1	A
XJE091183	The first affiliated hospital of Xinjiang Medical University (Xinjiang Province)	male	53	1	0	1	1	0	>250	<100	153	1.47	2.19	3.76	1.29	1.94	0.6	23.59	7.16	0	1	2	1	2	1	B
XJE031709	Mengchao Hepatobiliary Hospital (Fujian Province)	male	40	1	0	1	1	0	894	24800	187	1.37	2.46	4.68	0.73	1.9	0	18	10.56	0	1	1	1	1	1	A
XJE030673	Mengchao Hepatobiliary Hospital (Fujian Province)	male	46	1	0	1	1	0	674	0	91	0.82	2.07	3.52	0.87	1.9	0	12	1.6	0	1	1	1	1	1	A
XJE050139	Ningbo No.2 Hospital (Zhejing Province)	female	58	1	0	1	1	0	123.67	<10	264	1.33	2.49	4.34	1.29	1.9	5	0.5		0	1	1	1	1		NA
XJE090617	The first affiliated hospital of Xinjiang Medical University (Xinjiang Province)	male	51	0	1	1	1	0	0	<100	150	2.62	6.26	9.07	1.16	1.89	0.6	32.47	15.62	1	1	1	1	1	1	A
XJE101680	The second affiliated hospital of Shandong University (Shandong Province)	female	54	1	0	0	1	0	144	<500	59	1.3	2.04	3.48	0.66	1.86	0.6	18.65	16.54	0	1	2	1	1	1	A
XJE100334	The second affiliated hospital of Shandong University (Shandong Province)	male	52	1	0	1	1	0	12	<20	147	1.7	2.27	4.1	0.49	1.834	0.6	21.18	9.21	0	1	1	1	1	1	A
XJE101035	The second affiliated hospital of Shandong University (Shandong Province)	female	57	0	0	0	0	0	0	<500	114	2.32	1.72	4.07	0.89	1.801	0.6	45.98	25.01	0	1	1	1	1	1	A
XJE051678	Ningbo No.2 Hospital (Zhejing Province)	male	62	1	0	1	1	0	1	<30	240	1.09	2.83	4.31	0.95	1.8	0.6	13.13	6.68	0	1	1	1	1	1	A
XJE051888	Ningbo No.2 Hospital (Zhejing Province)	female	65	1	0	0	1	0	36.12	<10	201	1.27	3.28	5.28	0.88	1.8	5	0.5		0	1	1	1	1		NA
XJE050522	Ningbo No.2 Hospital (Zhejing Province)	male	36	1	0	0	1	1	>250	25.3	198	1.43	2.78	4.41	1.01	1.786	0.6	17.11	15.19	1	1	1	1	1	1	A
XJE101190	The second affiliated hospital of Shandong University (Shandong Province)	male	57	1	0	0	1	0	>250	<500	121	0.82	2.06	3.29	1.69	1.78	0.6	6.017	11.43	0	1	1	1	1	1	A
XJE090287	The first affiliated hospital of Xinjiang Medical University (Xinjiang Province)	male	43	1	0	1	1	0	>250	NA	404	0.68	2.91	3.76	1.51	1.77	0.6	29.16	6.2	0	1	1	1	1	1	A
XJE031209	Mengchao Hepatobiliary Hospital (Fujian Province)	male	51	1	0	1	1	0	295	<20	127	1.63	2.39	4.39	1.04	1.765	0.6	18.23	12.76	0	1	1	1	1	1	A
XJE080072	The first affiliated hospital of Southern Medical University (Guangdong Province)	male	47	1	0	0	1	0	48	<100	45	1.43	2.35	4.15	0.72	1.76	0.6	10.54	NA	0	1	2	1	1	1	A
XJE050493	Ningbo No.2 Hospital (Zhejing Province)	female	56	0	1	0	1	0	0	<30	98	1.36	1.89	3.32	0.87	1.736	0.6	19.73	4.29	0	1	1	1	1	1	A
XJE031259	Mengchao Hepatobiliary Hospital (Fujian Province)	male	74	0	1	0	1	0	0	NA	172	2.66	1.42	5.6	0.61	1.733	0.6	53.63	146.3	0	1	1	2	2	1	B
XJE051786	Ningbo No.2 Hospital (Zhejing Province)	female	57	1	0	0	1	0	>250	<30	111	1.6	2.86	4.59	1.1	1.629	0.6	19.66	13.66	0	1	1	1	1	1	A
XJE050926	Ningbo No.2 Hospital (Zhejing Province)	male	60	1	0	0	1	1	6429	<30	205	0.77	1.97	3.1	1.99	1.6	0.6	22.49	0.91	0	1	1	1	1	1	A
XJE031918	Mengchao Hepatobiliary Hospital (Fujian Province)	male	42	0	0	1	1	0	0	0	85	1.25	1.85	3.91	1.37	1.588	0.6	46.48	5.57	0	1	2	1	1	1	A
XJE050393	Ningbo No.2 Hospital (Zhejing Province)	male	60	1	0	1	1	0	>250	81.57	135	1.45	2.39	3.97	0.48	1.586	0.6	24.18	2.16	0	1	1	1	1	1	A
XJE051325	Ningbo No.2 Hospital (Zhejing Province)	male	45	1	0	1	1	0	1986	<30	70	1.83	1.94	3.73	0.61	1.57	0.6	15.57	16.02	0	1	1	1	1	1	A
XJE021661	Eastern Hepatobiliary Surgery Hospital (Shanghai)	male	40	1	0	1	1	0	7199	<50	81	NA	NA	NA	NA	1.567	0.6	0.5	NA	0	1	1	1	1	NA	NA
XJE101006	The second affiliated hospital of Shandong University (Shandong Province)	female	58	0	1	0	1	0	0	<500	74	1.34	1.81	3.29	1.02	1.559	0.6	176.3	30.69	0	1	1	1	1	1	A
XJE030484	Mengchao Hepatobiliary Hospital (Fujian Province)	male	68	1	0	1	1	0	424	<20	228	0.89	0.94	1.97	1.02	1.544	0.6	21.59	14.3	0	1	2	1	1	1	A
XJE081474	The first affiliated hospital of Southern Medical University (Guangdong Province)	female	41	1	0	1	1	0	426	<100	180	1.77	2.15	4.3	0.47	1.539	0.6	15.79	NA	0	1	1	1	1	1	A
XJE101617	The second affiliated hospital of Shandong University (Shandong Province)	female	46	1	0	0	1	1	10	<500	343	1.48	1.39	2.88	0.28	1.538	0.6	10.98	29.22	0	1	1	1	1	1	A
XJE030938	Mengchao Hepatobiliary Hospital (Fujian Province)	male	47	1	0	1	1	0	1552	610	109	1.02	2	3.58	1.01	1.5	0	23	19.25	0	1	1	1	1	1	A
XJE051201	Ningbo No.2 Hospital (Zhejing Province)	male	54	1	0	1	1	0	268.33	<10	184	0.94	2.56	4.06	1.11	1.4	5	5.345		0	1	1	1	1		NA
XJE051390	Ningbo No.2 Hospital (Zhejing Province)	male	58	1	0	1	1	0	223	<30	85	0.82	2.16	3.18	1.52	1.3	0.6	10.51	9.19	0	1	1	1	1	1	A
XJE050529	Ningbo No.2 Hospital (Zhejing Province)	male	62	1	0	1	1	0	20.85	<10	72	1.02	1.81	3.28	1.06	1.3	5	0.5			1	1	1	1		NA
XJE050262	Ningbo No.2 Hospital (Zhejing Province)	female	51	1	0	0	1	1	696.25	<10		1.24	1.69	3.23	0.86	1.3	5	0.5		0	1	1	1	1		NA
XJE050914	Ningbo No.2 Hospital (Zhejing Province)	male	38	1	0	1	1	0	823.4	<10	198	1.22	1.84	3.38	0.74	1.3	5	0.5	<1.2	0	1	1	1	1	1	A
XJE050701	Ningbo No.2 Hospital (Zhejing Province)	male	42	1	0	1	1	0	1316.75	<10	115	1.35	2.54	4.4	0.89	1.3	5	13.61	10.9	0	1	1	1	1	1	A
XJE050343	Ningbo No.2 Hospital (Zhejing Province)	female	62	0	1	0	1	0	0	<30	60	0.97	2.8	4.12	1.46	1.296	0.6	13.65	27.82	0	1	1	1	1	1	A
XJE100458	The second affiliated hospital of Shandong University (Shandong Province)	male	59	1	0	1	1	0	572	890	185	0.62	1.4	2.39	1.94	1.292	0.6	41.22	14.98	0	1	1	1	1	1	A
XJE050801	Ningbo No.2 Hospital (Zhejing Province)	male	47	1	0	0	1	0	301	<30	18	1.58	1.42	3.02	0.55	1.156	0.6	20.99	13.32	0	1	3	3	1	1	B
XJE100320	The second affiliated hospital of Shandong University (Shandong Province)	female	54	0	0	0	0	0	0	<500	230	1.18	2.69	4.09	0.87	1.01	0.6	21.09	28.08	0	1	1	1	1	1	A
XJE080486	The first affiliated hospital of Southern Medical University (Guangdong Province)	male	34	0	0	1	1	0	0	<100	140	1.71	2.11	3.96	0.48	0.931	0.6	17.63	NA	0	1	1	2	1	1	A
XJE051131	Ningbo No.2 Hospital (Zhejing Province)	female															5	0.5								NA

## Sheet: HCC_Test
Table S5. Detail information of 151 HCC patients in test cohort
Patient ID	Hospital	Gender	Age	HBsAb	HBeAb	HBcAb	HBeAg	HBsAg (IU/ml)	HBV DNA (IU/ml)	PLT (K/mL)	AFP(μg/L)	AFP-L3	PIVKA-II (mAU/ml)	CA199 (U/ml)	Cirrhosis history	Fatty liver	Hepatic encephalopathy (1-3)	Ascites (1-3)	TBIL (μmol/L)	ALB (g/L)	INR	Child-Pugh score	Child-Pugh stage	Pathology	Tumor maximum size	Tumor count	MVI	BCLC	ACJJ
XJ020145	Eastern Hepatobiliary Surgery Hospital, Shanghai	male	60	0	0	1	0	<0.01	0	535	1210	54.4	75000	<0.6	1	0	1	1	1	1	1	5	A	hepatocellular carcinoma	19	1	M1	C	II
XJ020277	Eastern Hepatobiliary Surgery Hospital, Shanghai	male	39	1	1	1	0	142.9	1	241	1210	0	22423	10	1	0	1	1	1	1	1	5	A	hepatocellular carcinoma	9	1	M2	C	II
XJ021409	Eastern Hepatobiliary Surgery Hospital, Shanghai	male	43	0	1	1	0	174.81	1	173	1210	68.6	133	6.1	1	0	1	1	1	1	1	5	A	hepatocellular carcinoma	3	1	M2	C	II
XJ021024	Eastern Hepatobiliary Surgery Hospital, Shanghai	male	50	0	1	1	0	>250	1	237	1210	0	6155	17.7	1	0	1	1	1	1	1	5	A	hepatocellular carcinoma	6	1	M0	B	I
XJ021958	Eastern Hepatobiliary Surgery Hospital, Shanghai	FEMALE	68	1	1	1	0	2520	1	166	1210	0.6	36734	13.2	0	0	1	1	1	1	1	5	A	hepatocellular carcinoma	7	1	M0	A
XJ021959	Eastern Hepatobiliary Surgery Hospital, Shanghai	MALE	59	0	1	1	0	1379	1	181	1210	30.3	13	7.1	1	0	1	1	1	1	1	5	A	hepatocellular carcinoma	15	1	M1	C
XJ020648	Eastern Hepatobiliary Surgery Hospital, Shanghai	MALE	57	1	1	1	0	2842	1	172	1210	3.1	11158	20.8	1	0	1	1	1	1	1	5	A	hepatocellular carcinoma	9.5	1	M2	C
XJ020042	Eastern Hepatobiliary Surgery Hospital, Shanghai	FEMALE	67	0	1	1	0	1732	1	181	1210	10.1	5819	9.6	0	1	1	1	1	1	1	5	A	hepatocellular carcinoma	6.2	1	M1	C
XJ020956	Eastern Hepatobiliary Surgery Hospital, Shanghai	MALE	48	0	1	1	0	2845	0	395	1210	3.4	346	18.6	1	0	1	1	1	1	1	5	A	hepatocellular carcinoma	9.6	1	M2	C
XJ021521	Eastern Hepatobiliary Surgery Hospital, Shanghai	MALE	85	1	1	1	0	0.4	0	196	1210	2.7	8584	11.7	0	0	1	1	1	1	1	5	A	hepatocellular carcinoma	8.1	1	M0	A
XJ020527	Eastern Hepatobiliary Surgery Hospital, Shanghai	female	77	0	0	0	0	0.39	0	92	1201	35.3	55	10.8	1	0	1	1	1	2	1	6	A	hepatocellular carcinoma	2	1	M2	C
XJ021425	Eastern Hepatobiliary Surgery Hospital, Shanghai	male	51	0	1	1	0	>250	1	180	1200	866.579	0.5	17.9	0	0	1	1	1	1	1	5	A	hepatocellular carcinoma	8	1	M1	C	II
XJ020156	Eastern Hepatobiliary Surgery Hospital, Shanghai	male	52	0	1	1	0	>250	1	177	1200	1200	396.4	16.9	1	0	1	1	1	1	1	5	A	hepatocellular carcinoma	13	1	M2	C	II
XJ021279	Eastern Hepatobiliary Surgery Hospital, Shanghai	male	70	0	0	1	0	<0.01	0	223	1200	1038.24	103.6	28.9	1	0	1	1	1	1	1	5	A	hepatocellular carcinoma	6	1	M1	C	II
XJ020688	Eastern Hepatobiliary Surgery Hospital, Shanghai	male	49	0	1	1	0	>250	1	132	1200	1200	3047.4	40.7	0	0	1	1	1	1	1	5	A	hepatocellular carcinoma	10	3	NA	B	NA
XJ021139	Eastern Hepatobiliary Surgery Hospital, Shanghai	male	46	0	1	1	0	>250	1	321	1200	1200	30000	6.4	0	0	1	1	1	1	1	5	A	hepatocellular carcinoma	13	1	M1	C	II
XJ020933	Eastern Hepatobiliary Surgery Hospital, Shanghai	male	49	0	1	1	0	>250	1	222	1200	1200	13660.6	8.7	0	0	1	1	1	1	1	5	A	hepatocellular carcinoma	6	1	M0	B	I
XJ021550	Eastern Hepatobiliary Surgery Hospital, Shanghai	male	45	0	1	1	0	>250	1	174	1200	459.263	8683.9	31.4	0	0	1	1	1	1	1	5	A	hepatocellular carcinoma	13	1	M1	C	II
XJ021577	Eastern Hepatobiliary Surgery Hospital, Shanghai	male	49	1	1	1	0	<0.01	0	264	1200	1200	30000	12	0	0	1	1	1	1	1	5	A	hepatocellular carcinoma	8	1	M2	C	II
XJ020107	Eastern Hepatobiliary Surgery Hospital, Shanghai	male	32	0	0	1	1	>250	1	106	1200	624.555	9013.1	32.3	0	0	1	1	1	1	1	5	A	hepatocellular carcinoma	10	1	M2	C	II
XJ020536	Eastern Hepatobiliary Surgery Hospital, Shanghai	male	44	0	1	1	1	>250	1	149	1200	1200	0.5	10.9	1	0	1	1	1	1	1	5	A	hepatocellular carcinoma	5	1	M0	B	I
XJ021245	Eastern Hepatobiliary Surgery Hospital, Shanghai	male	47	0	0	1	1	>250	0	35	1200	713.94	6565.9	34.1	1	0	1	2	2	1	1	7	B	hepatocellular carcinoma	6	1	M0	B	I
XJ020011	Eastern Hepatobiliary Surgery Hospital, Shanghai	male	66	0	1	1	0	>250	1	156	1200	1200	4139.9	0.7	0	0	1	1	1	1	1	5	A	hepatocellular carcinoma	8	3	M1	C	IIIA
XJ020237	Eastern Hepatobiliary Surgery Hospital, Shanghai	male	43	0	0	1	1	>250	0	251	1200	1200	114.1	16.2	0	0	1	1	1	1	1	5	A	hepatocellular carcinoma	14	1	M2	C	II
XJ110152	Zhongshan Hospital, Fudan University, Shanghai	male	67	0	1	1	0	1180	1370	110	1200	882.78	0.5	46.4	1	0	2	1	1	1	1	6	A	hepatocellular carcinoma	3	2	M0	A	II
XJ021113	Eastern Hepatobiliary Surgery Hospital, Shanghai	male	61	0	0	1	0	23.73	0	92	1179	48.8	34	7.7	1	0	1	1	1	1	1	5	A	hepatocellular carcinoma	6	2	M2	C	IIIA
XJ021641	Eastern Hepatobiliary Surgery Hospital, Shanghai	female	55	0	0	1	1	>250	0	274	1096.29	131.369	0.5	53.9	1	0	1	1	1	1	1	5	A	hepatocellular carcinoma	4	2	M1	C	II
XJ021766	Eastern Hepatobiliary Surgery Hospital, Shanghai	male	71	1	1	1	0	<0.01	NA	173	994.968	78.056	17761.1	<0.6	1	0	1	1	1	1	1	5	A	hepatocellular carcinoma	8	1	M2	C	II
XJ021308	Eastern Hepatobiliary Surgery Hospital, Shanghai	male	21	0	0	0	0	<0.01	0	588	929.792	309.12	7241.4	4.1	0	0	1	1	1	1	1	5	A	hepatocellular carcinoma	30	1	M0	B	I
XJ021311	Eastern Hepatobiliary Surgery Hospital, Shanghai	female	56	0	0	1	1	>250	0	177	697.394	229.682	390.6	7.8	1	0	1	1	1	1	1	5	A	hepatocellular carcinoma	3	3	M2	C	II
XJ020557	Eastern Hepatobiliary Surgery Hospital, Shanghai	MALE	64	0	1	1	0	1827	1	93	684	24.6	1353	31.7	1	0	1	1	1	1	1	5	A	hepatocellular carcinoma	8	1	M0	A
XJ021269	Eastern Hepatobiliary Surgery Hospital, Shanghai	male	55	0	0	1	1	>250	0	131	669.9	0	82	30.6	1	0	1	1	1	1	1	5	A	hepatocellular carcinoma	2	1	M1	C	NA
XJ020612	Eastern Hepatobiliary Surgery Hospital, Shanghai	FEMALE	44	0	0	0	0	0.42	0	225	610	13.34	299.4	8.9	1	0	1	1	1	1	1	5	A	hepatocellular carcinoma	6	1	M1	C
XJ020185	Eastern Hepatobiliary Surgery Hospital, Shanghai	female	62	1	0	1	0	<0.01	NA	238	585.75	183.292	2089.9	10.4	0	0	1	1	1	1	1	5	A	hepatocellular carcinoma	10	1	M1	C	II
XJ020068	Eastern Hepatobiliary Surgery Hospital, Shanghai	FEMALE	45	0	0	1	1	3457	0	91	582	8.98	0.5	31.2	1	0	1	1	1	1	1	5	A	hepatocellular carcinoma	1.8	1	M0	0
XJ020475	Eastern Hepatobiliary Surgery Hospital, Shanghai	male	69	0	0	1	1	>250	1	167	567.828	98.053	9597.4	26.8	1	0	1	1	1	1	1	5	A	hepatocellular carcinoma	3	2	M0	A	II
XJ020988	Eastern Hepatobiliary Surgery Hospital, Shanghai	male	58	0	1	1	0	>250	1	82	550.169	37.308	1982.2	23.6	1	0	1	1	1	1	1	5	A	hepatocellular carcinoma	4	2	M0	B	II
XJ111461	Zhongshan Hospital, Fudan University, Shanghai	male	63	0	1	1	0	0.42	0	153	469.5	99.321	206.5	6.4	0	0	1	1	1	1	1	5	A	hepatocellular carcinoma	3.5	1	M0	B	I
XJ021537	Eastern Hepatobiliary Surgery Hospital, Shanghai	male	75	1	0	1	0	<0.01	0	118	428.06	90.444	0.5	49.2	1	0	1	1	1	1	1	5	A	hepatocellular carcinoma	3.5	1	M2	C	II
XJ021718	Eastern Hepatobiliary Surgery Hospital, Shanghai	male	56	0	0	1	1	>250	1	114	427.666	83.47	187.4	49.3	1	0	1	1	1	1	1	5	A	hepatocellular carcinoma	4	1	NA	B	NA
XJ021186	Eastern Hepatobiliary Surgery Hospital, Shanghai	male	54	0	0	1	1	108.06	1	100	426.065	153.332	7801.9	<0.6	1	0	1	1	1	1	1	5	A	hepatocellular carcinoma	11	3	M2	C	IIIA
XJ020151	Eastern Hepatobiliary Surgery Hospital, Shanghai	MALE	67	1	1	1	0	1583	1	232	417	30.1	1456	11.4	0	0	1	1	1	1	1	5	A	hepatocellular carcinoma	3	1	M0	A
XJ021307	Eastern Hepatobiliary Surgery Hospital, Shanghai	male	55	0	1	1	0	>250	1	114	400.7	41.3	20	52	1	0	1	1	1	1	1	5	A	hepatocellular carcinoma	3.5	2	M0	B	II
XJ020667	Eastern Hepatobiliary Surgery Hospital, Shanghai	MALE	58	0	1	1	0	41.2	0	223	395	35	158	13.4	0	0	1	1	1	1	1	5	A	hepatocellular carcinoma	0.9	1	M1	C
XJ020650	Eastern Hepatobiliary Surgery Hospital, Shanghai	male	49	0	1	1	0	>250	1	33	367.88	44.57	1247.1	10.9	1	0	1	1	1	1	1	5	A	hepatocellular carcinoma	5	1	M1	C	II
XJ020912	Eastern Hepatobiliary Surgery Hospital, Shanghai	MALE	71	0	0	1	0	2212	0	58	338.6	45	2722	21	1	0	1	2	1	1	1	6	A	hepatocellular carcinoma	7.2	2	M2	C
XJ021401	Eastern Hepatobiliary Surgery Hospital, Shanghai	male	67	0	1	1	0	1795	1	253	272	30.2	596	4.5	1	0	1	1	1	1	1	5	A	hepatocellular carcinoma	3	1	M1	C
XJ020397	Eastern Hepatobiliary Surgery Hospital, Shanghai	male	48	0	1	1	0	>250	0	118	269.507	36.622	2247.2	0.8	0	0	1	1	1	1	1	5	A	hepatocellular carcinoma	4	1	M1	C	II
XJ021165	Eastern Hepatobiliary Surgery Hospital, Shanghai	male	41	0	0	1	1	>250	1	288	266.258	47.824	4152.4	6.3	1	0	1	1	1	1	1	5	A	hepatocellular carcinoma	10	1	NA	B	NA
XJ021618	Eastern Hepatobiliary Surgery Hospital, Shanghai	male	62	0	1	1	0	>250	1	125	264.061	35.341	0.5	42.7	1	0	1	1	1	1	1	5	A	hepatocellular carcinoma	3	1	M1	C	II
XJ020876	Eastern Hepatobiliary Surgery Hospital, Shanghai	MALE	53	0	0	1	0	480	0	285	236	29	576	19.5	1	1	1	1	1	1	1	5	A	hepatocellular carcinoma	3.5	1	M0	A
XJ021488	Eastern Hepatobiliary Surgery Hospital, Shanghai	male	50	0	1	1	1	1230	1	233	235	23.4	752	13.9	1	0	1	1	1	1	1	5	A	hepatocellular carcinoma	4.5	1	M2	C
XJ021511	Eastern Hepatobiliary Surgery Hospital, Shanghai	MALE	74	0	1	1	0	2005	0	77	231	5.5	1026	28.1	1	0	1	1	1	1	1	5	A	hepatocellular carcinoma	2.5	1	M1	C
XJ020394	Eastern Hepatobiliary Surgery Hospital, Shanghai	male	53	0	1	1	0	4.64	1	148	227.7	0	1690	9.9	1	0	1	1	1	1	1	5	A	hepatocellular carcinoma	4	1	M2	C	II
XJ021720	Eastern Hepatobiliary Surgery Hospital, Shanghai	male	55	0	1	1	0	>250	1	193	223.1	0	16626	23.5	1	0	1	1	1	1	1	5	A	hepatocellular carcinoma	5	1	M1	C	II
XJ021258	Eastern Hepatobiliary Surgery Hospital, Shanghai	MALE	60	0	1	1	0	2739	0	67	207	39.5	33	11.3	1	0	1	1	1	1	1	5	A	hepatocellular carcinoma	6	1		A
XJ020391	Eastern Hepatobiliary Surgery Hospital, Shanghai	male	62	1	0	1	0	<0.01	0	28	190.282	42.193	697.9	1.9	0	0	1	2	1	1	1	6	A	hepatocellular carcinoma	11	1	M2	C	II
XJ020333	Eastern Hepatobiliary Surgery Hospital, Shanghai	male	50	0	1	1	0	>250	0	94	188.8	38.2	48019	26.5	1	0	1	1	1	1	1	5	A	hepatocellular carcinoma	10	1	M2	C	II
XJ021379	Eastern Hepatobiliary Surgery Hospital, Shanghai	male	55	0	0	1	1	>250	1	132	155.182	18.487	1197.5	18.1	0	0	1	1	1	1	1	5	A	hepatocellular carcinoma	3.5	1	M1	C	II
XJ111169	Zhongshan Hospital, Fudan University, Shanghai	male	71	0	1	1	0	681.6	0	160	132.803	16.807	2549.9	18.8	1	0	1	1	1	1	1	5	A	hepatocellular carcinoma	6	1	M2	C	II
XJ020855	Eastern Hepatobiliary Surgery Hospital, Shanghai	male	54	0	1	1	0	>250	1	210	125.651	34.315	30000	3.5	1	0	1	1	1	1	1	5	A	hepatocellular carcinoma	9	1	M1	C	II
XJ021197	Eastern Hepatobiliary Surgery Hospital, Shanghai	MALE	68	0	1	1	0	1546	0	114	119	18.7	677	37.1	1	0	1	1	1	1	1	5	A	hepatocellular carcinoma	3	1	M2	A
XJ020322	Eastern Hepatobiliary Surgery Hospital, Shanghai	male	60	0	0	1	0	>250	0	61	107.852	18.834	26.14	6.4	1	0	1	2	1	1	1	6	A	hepatocellular carcinoma	2.5	1	NA	A	NA
XJ020821	Eastern Hepatobiliary Surgery Hospital, Shanghai	male	49	0	0	1	0	>250	1	271	104.571	7.629	0.5	13.5	0	0	1	1	1	1	1	5	A	hepatocellular carcinoma	8.3	1	M0	B	I
XJ020121	Eastern Hepatobiliary Surgery Hospital, Shanghai	male	41	0	0	1	1	150.72	1	50	104.1	40.6	154876	62.6	1	0	1	1	1	1	1	5	A	hepatocellular carcinoma	15	2	M1	C	IIIA
XJ021097	Eastern Hepatobiliary Surgery Hospital, Shanghai	male	45	0	1	1	0	79.32	1	102	103.5	0	258	<0.6	1	0	1	1	1	1	1	5	A	hepatocellular carcinoma	3.5	1	M0	B	I
XJ020818	Eastern Hepatobiliary Surgery Hospital, Shanghai	FEMALE	44	0	1	1	0	2256	1	217	103	14.5	220	20.7	1	0	1	1	1	1	1	5	A	hepatocellular carcinoma	2.6	1	M1	C
XJ020847	Eastern Hepatobiliary Surgery Hospital, Shanghai	male	78	0	1	1	0	89.8	0	225	93.678	18.259	1074.2	11.4	1	0	1	1	1	1	1	5	A	hepatocellular carcinoma	6	1	M1	C	II
XJ020213	Eastern Hepatobiliary Surgery Hospital, Shanghai	male	56	1	0	1	0	<0.01	NA	424	91.025	19.304	0.5	<0.6	0	0	1	1	1	1	1	5	A	hepatocellular carcinoma	7.9	1	M0	B	I
XJ021233	Eastern Hepatobiliary Surgery Hospital, Shanghai	female	54	0	0	1	1	>250	0	250	90.6	17.7	335	14.3	1	0	1	1	1	1	1	5	A	hepatocellular carcinoma	3	1	M0	A	I
XJ021423	Eastern Hepatobiliary Surgery Hospital, Shanghai	male	47	0	1	1	0	>250	0	127	79.2	48.5	51	14	1	0	1	1	1	1	1	5	A	hepatocellular carcinoma	3	1	M0	A	NA
XJ020160	Eastern Hepatobiliary Surgery Hospital, Shanghai	male	53	0	0	1	0	>250	0	156	79.13	9.326	4.61	22.6	0	0	1	1	1	1	1	5	A	hepatocellular carcinoma	2	2	M0	A	II
XJ021864	Eastern Hepatobiliary Surgery Hospital, Shanghai	male	49	0	0	0	0	<0.01	NA	62	74.4	0	179	<0.6	1	0	1	2	1	2	1	7	B	hepatocellular carcinoma	3	2	M0	A	II
XJ021772	Eastern Hepatobiliary Surgery Hospital, Shanghai	female	67	0	1	1	0	1.15	1	242	66.756	7.417	2839.9	10	1	0	1	1	1	1	1	5	A	hepatocellular carcinoma	5	1	M2	C	II
XJ021702	Eastern Hepatobiliary Surgery Hospital, Shanghai	male	39	0	1	1	0	>250	1	250	65.012	8.256	14178.7	37.9	0	0	1	1	1	1	1	5	A	hepatocellular carcinoma	8	1	M2	C	II
XJ021413	Eastern Hepatobiliary Surgery Hospital, Shanghai	male	55	0	0	1	1	154.59	0	192	54.749	15.693	271.1	5.4	1	0	1	1	1	1	1	5	A	hepatocellular carcinoma	2	1	M0	0	I
XJ020738	Eastern Hepatobiliary Surgery Hospital, Shanghai	female	53	0	0	1	1	>250	0	84	36.803	6.528	73.67	16.1	1	0	1	1	1	1	1	5	A	hepatocellular carcinoma	2	2	M1	C	II
XJ020240	Eastern Hepatobiliary Surgery Hospital, Shanghai	male	58	1	0	1	1	190.24	1	65	31.911	9.008	402.1	19	1	0	1	1	1	1	1	5	A	hepatocellular carcinoma	7	3	M0	B	IIIA
XJ020090	Eastern Hepatobiliary Surgery Hospital, Shanghai	female	48	0	1	1	0	>250	1	391	31	0	511	57.9	1	0	1	1	1	2	1	6	A	hepatocellular carcinoma	10	3	M0	B	IIIA
XJ050692	Ningbo No.2 Hospital (Zhejing Province)	female	73	NA	NA	NA	NA	NA	NA	74	29.087	3.736	26.56	23.92	1	NA	1	3	1	1	1	7	B	hepatocellular carcinoma	2.2	1	M0	A	I
XJ021170	Eastern Hepatobiliary Surgery Hospital, Shanghai	male	63	0	1	1	0	>250	1	148	27.32	4.217	34.98	67.7	1	0	1	1	1	1	1	5	A	hepatocellular carcinoma	3.4	1	M1	C	II
XJ020798	Eastern Hepatobiliary Surgery Hospital, Shanghai	FEMALE	53	1	0	1	0	0.46	0	125	26.1	5	26	138	0	0	1	1	1	1	1	5	A	hepatocellular carcinoma	14	1		B
XJ020901	Eastern Hepatobiliary Surgery Hospital, Shanghai	female	65	0	0	0	0	<0.01	0	254	24.777	5.229	6.152	20.7	0	0	1	1	1	1	1	5	A	hepatocellular carcinoma	4	1	M0	B	I
XJ020155	Eastern Hepatobiliary Surgery Hospital, Shanghai	male	60	0	1	1	0	204.45	1	218	23.3	0	40724	7.9	1	0	1	2	1	1	1	6	A	hepatocellular carcinoma	12	1	M1	C	II
XJ021927	Eastern Hepatobiliary Surgery Hospital, Shanghai	MALE	54	0	1	1	0	2877	1	146	23.1	5	11006	10.3	1	0	1	1	1	1	1	5	A	hepatocellular carcinoma	8	1	M1	C
XJ100693	the second affiliated hospital of Shandong University (Shandong Province)	male	55	0	1	1	0	1110.2	1	140	18.31	0.6	42.45	56.3	1	0	1	1	1	1	1	5	A	hepatocellular carcinoma	2.8	1	M0	A	I
XJ020109	Eastern Hepatobiliary Surgery Hospital, Shanghai	male	69	0	1	1	0	49.53	0	208	17.9	42.2	99	23.8	1	0	1	1	1	1	1	5	A	hepatocellular carcinoma	3	1	M1	C	II
XJ021856	Eastern Hepatobiliary Surgery Hospital, Shanghai	male	49	0	1	1	0	>250	0	145	15.83	0.6	198.9	18.4	1	0	1	1	1	1	1	5	A	hepatocellular carcinoma	3	1	M1	C	II
XJ021925	Eastern Hepatobiliary Surgery Hospital, Shanghai	MALE	72	1	0	1	0	0.47	0	152	15.1	5	7279	16.5	1	0	1	1	1	1	1	5	A	hepatocellular carcinoma	3.4	1	M2	C
XJ020110	Eastern Hepatobiliary Surgery Hospital, Shanghai	male	55	0	1	1	0	38.37	0	119	14.538	0.6	0.5	<0.6	1	0	1	1	1	1	1	5	A	hepatocellular carcinoma	2.5	1	M0	A	I
XJ021182	Eastern Hepatobiliary Surgery Hospital, Shanghai	male	53	1	1	1	0	<0.01	1	74	13.894	2.515	1419.9	18.8	0	0	1	1	1	1	1	5	A	hepatocellular carcinoma	10	1	M0	B	I
XJ020087	Eastern Hepatobiliary Surgery Hospital, Shanghai	male	31	NA	NA	NA	NA	NA	1	148	13.516	2.464	30.71	43.7	1	0	1	1	1	1	1	5	A	hepatocellular carcinoma	2.5	1	M0	A	I
XJ021232	Eastern Hepatobiliary Surgery Hospital, Shanghai	male	57	1	1	1	0	87.54	1	207	12.4	43.1	43	18.1	1	0	1	1	1	1	1	5	A	hepatocellular carcinoma	5	1	NA	B	NA
XJ111067	Zhongshan Hospital, Fudan University, Shanghai	male	59	0	1	1	0	6905	0	158	11.776	0.6	129.5	26.4	0	0	1	1	1	1	1	5	A	hepatocellular carcinoma	3	2	M1	C	II
XJ020339	Eastern Hepatobiliary Surgery Hospital, Shanghai	male	41	0	1	1	0	>250	1	123	10.599	0.6	80.57	39.1	1	0	1	1	1	1	1	5	A	hepatocellular carcinoma	4	1	M0	B	I
XJ021788	Eastern Hepatobiliary Surgery Hospital, Shanghai	male	63	0	0	1	1	>250	0	139	10.196	0.6	4386.4	11.3	1	0	1	1	1	1	1	5	A	hepatocellular carcinoma	4	2	NA	B	NA
XJ021615	Eastern Hepatobiliary Surgery Hospital, Shanghai	male	66	0	0	1	0	1947	0	147	10.1	29.5	90	31.4	1	0	1	1	1	1	1	5	A	hepatocellular carcinoma	4	1	M2	C
XJ021999	Eastern Hepatobiliary Surgery Hospital, Shanghai	MALE	57	0	1	1	0	2509	0	159	10.1	5	611	9	1	0	1	1	1	1	1	5	A	hepatocellular carcinoma	2.8	3	M2	C
XJ020474	Eastern Hepatobiliary Surgery Hospital, Shanghai	MALE	67	0	1	1	0	3477	1	44	9.9	5	96	126	1	0	1	1	1	2	1	6	A	hepatocellular carcinoma	6.5	1	M0	A
XJ110400	Zhongshan Hospital, Fudan University, Shanghai	male	75	0	1	1	0	12.18	0	138	8.983	0.6	0.5	16.7	0	0	1	1	1	1	1	5	A	hepatocellular carcinoma	3	1	M2	C	II
XJ021452	Eastern Hepatobiliary Surgery Hospital, Shanghai	male	56	0	0	1	1	>250	1	114	8.2	0	19	18.8	1	0	1	1	1	3	1	7	B	hepatocellular carcinoma	12	2	M0	B	IIIA
XJ041666	Nanfang Hospital, Southern Medical University (Guangdong Province) (Guangdong Province)	male	55	0	1	1	0	86.47	0	46	7.846	0.6	40.74	NA	1	0	1	1	1	3	1	7	B	hepatocellular carcinoma	NA	1	NA	NA	I
XJ020083	Eastern Hepatobiliary Surgery Hospital, Shanghai	male	54	1	0	1	1	53.93	1	79	7.8	0	14	58.4	1	0	1	1	1	1	1	5	A	hepatocellular carcinoma	3	1	M1	C	II
XJ020082	Eastern Hepatobiliary Surgery Hospital, Shanghai	male	50	0	1	1	0	>250	1	146	7.292	0.6	18569.5	13.2	1	0	1	1	1	1	1	5	A	hepatocellular carcinoma	4	1	M2	C	II
XJ020347	Eastern Hepatobiliary Surgery Hospital, Shanghai	female	48	0	0	1	1	>250	1	353	7.24	0.6	1550.6	11.9	0	0	1	1	1	1	1	5	A	hepatocellular carcinoma	12	1	M0	B	I
XJ111041	Zhongshan Hospital, Fudan University, Shanghai	male	67	0	1	1	0	0.392	0	91	6.79	0.6	1276.7	1.4	1	0	1	1	1	1	1	5	A	hepatocellular carcinoma	5	1	M0	B	I
XJ021460	Eastern Hepatobiliary Surgery Hospital, Shanghai	male	51	1	1	1	0	<0.01	0	434	6.346	0.6	93.02	7.7	1	0	1	1	1	1	1	5	A	hepatocellular carcinoma	18	2	NA	B	NA
XJ020964	Eastern Hepatobiliary Surgery Hospital, Shanghai	male	48	0	1	1	0	>250	0	197	6	0	96	28.6	1	0	1	1	1	1	1	5	A	hepatocellular carcinoma	3	1	M0	A	NA
XJ021787	Eastern Hepatobiliary Surgery Hospital, Shanghai	male	65	0	1	1	0	0.35	0	209	6	5	63	35	0	0	1	1	1	1	1	5	A	hepatocellular carcinoma	9.6	1		A
XJ020403	Eastern Hepatobiliary Surgery Hospital, Shanghai	male	42	0	0	1	1	>250	1	123	5.9	0	26	<0.6	1	0	1	1	1	1	1	5	A	hepatocellular carcinoma	3.5	1	NA	B	NA
XJ021801	Eastern Hepatobiliary Surgery Hospital, Shanghai	male	66	0	0	1	0	0.42	0	265	5.789	0.6	112.7	10.4	0	0	1	1	1	1	1	5	A	hepatocellular carcinoma	18	2	M2	C	IIIA
XJ020518	Eastern Hepatobiliary Surgery Hospital, Shanghai	male	59	0	0	0	1	>250	1	142	5.4	0	254	16.5	1	0	1	1	1	1	1	5	A	hepatocellular carcinoma	5	1	M0	B	I
XJ111912	Zhongshan Hospital, Fudan University, Shanghai	male	67	0	1	1	0	5775	0	75	5.399	0.6	3965.2	12.2	1	0	1	1	1	1	1	5	A	hepatocellular carcinoma	4.3	4	M2	C	II
XJ020974	Eastern Hepatobiliary Surgery Hospital, Shanghai	male	76	0	1	1	0	>250	0	140	5.163	0.6	0.5	60.7	1	0	1	1	1	1	1	5	A	hepatocellular carcinoma	5	1	M0	B	I
XJ020520	Eastern Hepatobiliary Surgery Hospital, Shanghai	male	60	1	1	1	0	0.02	0	234	4.757	0.6	22.75	10.2	0	0	1	1	1	1	1	5	A	hepatocellular carcinoma	5	1	M1	C	II
XJ021204	Eastern Hepatobiliary Surgery Hospital, Shanghai	male	83	0	0	1	1	1254	0	99	4.5	5	13	18.6	1	1	1	1	1	1	1	5	A	hepatocellular carcinoma	4	1	M1	C
XJ021450	Eastern Hepatobiliary Surgery Hospital, Shanghai	male	71	0	1	1	0	>250	1	33	4.403	0.6	0.5	6	1	0	1	1	1	1	1	5	A	hepatocellular carcinoma	2	1	M0	0	I
XJ021274	Eastern Hepatobiliary Surgery Hospital, Shanghai	male	55	0	1	1	0	>250	0	140	4.4	0	25	19.1	1	0	1	1	1	1	1	5	A	hepatocellular carcinoma	2.5	1	M0	A	I
XJ020190	Eastern Hepatobiliary Surgery Hospital, Shanghai	male	53	0	1	1	0	>250	1	67	4.4	0	128	<0.6	1	0	1	1	1	1	1	5	A	hepatocellular carcinoma	6	1	M2	C	II
XJ020824	Eastern Hepatobiliary Surgery Hospital, Shanghai	MALE	73	0	0	0	0	0.36		194	4.3	5	26	31.5	0	0	1	1	1	1	1	5	A	hepatocellular carcinoma	5.5	2		B
XJ020410	Eastern Hepatobiliary Surgery Hospital, Shanghai	male	74	1	0	1	0	<0.01	0	128	4.131	0.6	4917	14.2	0	0	1	1	1	1	1	5	A	hepatocellular carcinoma	5	1	M0	B	I
XJ111290	Zhongshan Hospital, Fudan University, Shanghai	male	65	0	0	1	0	0.344	0	92	4.042	0.6	0.5	15.3	0	1	1	1	1	1	1	5	A	hepatocellular carcinoma	4	1	M0	B	I
XJ020662	Eastern Hepatobiliary Surgery Hospital, Shanghai	male	52	0	0	1	0	193.42	1	68	3.8	0	340	7.8	1	0	1	1	1	1	1	5	A	hepatocellular carcinoma	4.5	3	M1	C	II
XJ021133	Eastern Hepatobiliary Surgery Hospital, Shanghai	male	70	0	0	1	0	1541	0	178	3.8	5	172	14.9	0	0	1	1	1	1	1	5	A	hepatocellular carcinoma	2	1	M2	C
XJ110025	Zhongshan Hospital, Fudan University, Shanghai	male	74	0	0	0	0	0.274	0	162	3.606	0.6	85.34	8.5	1	0	1	1	1	1	1	5	A	hepatocellular carcinoma	5.5	1	M1	C	II
XJ021340	Eastern Hepatobiliary Surgery Hospital, Shanghai	male	69	0	0	0	1	2821	0	185	3.6	5	21	8.5	0	0	1	1	1	1	1	5	A	hepatocellular carcinoma	3.5	3	M1	C
XJ021391	Eastern Hepatobiliary Surgery Hospital, Shanghai	male	65	1	0	1	0	<0.01	0	229	3.411	0.6	807.7	141.9	1	0	1	1	1	1	1	5	A	hepatocellular carcinoma	6	1	M1	C	II
XJ020640	Eastern Hepatobiliary Surgery Hospital, Shanghai	MALE	60	0	1	1	0	0.6	0	209	3.4	5	1.063	7.7	1	1	1	1	1	1	1	5	A	hepatocellular carcinoma	3.5	1	M1	C
XJ020816	Eastern Hepatobiliary Surgery Hospital, Shanghai	MALE	59	0	0	1	0	187	0	223	3.4	5	44	13.7	0	0	1	1	1	1	1	5	A	hepatocellular carcinoma	8.6	1	M0	A
XJ020149	Eastern Hepatobiliary Surgery Hospital, Shanghai	MALE	50	0	1	1	0	1860	0	265	3	5	17	12.6	0	0	1	1	1	1	1	5	A	hepatocellular carcinoma	2	1	M0	0
XJ111570	Zhongshan Hospital, Fudan University, Shanghai	male	73	1	0	1	0	471.6	0	178	2.828	0.6	255.5	14.1	1	0	1	1	1	1	1	5	A	hepatocellular carcinoma	3	2	M1	C	II
XJ021808	Eastern Hepatobiliary Surgery Hospital, Shanghai	male	60	0	1	1	0	>250	0	109	2.757	0.6	19272.1	13.3	1	0	1	1	1	1	1	5	A	hepatocellular carcinoma	2	1	M0	0	I
XJ020753	Eastern Hepatobiliary Surgery Hospital, Shanghai	male	53	0	1	1	0	>250	1	118	2.739	0.6	5601.1	15.2	1	0	1	1	1	1	1	5	A	hepatocellular carcinoma	6	1	M0	B	I
XJ020517	Eastern Hepatobiliary Surgery Hospital, Shanghai	male	59	0	1	1	0	193.69	0	75	2.562	0.6	1838.5	14.6	0	0	1	1	1	2	1	6	A	hepatocellular carcinoma	9	1	M0	B	I
XJ020369	Eastern Hepatobiliary Surgery Hospital, Shanghai	male	62	0	0	1	0	83.01	0	101	2.5	0	89	11.8	0	0	1	1	1	2	1	6	A	hepatocellular carcinoma	3	1	M1	C	NA
XJ021602	Eastern Hepatobiliary Surgery Hospital, Shanghai	MALE	70	0	1	1	0	0.44	0	159	2.5	5	44	13	0	0	1	1	1	1	1	5	A	hepatocellular carcinoma	4.8	1	M0	A
XJ021710	Eastern Hepatobiliary Surgery Hospital, Shanghai	male	56	0	1	1	0	5.74	0	163	2.43	0.6	77.94	8.7	1	0	1	1	1	1	1	5	A	hepatocellular carcinoma	3	1	M0	A	I
XJ020672	Eastern Hepatobiliary Surgery Hospital, Shanghai	male	55	1	0	1	0	0.01	0	121	2.37	0.6	0.5	1.4	0	0	1	1	1	1	1	5	A	hepatocellular carcinoma	5	1	M0	B	I
XJ021224	Eastern Hepatobiliary Surgery Hospital, Shanghai	male	56	0	1	1	0	>250	1	203	2.3	0	107	13.7	1	0	1	1	1	1	1	5	A	hepatocellular carcinoma	8	1	M1	C	II
XJ021963	Eastern Hepatobiliary Surgery Hospital, Shanghai	male	59	1	1	1	0	<0.01	0	252	2.3	0	238	4.9	0	0	1	1	1	1	1	5	A	hepatocellular carcinoma	NA	1	M2	C	II
XJ021765	Eastern Hepatobiliary Surgery Hospital, Shanghai	male	79	1	1	1	0	<0.01	NA	121	2.2	0.6	0.5	NA	1	0	1	1	1	1	1	5	A	hepatocellular carcinoma	3	1	M0	A	I
XJ021349	Eastern Hepatobiliary Surgery Hospital, Shanghai	male	50	0	0	1	0	0.91	0	132	2.2	0	183	5.2	0	0	1	1	1	1	1	5	A	hepatocellular carcinoma	3	1	M0	A	I
XJ021122	Eastern Hepatobiliary Surgery Hospital, Shanghai	male	52	0	0	1	0	>250	0	246	2.2	0	43	15.5	1	0	1	1	1	1	1	5	A	hepatocellular carcinoma	5	1	M1	C	II
XJ020098	Eastern Hepatobiliary Surgery Hospital, Shanghai	male	50	1	1	1	0	<0.01	0	181	2.1	0	1067	8.2	1	0	1	1	1	1	1	5	A	hepatocellular carcinoma	5	1	M1	C	II
XJ021135	Eastern Hepatobiliary Surgery Hospital, Shanghai	FEMALE	75	1	0	0	0	0.35	0	196	2.1	5	21	>1000	0	0	1	1	1	1	1	5	A	hepatocellular carcinoma	2.5	1		A
XJ020029	Eastern Hepatobiliary Surgery Hospital, Shanghai	FEMALE	57	1	0	1	0	0.46	0	197	2	5	0.5	20.5	0	0	1	1	1	1	1	5	A	hepatocellular carcinoma	3	1		A
XJ021814	Eastern Hepatobiliary Surgery Hospital, Shanghai	male	56	0	1	1	0	61.69	1	147	1.7	0	836	<0.6	1	0	1	1	1	1	1	5	A	hepatocellular carcinoma	6	1	M1	C	II
XJ021107	Eastern Hepatobiliary Surgery Hospital, Shanghai	MALE	59	0	1	1	0	2006	0	248	1.6	5	454	4.8	0	1	1	1	1	1	1	5	A	hepatocellular carcinoma	4	1	M2	C
XJ021748	Eastern Hepatobiliary Surgery Hospital, Shanghai	MALE	77	0	1	1	0	3004	0	211	1.5	5	27	12.8	1	0	1	1	1	1	1	5	A	hepatocellular carcinoma	7.5	1	M0	A
XJ110641	Zhongshan Hospital, Fudan University, Shanghai	male	64	0	1	1	0	1269	1	287	1.33	0.6	224.2	14	0	0	1	1	1	1	1	5	A	hepatocellular carcinoma	7.6	1	M0	B	I
XJ021213	Eastern Hepatobiliary Surgery Hospital, Shanghai	male	67	0	1	1	0	<0.01	0	262	1.1	0	222	26.2	0	0	1	1	1	1	1	5	A	hepatocellular carcinoma	4	1	M1	C	II

## Sheet: LC_Test
Table S6. Detail information of 145 LC patients in test cohort
Patient ID	Hospital	Gender	Age	HBsAg	HBsAb	HBeAb	HBcAb	HBeAg	HBsAg (IU/ml)	HBV DNA (IU/ml)	PLT	HDL (mmol/L)	LDL (mmol/L)	Total cholesterol (mmol/L)	Triglyceride (mmol/L)	AFP (μg/L）	AFP-L3	PIVKA-II (mAU/ml)	CA199 (U/ml)	Fatty liver	Hepatic encephalopathy (1-3)	Ascites (1-3)	TBIL (1-3)	ALB (1-3)	INR (1-3)	Child-Pugh stage
XJE030667	Mengchao Hepatobiliary Hospital (Fujian Province)	male	37	1	0	0	1	1	2393	18000	114	0.66	2.81	4.45	1.83	490.022	80.236	23.97	129.4	1	1	1	2	1	1	A
XJE100812	The second affiliated hospital of Shandong University (Shandong Province)	male	53	0	1	1	1	0	0	<500	26	2.45	1.39	3.94	0.51	485.927	57.282	19.14	10.7	0	1	1	3	1	1	B
XJE050706	Ningbo No.2 Hospital (Zhejing Province)	female	67	0	1	0	1	0	0	NA	85	1.67	1.89	4.08	0.61	172.793	9.819	11.85	30.42	0	1	2	1	3	1	B
XJE051555	Ningbo No.2 Hospital (Zhejing Province)	male	45	1	0	0	1	1	2093.79	43500000	84	1.01	2.19	3.61	0.87	164.5	10.09	0.5	1.25	0	1	2	2	2	1	B
XJE030137	Mengchao Hepatobiliary Hospital (Fujian Province)	male	38	1	0	0	1	1	38096	69000	166	0.25	1.88	2.68	2.61	105.452	21.814	31.8	69.9	0	1	1	3	2	1	B
XJE031763	Mengchao Hepatobiliary Hospital (Fujian Province)	male	57	0	0	0	1	0	0	0	93	0.83	2.36	3.99	1.69	99.5	12.417	20.99	18	0	1	2	1	1	1	A
XJE031908	Mengchao Hepatobiliary Hospital (Fujian Province)	male	48	1	0	1	1	0	95	10000	87	0.52	2.09	3.31	1.37	94.318	14.325	44.15	44.23	0	1	2	2	2	1	B
XJE030998	Mengchao Hepatobiliary Hospital (Fujian Province)	male	47	1	0	0	1	1	1065	10000000	55	1	1.9	3.1	1	75.2	9.293	39.83	91.27	NA	1	2	3	2	1	B
XJE030986	Mengchao Hepatobiliary Hospital (Fujian Province)	male	72	1	0	1	1	1	1094	<500	81	0.68	1.48	2.27	0.8	65.034	9.616	58.26	29.81	0	1	2	3	1	1	B
XJE030618	Mengchao Hepatobiliary Hospital (Fujian Province)	male	56	1	0	0	1	1	1825	5200000	56	1.03	1.38	3.15	0.71	32.45	3.27	19	46.5	0	1	2	1	2	1	B
XJE031988	Mengchao Hepatobiliary Hospital (Fujian Province)	male	55	1	0	1	1	0	>250	8870	46	0.51	2.03	4.35	1.5	31.29	3.44	36	41.93	NA	1	1	3	3	1	B
XJE020128	Eastern Hepatobiliary Surgery Hospital (Shanghai)	female	51	1	0	1	1	0	8450	<50	86	NA	NA	NA	NA	24.76	0.6	17.29	27.7	0	1	1	1	1	NA	NA
XJE090410	The first affiliated hospital of Xinjiang Medical University (Xinjiang Province)	female	57	1	0	1	1	0	>250	<100	147	1.35	2.85	4.24	1.18	21.94	0.6	33.16	22.66	0	1	1	1	1	1	A
XJE030281	Mengchao Hepatobiliary Hospital (Fujian Province)	male	51	1	0	1	1	0	>124925	1400000	210	0.29	2.94	4.98	4.17	17.47	0.6	46.25	221.6	1	1	1	3	2	1	B
XJE030143	Mengchao Hepatobiliary Hospital (Fujian Province)	male	52	1	0	1	1	0	4895	1050	65	1.67	2.01	4.43	1.51	17.312	0.6	49.4	36.02	NA	1	1	3	1	1	B
XJE050438	Ningbo No.2 Hospital (Zhejing Province)	male	56	1	0	1	1	1	3211	<30	79	1.5	2.92	4.63	1.21	16.517	0.6	25.97	11.76	0	1	1	1	1	1	A
XJE090886	The first affiliated hospital of Xinjiang Medical University (Xinjiang Province)	male	68	0	1	0	1	0	0	<100	104	1.71	4.64	7.2	1.57	16.304	0.6	26.81	9.49	0	1	1	3	2	1	B
XJE050554	Ningbo No.2 Hospital (Zhejing Province)	female	58	1	0	1	1	0	1	1090	86	1.59	1.8	3.5	0.8	14.292	0.6	18.35	31.35	0	1	1	1	1	1	A
XJE051428	Ningbo No.2 Hospital (Zhejing Province)	male	50	1	0	1	1	1	>250	1250000	54	1.25	3.16	4.93	1.24	13.105	0.6	18.65	35	NA	1	1	1	1	1	A
XJE051557	Ningbo No.2 Hospital (Zhejing Province)	male	47	1	0	1	1	0	>250	<30	39	1	1.69	2.8	0.59	12.882	0.6	24.06	13.15	0	1	1	1	1	1	A
XJE090551	The first affiliated hospital of Xinjiang Medical University (Xinjiang Province)	female	56	0	0	0	1	0	0	<100	90	0.75	0.92	2.17	0.74	12.436	0.6	93.16	1.72	0	1	3	1	2	1	B
XJE090059	The first affiliated hospital of Xinjiang Medical University (Xinjiang Province)	male	66	0	0	1	1	0	0	<100	144	0.37	1.72	2.01	1.33	12.27	0.6	18.08	0	0	1	1	3	2	1	B
XJE050565	Ningbo No.2 Hospital (Zhejing Province)	male	51	1	0	0	1	1	4454	<30	144	1.1	2.87	4.73	2.64	11.8	0.6	9.909	13.38	0	1	1	1	1	1	A
XJE031243	Mengchao Hepatobiliary Hospital (Fujian Province)	male	40	1	0	1	1	0	921	1900	184	1.42	1.86	3.9	0.53	11.5	0.25	22	58.44	0	1	1	1	1	1	A
XJE020519	Eastern Hepatobiliary Surgery Hospital (Shanghai)	female	69	1	0	1	1	0	1	229	62	NA	NA	NA	NA	10.722	0.6	53.36	28.2	0	1	2	2	1	NA	NA
XJE030080	Mengchao Hepatobiliary Hospital (Fujian Province)	male	45	1	0	1	1	0	12141	1.9E+0.6	138	0.88	2.96	5.3	3.04	10.683	0.6	17.44	21.95	0	1	1	1	1	1	A
XJE030442	Mengchao Hepatobiliary Hospital (Fujian Province)	male	54	1	1	0	1	1	71	<500	144	1.45	2.5	4.24	0.96	10	0	29	29.68	0	1	1	1	1	1	A
XJE030600	Mengchao Hepatobiliary Hospital (Fujian Province)	male	68	1	0	1	1	0	824	9900	77	1.69	1.36	3.37	1.51	9.67	0.6	19.62	11.22	0	1	2	1	1	1	A
XJE031429	Mengchao Hepatobiliary Hospital (Fujian Province)	male	45	1	0	0	1	1	803	7600	35	1.55	1.49	4.01	0.71	9.062	0.6	144.9	17.38	0	1	2	3	2	1	B
XJE061466	Southwest Hospital (Chongqing)	female	47	1	0	0	1	1	4069	<50	82	1.39	1.86	4.01	1.23	8.885	0.6	20.78	NA	0	1	1	1	1	1	A
XJE100167	The second affiliated hospital of Shandong University (Shandong Province)	male	57	1	0	1	1	0	>250	94000	130	1.89	2.22	4.25	1.05	8.88	1.34	19.8	84.11	0	1	2	1	2	1	B
XJE051196	Ningbo No.2 Hospital (Zhejing Province)	female	56	0	0	1	1	0	0	<30	79	2.06	2.93	5.15	0.68	8.676	0.6	41.48	25.21	0	1	2	1	1	1	A
XJE030918	Mengchao Hepatobiliary Hospital (Fujian Province)	male	62	NA	NA	NA	NA	NA	NA	0	135	1.87	1.95	4.42	1.58	8.3	0	37	17.98	1	1	1	1	1	1	A
XJE080264	The first affiliated hospital of Southern Medical University (Guangdong Province)	male	39	1	0	1	1	0	3187	3580	31	1.33	2.23	3.71	0.97	8.273	0.6	15.64	NA	0	1	1	2	1	1	A
XJE021865	Eastern Hepatobiliary Surgery Hospital (Shanghai)	female	53	0	1	0	1	0	0	<50	174	NA	NA	4.32	1.54	8.04	0.6	0.5	41.9	0	1	1	1	1	1	A
XJE051187	Ningbo No.2 Hospital (Zhejing Province)	female	57	1	0	0	1	1	1967	3600	37	1.39	2.53	4.12	0.9	7.31	0.6	19.77	34.39	0	1	1	1	1	1	A
XJE030497	Mengchao Hepatobiliary Hospital (Fujian Province)	male	57	1	0	1	1	0	2351	1900	86	1.3	1.44	4.22	2.47	7.099	0.6	38.77	9.5	0	1	1	1	1	1	A
XJE030664	Mengchao Hepatobiliary Hospital (Fujian Province)	male	57	1	0	0	1	1	1735	<500	73	0.96	2.49	4.24	1.23	6.799	0.6	40.96	60.1	0	1	1	3	1	1	B
XJE050009	Ningbo No.2 Hospital (Zhejing Province)	male	40	1	0	0	1	0	27	302	61	1.31	2.39	4.17	1.17	6.66	0.6	18.42	26.93	1	1	1	2	1	1	A
XJE020634	Eastern Hepatobiliary Surgery Hospital (Shanghai)	male	55	NA	NA	NA	NA	NA	NA	NA	51	NA	NA	NA	NA	6.486	0.6	11.85	NA	0	1	2	1	1	1	A
XJE031601	Mengchao Hepatobiliary Hospital (Fujian Province)	male	50	1	0	1	1	0	1637	1100000	195	1.37	2.01	3.9	0.63	6.4	0	33	2.34	NA	1	1	1	1	1	A
XJE051129	Ningbo No.2 Hospital (Zhejing Province)	male	65	1	0	1	1	0	89	<30	64	1.72	1.97	3.92	0.76	6.29	0.6	22.65	11.27	0	1	1	1	1	1	A
XJE080857	The first affiliated hospital of Southern Medical University (Guangdong Province)	female	56	1	0	1	1	0	622	<100	112	1.15	3.11	4.91	1.4	6.233	0.6	6.104	NA	0	1	1	1	1	1	A
XJE031948	Mengchao Hepatobiliary Hospital (Fujian Province)	male	60	1	0	0	1	1	2788	<500	100	1.29	3.53	5.72	0.9	6.2	0.6	12.74	21.37	0	1	1	1	1	1	A
XJE101210	The second affiliated hospital of Shandong University (Shandong Province)	female	66	1	0	1	1	0	1250	<500	108	2.04	2.61	4.96	1.31	6.14	0.6	19.58	35.76	0	1	1	1	1	1	A
XJE030280	Mengchao Hepatobiliary Hospital (Fujian Province)	male	49	1	0	1	1	0	1865	<500	59	2.3	3.37	6.49	0.65	5.9	0	24	48.67	1	1	2	1	2	1	B
XJE030802	Mengchao Hepatobiliary Hospital (Fujian Province)	male	71	1	0	1	1	0	33	0	125	1.08	1.51	3.32	0.65	5.814	0.6	5823.8	NA	NA	2	1	1	2	1	B
XJE050379	Ningbo No.2 Hospital (Zhejing Province)	male	58	1	0	1	1	0	2087.47	<10	72	1.11	3.03	4.76	1.85	5.7	5	0.5	22.4	0	1	1	1	1	1	A
XJE030053	Mengchao Hepatobiliary Hospital (Fujian Province)	male	43	1	0	0	1	1	335	0	29	1.2	0.77	2.65	1.09	5.692	0.6	21.22	40.3	0	1	1	3	2	1	B
XJE100659	The second affiliated hospital of Shandong University (Shandong Province)	male	61	1	0	1	1	0	>250	1200	82	1.7	2.25	4.11	1.21	5.666	0.6	9.935	54.84	0	1	1	1	2	1	A
XJE030109	Mengchao Hepatobiliary Hospital (Fujian Province)	male	36	1	0	0	1	1	1898	0	71	1.51	2.1	4.43	0.75	5.6	0	15	12.84	0	1	1	1	1	1	A
XJE081896	The first affiliated hospital of Southern Medical University (Guangdong Province)	male	44	1	0	1	1	0	1933	<100	143	0.76	2.86	4.06	0.84	5.587	0.6	14.93	NA	0	1	1	1	1	1	A
XJE091649	The first affiliated hospital of Xinjiang Medical University (Xinjiang Province)	female	55	0	1	0	1	0	0	<100	42	1.42	1.59	3.13	0.99	5.581	0.6	23.9	17.31	0	1	2	1	1	1	A
XJE031023	Mengchao Hepatobiliary Hospital (Fujian Province)	male	62	0	1	1	1	0	0	0	41	0.72	2.89	4.51	1.49	5.4	0	24	55.17	1	1	2	3	2	1	B
XJE051060	Ningbo No.2 Hospital (Zhejing Province)	male	63	0	1	0	1	0	0	<30	NA	1.34	1.81	3.26	0.66	5.352	0.6	22.4	21.66	0	1	1	1	1	1	A
XJE071962	The first affiliated hospital of Jilin University (Jilin Province)	female	55	1	0	0	1	1	>250	<500	61	1.56	2.02	3.39	0.84	5.334	0.6	226.1	0.6	0	1	2	1	1	1	A
XJE030211	Mengchao Hepatobiliary Hospital (Fujian Province)	female	52	1	0	0	1	1	4649	<500	68	1.63	1.83	3.55	0.84	5.323	0.6	8.21	35.29	0	1	2	1	1	1	A
XJE050047	Ningbo No.2 Hospital (Zhejing Province)	male	64	0	1	0	1	0	0	NA	NA	1.94	2.65	4.58	0.63	5.318	0.6	15.38	1.28	0	1	1	1	1	1	A
XJE050445	Ningbo No.2 Hospital (Zhejing Province)	female														5.3	5	0.5								NA
XJE101482	The second affiliated hospital of Shandong University (Shandong Province)	male	40	0	0	0	0	0	0	<500	99	0.94	2.36	3.85	1.24	5.24	0.6	28.6	25.36	0	1	1	1	1	1	A
XJE031149	Mengchao Hepatobiliary Hospital (Fujian Province)	male	33	1	0	1	1	0	31	492	48	1.49	1.84	3.94	0.99	5.1	0	13	7.73	0	1	2	3	1	1	B
XJE050083	Ningbo No.2 Hospital (Zhejing Province)	male	50	1	0	1	1	0	194	<30	197	1.28	4.21	5.58	1.35	5.045	0.6	16.06	2.1	1	1	1	1	1	NA	NA
XJE091930	The first affiliated hospital of Xinjiang Medical University (Xinjiang Province)	female	45	1	0	0	1	1	>250	<100	120	1.67	2.12	3.76	1.18	5.03	0.6	20.09	22.59	0	1	1	1	1	1	A
XJE030852	Mengchao Hepatobiliary Hospital (Fujian Province)	male	51	1	0	1	1	0	6957	230000	152	1.18	1.49	3.19	0.8	5	0.6	10.82	19.87	0	1	1	1	1	1	A
XJE030086	Mengchao Hepatobiliary Hospital (Fujian Province)	male	32	1	0	1	1	0	1153	<500	NA	1.21	2.52	4.56	1.57	4.6	0	25	17.74	0	1	1	1	1	1	A
XJE050660	Ningbo No.2 Hospital (Zhejing Province)	male	67	1	0	1	1	0	256	<30	132	1.89	2.21	4.68	0.59	4.594	0.6	16.09	19.71	0	1	1	1	1	1	A
XJE051936	Ningbo No.2 Hospital (Zhejing Province)	male	48	1	0	1	1	0	1082.04	<10	208	0.93	2.9	4.47	1.9	4.5	5	0.5		0	1	1	1	1	1	A
XJE050764	Ningbo No.2 Hospital (Zhejing Province)	male	34	1	0	0	1	1	1210.12	<30	164	1.17	1.98	3.66	1.21	4.5	5	0.5	<2		1	1	1	1		NA
XJE030534	Mengchao Hepatobiliary Hospital (Fujian Province)	female	51	NA	NA	NA	NA	NA	NA	NA	166	1.92	2.08	4.81	1.14	4.4	0	17	77.16	0	1	1	1	1	1	A
XJE031950	Mengchao Hepatobiliary Hospital (Fujian Province)	male	64	1	0	0	1	0	1324	0	123	NA	NA	NA	NA	4.3	0.6	9.62	11.1	0	1	1	1	1	1	A
XJE051374	Ningbo No.2 Hospital (Zhejing Province)	male	51	1	0	1	1	0	2191.47	<10	112	1.2	3.2	4.96	1.48	4.2	5	3.233	9.5	0	1	1	1	1		NA
XJE101419	The second affiliated hospital of Shandong University (Shandong Province)	female	42	1	0	0	1	1	199	<500	53	1.94	2.18	4.39	1.27	4.193	0.6	0.5	66.78	0	1	1	1	1	1	A
XJE051549	Ningbo No.2 Hospital (Zhejing Province)	male	40	0	0	0	1	0	0	<30	109	1.27	2.34	3.88	1.43	4.181	0.6	27.12	10.94	1	1	1	1	1	1	A
XJE050733	Ningbo No.2 Hospital (Zhejing Province)	male	59	1	0	0	1	0	99	<20	88	1.82	2.77	4.75	0.63	4.127	0.6	18.23	4.14	0	1	1	2	1	1	A
XJE050845	Ningbo No.2 Hospital (Zhejing Province)	female	59	0	1	0	1	0	0	<30	117	1.78	3.08	5.26	1.08	4.116	0.6	18.01	7.93	0	1	1	1	1	1	A
XJE030794	Mengchao Hepatobiliary Hospital (Fujian Province)	male	39	1	0	1	1	0	462	<500	133	1.4	2.3	4.74	0.83	4.1	0	30	17.7	0	1	1	1	1	1	A
XJE050853	Ningbo No.2 Hospital (Zhejing Province)	female	66	0	0	0	1	0	0	<30	104	0.98	2.19	3.35	1.04	4.055	0.6	18.65	13.74	0	1	1	1	1	1	A
XJE051426	Ningbo No.2 Hospital (Zhejing Province)	female	54	1	0	1	1	1	>250	<30	103	1.34	3.85	5.54	1.23	3.974	0.6	20.78	12.67	0	1	1	1	1	1	A
XJE031449	Mengchao Hepatobiliary Hospital (Fujian Province)	male	64	1	0	1	1	0	2177	<20	86	1.78	1.93	3.89	1.03	3.894	0.6	10.23	29.87	NA	1	2	1	1	1	A
XJE081780	The first affiliated hospital of Southern Medical University (Guangdong Province)	male	54	1	0	1	1	0	26	<100	60	1.17	1.85	3.1	0.94	3.81	0.6	9.972	NA	1	1	1	1	1	1	A
XJE031313	Mengchao Hepatobiliary Hospital (Fujian Province)	female	60	0	1	0	0	0	0	0	241	1.84	3.93	3.73	3.07	3.746	0.6	65.03	15.01	0	1	1	1	1	1	A
XJE030550	Mengchao Hepatobiliary Hospital (Fujian Province)	male	40	1	0	0	1	1	1265	<20	226	0.9	2.73	4.44	1.2	3.7	0	35	6.89	0	1	1	1	1	1	A
XJE031584	Mengchao Hepatobiliary Hospital (Fujian Province)	male	42	1	0	1	1	0	647	0	183	1.19	2.65	4.44	0.94	3.7	0	27	5.88	1	1	1	1	1	1	A
XJE051293	Ningbo No.2 Hospital (Zhejing Province)	female	48	1	0	1	1	0	>250	<30	80	1.41	1.54	3.26	1.49	3.616	0.6	12.87	44.17	0	1	1	1	1	1	A
XJE051767	Ningbo No.2 Hospital (Zhejing Province)	female	63	1	0	1	1	0	1598	<30	182	1.79	2.87	4.93	1.36	3.503	0.6	25.05	19.06	0	1	1	1	1	1	A
XJE051092	Ningbo No.2 Hospital (Zhejing Province)	female	39	0	1	1	1	0	0	NA	185	1.73	2.54	4.55	1.33	3.5	0.6	29.89	19.77	0	1	1	1	1	1	A
XJE080478	The first affiliated hospital of Southern Medical University (Guangdong Province)	male	37	1	NA	1	NA	0	485	5270	94	1.37	2.13	3.77	0.61	3.46	0.6	39.51	NA	0	1	1	1	1	1	A
XJE090488	The first affiliated hospital of Xinjiang Medical University (Xinjiang Province)	male	54	0	0	0	1	0	0	<100	94	0.96	2.27	3.47	1.58	3.44	0.6	36.24	0	0	1	1	1	1	1	A
XJE030888	Mengchao Hepatobiliary Hospital (Fujian Province)	male	43	1	0	0	1	0	487	0	132	0.75	1.95	3.48	1.44	3.4	0.6	33.45	13.89	0	1	1	1	1	1	A
XJE050074	Ningbo No.2 Hospital (Zhejing Province)	male	62	1	1	0	1	1	628	85.6	139	1.42	1.47	2.9	0.46	3.326	0.6	40.38	8.92	NA	1	1	1	1	1	A
XJE050176	Ningbo No.2 Hospital (Zhejing Province)	male	60	1	0	0	1	0	288.04	<10		1.13	3.16	4.84	1.02	3.3	5	0.5		0	1	1	1	1		NA
XJE030743	Mengchao Hepatobiliary Hospital (Fujian Province)	male	64	1	0	1	1	0	364	NA	148	1.3	1.88	3.78	0.72	3.2	0.6	4.848	10.52	0	1	1	1	1	1	A
XJE090530	The first affiliated hospital of Xinjiang Medical University (Xinjiang Province)	female	60	0	0	0	0	0	0	NA	72	0.57	0.95	1.88	1.12	3.188	0.6	16.09	0.6	0	1	1	1	1	1	A
XJE031901	Mengchao Hepatobiliary Hospital (Fujian Province)	male	63	1	0	1	1	0	1084	0	95	0.96	1.94	3.77	0.74	3.13	0.6	4.23	26.98	0	1	3	1	2	1	B
XJE050935	Ningbo No.2 Hospital (Zhejing Province)	male	66	0	0	0	1	0	0	NA	141	1.32	2.32	3.71	0.6	3.124	0.6	23.8	0	0	1	1	1	1	1	A
XJE030945	Mengchao Hepatobiliary Hospital (Fujian Province)	male	50	1	0	0	1	1	1607	0	NA	0.9	3.04	4.58	0.87	3.1	0	26	9.42	0	1	1	1	1	1	A
XJE051917	Ningbo No.2 Hospital (Zhejing Province)	female	64	1	0	0	1	0	1	<30	215	1.24	3.83	5.15	1.42	3.025	0.6	25.43	0.6	0	1	1	1	1	1	A
XJE101458	The second affiliated hospital of Shandong University (Shandong Province)	male	43	1	0	1	1	0	>250	<500	37	1.98	1.4	3.4	0.62	3.01	0.6	11.75	37.75	0	1	2	2	1	1	B
XJE051099	Ningbo No.2 Hospital (Zhejing Province)	female	73	0	0	0	0	0	0	NA	68	1.81	1.76	3.62	1.31	2.995	0.6	15.45	4.1	0	1	1	1	1	1	A
XJE030928	Mengchao Hepatobiliary Hospital (Fujian Province)	female	48	1	0	1	1	0	907	0	71	1.6	1.73	4.17	1.21	2.955	0.6	42.1	10.04	0	1	1	1	1	1	A
XJE051965	Ningbo No.2 Hospital (Zhejing Province)	male	50	1	0	0	1	0	1327.1	<30	190	1.12	2.74	4.39	1.49	2.9	5	0.5		0	1	1	1	1		NA
XJE051393	Ningbo No.2 Hospital (Zhejing Province)	male	59	1	0	1	1	0	>250	<30	40	1.29	2.02	3.45	0.86	2.873	0.6	21.03	20.53	0	1	1	1	1	1	A
XJE091882	The first affiliated hospital of Xinjiang Medical University (Xinjiang Province)	male	63	0	0	0	1	0	0	<100	148	1.23	1.32	2.8	0.6	2.86	0.6	36.63	11.04	NA	1	2	1	2	1	B
XJE030018	Mengchao Hepatobiliary Hospital (Fujian Province)	male	69	1	0	1	1	0	341	0	45	1	1.65	3.59	2.67	2.8	0	20	1.81	0	1	2	1	1	1	A
XJE080353	The first affiliated hospital of Southern Medical University (Guangdong Province)	male	34	1	0	1	1	0	1729	<100	96	1.37	2.13	3.8	0.36	2.67	0.6	13.84	NA	0	1	1	1	1	1	A
XJE051994	Ningbo No.2 Hospital (Zhejing Province)	male	49	1	0	0	1	1	5549	242000000	81	0.83	1.22	2.17	0.51	2.652	0.6	26.9	9.8	0	1	1	1	1	1	A
XJE081508	The first affiliated hospital of Southern Medical University (Guangdong Province)	male	55	1	0	1	1	0	145	<100	162	1.01	2.87	4.46	0.67	2.625	0.6	20.72	NA	1	1	1	1	1	1	A
XJE051389	Ningbo No.2 Hospital (Zhejing Province)	male	60	1	0	1	1	0	1020.82	<10	191	1.14	2.95	4.53	1.51	2.6	5	0.5		0	1	1	1	1	1	A
XJE021287	Eastern Hepatobiliary Surgery Hospital (Shanghai)	male	38	NA	NA	NA	NA	NA	NA	<15	34	1.3	2.29	3.4	0.5	2.583	0.6	0.5	NA	0	1	2	3	2	1	B
XJE031883	Mengchao Hepatobiliary Hospital (Fujian Province)	male	54	1	0	1	1	0	7	32	115	0.28	1.98	3.37	1.73	2.573	0.6	291.9	12.96	0	1	2	3	2	1	B
XJE020748	Eastern Hepatobiliary Surgery Hospital (Shanghai)	male	37	1	0	1	1	0	2272	<100	112	NA	NA	3.02	3.57	2.526	0.6	0.5	3.36	0	1	1	1	1	NA	NA
XJE020949	Eastern Hepatobiliary Surgery Hospital (Shanghai)	female	51	NA	NA	NA	NA	NA	NA	NA	NA	1.38	2.29	3.8	1.62	2.524	0.6	18.79	19	0	1	1	1	1	NA	NA
XJE101066	The second affiliated hospital of Shandong University (Shandong Province)	female	46	0	1	1	1	0	0	<500	156	1.59	3.79	5.85	1.59	2.5	0.6	35.32	12.57	0	1	1	1	1	1	A
XJE051651	Ningbo No.2 Hospital (Zhejing Province)	male	40	1	0	0	1	0	>250.00	<10	145	1.36	2.22	4.01	0.96	2.5	5	0.5		0	1	1	1	1	1	A
XJE101512	The second affiliated hospital of Shandong University (Shandong Province)	male	64	1	0	1	1	0	56	<20	301	1.25	1.61	2.93	0.78	2.353	0.6	15.45	0.6	0	1	1	1	1	1	A
XJE031566	Mengchao Hepatobiliary Hospital (Fujian Province)	male	44	1	0	1	1	0	773	0	200	0.88	2.08	3.97	1.82	2.3	0	22	2.41	NA	1	1	1	1	1	A
XJE031111	Mengchao Hepatobiliary Hospital (Fujian Province)	female	57	1	0	1	1	0	729	0	199	0.89	2.27	3.82	1.23	2.3	0	22	7.57	0	1	1	1	1	1	A
XJE050953	Ningbo No.2 Hospital (Zhejing Province)	male	48	1	0	1	1	0	126	<30	45	1.95	1.74	4.11	0.53	2.265	0.6	8.469	88.9	0	1	1	2	3	1	B
XJE051484	Ningbo No.2 Hospital (Zhejing Province)	female	41	1	0	1	1	0	>250	3340	198	2.38	2.82	5.06	0.58	2.248	0.6	30000	57.93	0	1	1	1	1	3	B
XJE091813	The first affiliated hospital of Xinjiang Medical University (Xinjiang Province)	female	61	1	0	0	1	0	83	<100	116	1.08	3	4.14	0.92	2.223	0.6	21.15	3.06	0	1	1	1	1	1	A
XJE031712	Mengchao Hepatobiliary Hospital (Fujian Province)	male	49	1	0	0	1	1	12	0	167	1.01	2.22	3.92	2.28	2.2	0	26	2.81	0	1	1	2	1	1	A
XJE031357	Mengchao Hepatobiliary Hospital (Fujian Province)	male	70	1	0	1	1	0	484	<20	129	1.22	2.32	4.05	0.96	2.2	0.6	32.12	7.69	0	1	1	1	1	1	A
XJE031113	Mengchao Hepatobiliary Hospital (Fujian Province)	male	38	1	0	0	1	0	2026	<20	149	1.35	1.4	3.37	1.01	2.2	0	16	14.04	0	1	1	1	1	1	A
XJE051303	Ningbo No.2 Hospital (Zhejing Province)	female	70	0	0	0	0	0	0	NA	104	1.35	1.24	2.71	0.43	2.154	0.6	19.32	13.01	1	1	1	1	2	1	A
XJE100142	The second affiliated hospital of Shandong University (Shandong Province)	male	52	1	0	0	1	0	53	<500	53	1.77	1.54	3.38	0.81	2.142	0.6	0.5	20.61	0	1	1	3	1	1	B
XJE100921	The second affiliated hospital of Shandong University (Shandong Province)	male	54	1	0	0	1	0	45	<20	51	2.22	2.32	4.61	0.96	2.1	0.6	35.96	0.84	0	1	2	1	1	1	A
XJE031904	Mengchao Hepatobiliary Hospital (Fujian Province)	male	67	1	0	1	1	0	2036	30	141	1.27	2.73	4.7	0.87	2.1	0	33	12.41	1	1	1	1	1	1	A
XJE100789	The second affiliated hospital of Shandong University (Shandong Province)	male	62	1	0	1	1	0	3238	<500	146	1.47	2.68	4.52	1.23	2.04	0.6	19.17	16.56	0	1	1	1	1	1	A
XJE091583	The first affiliated hospital of Xinjiang Medical University (Xinjiang Province)	female	48	0	1	1	1	0	0	<100	93	1.68	2.33	3.87	0.6	2.04	0.6	96.32	19.31	0	1	1	2	1	1	A
XJE030524	Mengchao Hepatobiliary Hospital (Fujian Province)	male	57	1	0	1	1	0	263	<20	104	1.34	2.32	4.29	1.02	2	0	16	10.49	0	1	1	1	1	1	A
XJE050808	Ningbo No.2 Hospital (Zhejing Province)	male	70	1	0	1	1	0	16	<30	46	1	1.09	2.18	0.45	1.914	0.6	14.67	0	0	1	1	1	1	1	A
XJE050907	Ningbo No.2 Hospital (Zhejing Province)	female	49	1	0	0	1	1	714	<30	126	1.57	1.36	2.96	0.8	1.874	0.6	20.22	22.02	0	1	1	1	1	1	A
XJE051971	Ningbo No.2 Hospital (Zhejing Province)	female	42	1	0	0	1	0	1178.94	<10		1.14	2.54	4.22	1.07	1.8	5	0.5	8.4	0	1	1	1	1		NA
XJE080672	The first affiliated hospital of Southern Medical University (Guangdong Province)	female	54	1	0	0	1	1	6913	<100	158	2.09	4.01	6.59	1.03	1.661	0.6	17.86	NA	0	1	1	1	1	1	A
XJE091738	The first affiliated hospital of Xinjiang Medical University (Xinjiang Province)	female	44	1	0	0	1	0	>250	<100	125	1.12	1.8	2.98	0.8	1.653	0.6	22.78	13.95	0	1	2	1	1	1	A
XJE100694	The second affiliated hospital of Shandong University (Shandong Province)	female	60	1	0	1	1	0	170	<500	63	1.12	1.78	2.92	0.84	1.638	0.6	36.98	14.31	0	1	1	2	1	1	A
XJE020268	Eastern Hepatobiliary Surgery Hospital (Shanghai)	female	64	1	0	0	0	0	1	NA	233	1.63	4.5	6.11	1.46	1.636	0.6	0.5	14.6	0	1	1	1	1	NA	NA
XJE031407	Mengchao Hepatobiliary Hospital (Fujian Province)	male	62	0	1	0	1	0	0	NA	215	0.79	2.94	4.37	0.9	1.6	0	141	16.9	0	1	1	1	1	1	A
XJE031931	Mengchao Hepatobiliary Hospital (Fujian Province)	male	35	1	0	1	1	0	268	<500	122	1.27	2.09	3.68	0.49	1.587	0.6	11.62	1.77	0	1	1	1	1	1	A
XJE101114	The second affiliated hospital of Shandong University (Shandong Province)	male	42	1	0	0	1	0	74	<20	58	1.02	1.64	2.87	0.77	1.5	2.17	18.72	12.49	0	1	1	1	1	1	A
XJE031134	Mengchao Hepatobiliary Hospital (Fujian Province)	male	42	1	0	0	1	1	618	0	145	1.23	2.32	3.96	0.79	1.5	0.6	5.022	1.8	0	1	1	1	1	1	A
XJE030424	Mengchao Hepatobiliary Hospital (Fujian Province)	male	60	1	0	0	1	0	103	0	131	0.89	2.51	4.55	4.05	1.484	0.6	20.09	21.22	0	1	1	1	1	1	A
XJE051285	Ningbo No.2 Hospital (Zhejing Province)	male	49	1	0	0	1	0	25.67	<10	56	0.98	2.14	3.46	0.76	1.3	5	0.5	16.83	0	1	1	2	1	1	A
XJE031559	Mengchao Hepatobiliary Hospital (Fujian Province)	female	58	1	0	0	1	0	2412	0	170	1.01	2.68	4.67	1.21	1.093	0.6	30.17	79.58	0	1	1	1	1	1	A
XJE100031	The second affiliated hospital of Shandong University (Shandong Province)	male	50	1	0	0	1	1	>250	<500	133	1.04	1.78	2.95	0.84	1.011	0.6	0.5	8.53	0	1	1	1	1	1	A

## Sheet: HCC_Validation
Table S7. Detail information of 112 HCC patients in validation cohort
Patient ID	Hospital	Gender	Age	HBsAb	HBeAb	HBcAb	HBeAg	HBsAg (IU/ml)	HBV DNA (IU/ml)	PLT (K/mL)	AFP(μg/L)	AFP-L3	PIVKA-II (mAU/ml)	CA199 (U/ml)	Cirrhosis history	Fatty liver	Hepatic encephalopathy (1-3)	Ascites (1-3)	TBIL (μmol/L)	ALB (g/L)	INR	Child-Pugh score	Child-Pugh stage	Pathology	Tumor maximum size	Tumor count	MVI	BCLC	ACJJ
XJ022611	Eastern Hepatobiliary Surgery Hospital, Shanghai	male	72	0	0	0	0	<0.01	NA	223	1210	0	46664	10.4	0	0	1	1	1	1	1	5	A	hepatocellular carcinoma	15	1	M0	B	I
XJ022450	Eastern Hepatobiliary Surgery Hospital, Shanghai	male	31	0	0	1	0	>250	1	126	1210	0	7423	8.2	1	0	1	1	1	1	1	5	A	hepatocellular carcinoma	7	1	M2	C	II
XJ022492	Eastern Hepatobiliary Surgery Hospital, Shanghai	male	37	0	1	1	0	37.6	1	160	1210	57	80	6.9	0	0	1	1	1	1	1	5	A	hepatocellular carcinoma	10	1	M0	B	I
XJ022041	Eastern Hepatobiliary Surgery Hospital, Shanghai	male	35	0	1	1	0	>250	1	204	1210	10.1	43191	32	1	0	1	1	1	1	1	5	A	hepatocellular carcinoma	15	2	M0	B	IIIA
XJ022786	Eastern Hepatobiliary Surgery Hospital, Shanghai	male	65	0	1	1	0	>250	1	206	1210	0	881	18.9	1	0	1	1	1	1	1	5	A	hepatocellular carcinoma	6	2	M2	C	IIIA
XJ022062	Eastern Hepatobiliary Surgery Hospital, Shanghai	male	57	0	0	1	1	>250	NA	76	1210	15.3	29	90	1	0	1	1	1	1	1	5	A	hepatocellular carcinoma	3.4	2	M0	B	II
XJ022056	Eastern Hepatobiliary Surgery Hospital, Shanghai	male	42	0	0	1	0	>250	1	147	1210	21.9	4330	7.9	1	0	1	1	1	1	1	5	A	hepatocellular carcinoma	8.5	1	M2	C	II
XJ022472	Eastern Hepatobiliary Surgery Hospital, Shanghai	MALE	31	0	0	1	1	2360	1	155	1210	1.5	172	4.2	1	0	1	1	1	1	1	5	A	hepatocellular carcinoma	3	1	M1	C
XJ022830	Eastern Hepatobiliary Surgery Hospital, Shanghai	male	56	0	1	1	0	>250	1	109	1200	1200	756.6	49	1	0	1	1	1	1	1	5	A	hepatocellular carcinoma	8	1	NA	B	NA
XJ022327	Eastern Hepatobiliary Surgery Hospital, Shanghai	male	70	0	1	1	0	110.46	0	169	1200	435.014	262.8	18.9	1	0	1	2	1	1	1	6	A	hepatocellular carcinoma	4	1	M1	C	II
XJ022801	Eastern Hepatobiliary Surgery Hospital, Shanghai	male	45	0	1	1	0	0.76	1	169	1200	1200	273.3	13	1	0	1	1	1	1	1	5	A	hepatocellular carcinoma	12	1	M1	C	II
XJ022299	Eastern Hepatobiliary Surgery Hospital, Shanghai	male	58	0	1	1	0	46.42	0	151	1200	1200	778.6	9.6	1	0	1	1	1	1	1	5	A	hepatocellular carcinoma	3.5	1	M2	C	II
XJ022874	Eastern Hepatobiliary Surgery Hospital, Shanghai	male	63	0	1	1	0	57.97	1	233	1200	658.164	2.849	25.4	0	0	1	1	1	1	1	5	A	hepatocellular carcinoma	4	1	M1	C	II
XJ022508	Eastern Hepatobiliary Surgery Hospital, Shanghai	male	62	1	1	1	0	<0.01	0	197	1200	1200	1091.7	9	1	0	1	1	1	1	1	5	A	hepatocellular carcinoma	13	2	M2	C	IIIA
XJ022692	Eastern Hepatobiliary Surgery Hospital, Shanghai	male	56	0	1	1	0	>250	1	148	1200	374	289.2	6.2	1	0	1	1	1	1	1	5	A	hepatocellular carcinoma	5	1	M1	C	II
XJ112123	Zhongshan Hospital, Fudan University, Shanghai	male	47	0	0	1	0	0.424	0	183	1200	1200	67.77	6.9	0	0	1	1	1	1	1	5	A	hepatocellular carcinoma	5.5	1	M1	C	II
XJ022437	Eastern Hepatobiliary Surgery Hospital, Shanghai	female	52	1	1	1	0	89.61	1	210	1200	1200	4556.9	11.4	0	0	1	1	1	1	1	5	A	hepatocellular carcinoma	7	1	M1	C	II
XJ022219	Eastern Hepatobiliary Surgery Hospital, Shanghai	male	51	0	1	1	0	>250	1	182	1200	1200	30000	28	1	0	1	1	1	1	1	5	A	hepatocellular carcinoma	15	3	M2	C	IIIA
XJ022318	Eastern Hepatobiliary Surgery Hospital, Shanghai	male	69	0	1	1	0	147.83	0	61	1200	107.195	0.5	14.4	1	0	1	2	1	1	1	6	A	hepatocellular carcinoma	2	1	M2	C	II
XJ022951	Eastern Hepatobiliary Surgery Hospital, Shanghai	male	37	0	1	1	0	>250	1	319	1200	1200	6985	7.4	1	0	1	1	1	1	1	5	A	hepatocellular carcinoma	13	1	M1	C	II
XJ022983	Eastern Hepatobiliary Surgery Hospital, Shanghai	male	38	0	1	1	0	>250	1	151	1165.69	538.933	230.9	8.7	1	0	1	1	2	1	1	6	A	hepatocellular carcinoma	3.5	1	M0	B	I
XJ022405	Eastern Hepatobiliary Surgery Hospital, Shanghai	male	80	1	1	1	0	<0.01	0	135	1048.08	119.337	0.5	13.7	1	0	1	1	1	1	1	5	A	hepatocellular carcinoma	6	1	M0	B	I
XJ022846	Eastern Hepatobiliary Surgery Hospital, Shanghai	male	47	0	0	1	1	>250	1	185	653.4	39.1	188	2	1	0	1	1	1	1	1	5	A	hepatocellular carcinoma	1.5	1	M1	C	II
XJ022284	Eastern Hepatobiliary Surgery Hospital, Shanghai	MALE	37	0	1	1	0	2497	1	81	629	38.9	1423	8	1	0	1	1	1	1	1	5	A	hepatocellular carcinoma	4.9	1	M2	C
XJ022312	Eastern Hepatobiliary Surgery Hospital, Shanghai	female	62	1	1	1	0	0.03	NA	56	552.9	119.097	424.9	5.7	0	0	1	1	1	1	1	5	A	hepatocellular carcinoma	3	1	M0	A	I
XJ022952	Eastern Hepatobiliary Surgery Hospital, Shanghai	female	68	1	0	1	0	0.03	0	92	438.448	42.78	0.608	19	1	0	1	2	1	1	1	6	A	hepatocellular carcinoma	2.5	2	M0	A	II
XJ022504	Eastern Hepatobiliary Surgery Hospital, Shanghai	male	65	0	0	1	1	>250	1	50	378.4	17.5	259	46.5	1	0	1	1	1	1	1	5	A	hepatocellular carcinoma	4	1	M1	C	II
XJ022444	Eastern Hepatobiliary Surgery Hospital, Shanghai	female	63	0	1	1	0	>250	1	97	371.1	36.8	635	17.3	1	0	1	1	1	1	1	5	A	hepatocellular carcinoma	4	1	M1	C	II
XJ022165	Eastern Hepatobiliary Surgery Hospital, Shanghai	MALE	49	0	1	1	0	14	1	164	355	18.9	133725	10.5	0	0	1	1	1	1	1	5	A	hepatocellular carcinoma	5.5	1	M0	A
XJ022415	Eastern Hepatobiliary Surgery Hospital, Shanghai	male	63	0	0	1	0	21.62	1	121	352.998	54.347	721	14.3	0	0	1	1	1	1	1	5	A	hepatocellular carcinoma	4	1	M1	C	II
XJ022941	Eastern Hepatobiliary Surgery Hospital, Shanghai	male	47	0	1	1	0	>250	1	85	298.5	0	712	49.2	1	0	1	1	1	1	1	5	A	hepatocellular carcinoma	2.5	1	M1	C	II
XJ022590	Eastern Hepatobiliary Surgery Hospital, Shanghai	male	81	0	0	1	0	0.51	0	188	220.4	27.9	34398	34	1	0	1	1	1	1	1	5	A	hepatocellular carcinoma	4	1	M1	C	II
XJ022679	Eastern Hepatobiliary Surgery Hospital, Shanghai	male	39	0	0	1	1	61.05	1	138	187.728	23.188	255.9	8.9	0	0	1	1	1	1	1	5	A	hepatocellular carcinoma	4	1	M0	B	I
XJ022922	Eastern Hepatobiliary Surgery Hospital, Shanghai	male	50	0	1	1	1	174.54	1	209	179.117	14.688	5975.1	64.8	0	0	1	1	1	1	1	5	A	hepatocellular carcinoma	7	1	M2	C	II
XJ022616	Eastern Hepatobiliary Surgery Hospital, Shanghai	MALE	61	0	0	1	1	1959	1	126	138	9.4	31	38	1	0	1	1	1	3	1	7	B	hepatocellular carcinoma	4	1	M2	C
XJ022705	Eastern Hepatobiliary Surgery Hospital, Shanghai	male	61	0	1	1	0	>250	1	63	137.1	46.6	6398	37.3	1	0	1	1	1	1	1	5	A	hepatocellular carcinoma	7	1	M0	B	I
XJ112428	Zhongshan Hospital, Fudan University, Shanghai	male	81	0	1	1	0	0.436	0	152	136.602	25.178	238.2	8.1	0	0	1	1	1	1	1	5	A	hepatocellular carcinoma	5	1	M1	C	II
XJ022084	Eastern Hepatobiliary Surgery Hospital, Shanghai	male	52	0	1	1	0	<0.01	0	150	133.9	35.6	69	10.9	1	0	1	1	1	1	1	5	A	hepatocellular carcinoma	5	1	M2	C	II
XJ022408	Eastern Hepatobiliary Surgery Hospital, Shanghai	MALE	54	0	1	1	0	1762	1	217	99.2	23.1	521	8.4	1	0	1	1	1	1	1	5	A	hepatocellular carcinoma	4.5	2	M2	C
XJ022071	Eastern Hepatobiliary Surgery Hospital, Shanghai	male	30	0	1	1	0	8.37	0	151	71.9	10.2	25	5	0	0	1	1	1	1	1	5	A	hepatocellular carcinoma	2	1	M1	C	II
XJ022057	Eastern Hepatobiliary Surgery Hospital, Shanghai	male	46	0	1	1	0	>250	0	82	70.1	0	32	1.4	1	0	1	1	1	1	1	5	A	hepatocellular carcinoma	5.5	1	M2	C	II
XJ112723	Zhongshan Hospital, Fudan University, Shanghai	female	58	0	1	1	0	2045	1	77	65.669	63.37	0.5	11.2	1	0	1	1	1	1	1	5	A	hepatocellular carcinoma	7	1	M0	B	I
XJ022819	Eastern Hepatobiliary Surgery Hospital, Shanghai	male	47	0	1	1	0	>250	0	83	64.379	22.514	195	14.8	1	0	1	1	1	1	1	5	A	hepatocellular carcinoma	5	1	M2	C	II
XJ052001	Ningbo No.2 Hospital (Zhejing Province)	female	49	0	0	1	0	21.95	0	164	45.859	16.376	20.62	14.28	1	1	1	1	1	1	1	5	A	hepatocellular carcinoma	1.4	1	M0	0	I
XJ022730	Eastern Hepatobiliary Surgery Hospital, Shanghai	male	55	0	0	1	0	>250	0	172	41	0	72	6	1	0	1	1	1	1	1	5	A	hepatocellular carcinoma	4.5	2	M2	C	II
XJ022059	Eastern Hepatobiliary Surgery Hospital, Shanghai	male	66	1	1	1	0	0.01	0	238	40	0	276	9.2	0	0	1	1	1	1	1	5	A	hepatocellular carcinoma	5	1	M0	B	I
XJ022251	Eastern Hepatobiliary Surgery Hospital, Shanghai	MALE	46	0	0	1	1	3286	1	186	39.4	5	15	33.6	1	1	1	1	1	1	1	5	A	hepatocellular carcinoma	4.5	1	M1	C
XJ022929	Eastern Hepatobiliary Surgery Hospital, Shanghai	male	69	0	1	1	0	>250	0	160	37.815	4.697	369.1	19.8	1	0	1	1	1	1	1	5	A	hepatocellular carcinoma	3	2	M0	A	II
XJ022887	Eastern Hepatobiliary Surgery Hospital, Shanghai	male	61	0	1	1	0	>250	0	140	31.912	3.161	0.5	15.9	0	0	1	1	1	1	1	5	A	hepatocellular carcinoma	6	1	M1	C	II
XJ022732	Eastern Hepatobiliary Surgery Hospital, Shanghai	male	63	0	1	1	0	>250	1	221	30.512	14.815	1206.1	19.9	0	0	1	1	1	1	1	5	A	hepatocellular carcinoma	6.8	1	M1	C	II
XJ022809	Eastern Hepatobiliary Surgery Hospital, Shanghai	male	50	0	1	1	0	132.54	0	216	29.514	6.395	227.1	6.1	0	0	1	1	1	1	1	5	A	hepatocellular carcinoma	9	1	M2	C	II
XJ022121	Eastern Hepatobiliary Surgery Hospital, Shanghai	MALE	56	0	0	1	0	2213	0	132	29.1	27.1	150	<2.0	1	0	1	1	1	1	1	5	A	hepatocellular carcinoma	4	1	M2	C
XJ022780	Eastern Hepatobiliary Surgery Hospital, Shanghai	male	55	1	0	1	0	0.01	0	163	25.55	0.6	22.56	27.7	1	0	1	1	1	1	1	5	A	hepatocellular carcinoma	3	1	M0	A	I
XJ022501	Eastern Hepatobiliary Surgery Hospital, Shanghai	male	43	0	0	1	1	>250	1	89	23.2	14.3	19478	14.7	1	0	1	1	1	1	1	5	A	hepatocellular carcinoma	6	1	M2	C	II
XJ022010	Eastern Hepatobiliary Surgery Hospital, Shanghai	male	55	0	0	1	1	>250	1	285	19.266	3.925	0.5	40	1	0	1	1	1	1	1	5	A	hepatocellular carcinoma	12	1	M1	C	II
XJ022307	Eastern Hepatobiliary Surgery Hospital, Shanghai	MALE	41	0	0	1	1	1188	0	81	16	5	3072	17	1	0	1	1	1	1	1	5	A	hepatocellular carcinoma	4.6	1	M0	A
XJ022354	Eastern Hepatobiliary Surgery Hospital, Shanghai	male	54	0	0	1	1	>250	1	92	14.769	0.6	3815.1	18	1	0	1	1	1	1	1	5	A	hepatocellular carcinoma	5.3	1	M0	B	I
XJ022442	Eastern Hepatobiliary Surgery Hospital, Shanghai	MALE	59	0	0	1	0	0.4	0	68	14.5	5	24	28	1	1	1	1	1	1	1	5	A	hepatocellular carcinoma	1.5	1	M0	0
XJ022716	Eastern Hepatobiliary Surgery Hospital, Shanghai	male	63	0	1	1	1	>250	1	298	13.3	14.8	49456	21.3	1	0	1	1	1	1	1	5	A	hepatocellular carcinoma	13	1	M2	C	II
XJ112787	Zhongshan Hospital, Fudan University, Shanghai	male	56	0	1	1	0	7222	1	231	13.29	0.6	298.1	61.6	0	0	1	1	1	1	1	5	A	hepatocellular carcinoma	12.5	1	M0	B	I
XJ022250	Eastern Hepatobiliary Surgery Hospital, Shanghai	MALE	58	0	1	1	0	2961	1	158	11.3	20.8	2991	12.2	0	1	1	1	1	1	1	5	A	hepatocellular carcinoma	5.5	1	M1	C
XJ022457	Eastern Hepatobiliary Surgery Hospital, Shanghai	male	52	0	1	1	0	196.4	0	248	11	16.7	262	12.5	1	0	1	1	1	1	1	5	A	hepatocellular carcinoma	5.5	1	M0	A	NA
XJ022574	Eastern Hepatobiliary Surgery Hospital, Shanghai	male	65	0	1	1	0	>250	0	89	10.183	0.6	0.5	12.4	1	0	1	1	1	1	1	5	A	hepatocellular carcinoma	2	1	M0	0	I
XJ112499	Zhongshan Hospital, Fudan University, Shanghai	male	58	0	1	1	1	5449	5450000	167	9.37	0.6	15.84	96.5	1	0	1	1	1	2	1	6	A	hepatocellular carcinoma	1.3	1	M0	0	I
XJ022760	Eastern Hepatobiliary Surgery Hospital, Shanghai	male	55	0	1	1	0	>250	1	182	8.889	2.435	475.4	18.6	NA	0	1	1	1	1	1	5	A	hepatocellular carcinoma	6	1	M1	C	II
XJ112542	Zhongshan Hospital, Fudan University, Shanghai	male	51	0	1	1	0	4410	0	198	8.56	0.6	860.7	8	0	0	1	1	1	1	1	5	A	hepatocellular carcinoma	4	1	M0	B	I
XJ022132	Eastern Hepatobiliary Surgery Hospital, Shanghai	male	75	1	1	1	0	79.47	1	127	8.329	0.6	8.022	61.4	1	0	1	1	1	1	1	5	A	hepatocellular carcinoma	5	1	M0	B	I
XJ022138	Eastern Hepatobiliary Surgery Hospital, Shanghai	male	65	0	1	1	0	>250	1	224	8.1	0	217	21	1	0	1	1	1	1	1	5	A	hepatocellular carcinoma	3.5	1	M2	C	II
XJ112460	Zhongshan Hospital, Fudan University, Shanghai	male	65	0	1	1	0	7770	1	91	7.642	0.6	17.06	42	0	0	1	1	1	1	1	5	A	hepatocellular carcinoma	2.7	2	M1	C	II
XJ022024	Eastern Hepatobiliary Surgery Hospital, Shanghai	female	76	0	1	1	0	53.1	1	114	7.409	0.6	36.16	21.5	1	0	1	1	1	1	1	5	A	hepatocellular carcinoma	5	1	M1	C	II
XJ022896	Eastern Hepatobiliary Surgery Hospital, Shanghai	MALE	66	1	1	1	0	0.38	0	118	7.3	5	17	27.6	0	0	1	1	1	1	1	5	A	hepatocellular carcinoma	4.5	1	M1	C
XJ022042	Eastern Hepatobiliary Surgery Hospital, Shanghai	male	65	0	1	1	0	>250	0	226	7.2	0	990	7.8	1	0	1	1	1	1	1	5	A	hepatocellular carcinoma	5	1	M0	B	I
XJ022943	Eastern Hepatobiliary Surgery Hospital, Shanghai	male	51	0	1	1	0	1.54	0	157	6.762	0.6	41.28	5.6	0	0	1	1	1	1	1	5	A	hepatocellular carcinoma	3	1	M0	A	I
XJ022753	Eastern Hepatobiliary Surgery Hospital, Shanghai	male	65	0	1	1	0	154.14	1	146	6.7	0	2069	15	1	0	1	1	1	1	1	5	A	hepatocellular carcinoma	4	5	M0	B	II
XJ022737	Eastern Hepatobiliary Surgery Hospital, Shanghai	MALE	48	0	1	1	0	1686	1	234	6.5	5	1012	16.6	0	1	1	1	1	1	1	5	A	hepatocellular carcinoma	4	1	M0	A
XJ022338	Eastern Hepatobiliary Surgery Hospital, Shanghai	male	71	0	0	1	1	>250	1	124	6.427	0.6	6989.7	29.7	0	0	1	1	1	1	1	5	A	hepatocellular carcinoma	7	1	M0	B	I
XJ022214	Eastern Hepatobiliary Surgery Hospital, Shanghai	male	65	1	0	0	0	<0.01	0	200	6.384	0.6	6184.7	8.1	0	0	1	1	1	1	1	5	A	hepatocellular carcinoma	7.5	2	M1	C	IIIA
XJ112393	Zhongshan Hospital, Fudan University, Shanghai	male	56	0	0	1	0	0.245	0	225	6.115	0.6	117.4	14.6	0	0	1	1	1	1	1	5	A	hepatocellular carcinoma	3	3	M0	A	II
XJ022665	Eastern Hepatobiliary Surgery Hospital, Shanghai	MALE	55	0	1	1	0	114	0	138	5.7	5	12539	8.5	1	1	1	1	1	1	1	5	A	hepatocellular carcinoma	5	1	M0	A
XJ022225	Eastern Hepatobiliary Surgery Hospital, Shanghai	male	77	0	1	1	0	22.63	0	258	5.087	0.6	99.95	19.3	0	0	1	1	1	1	1	5	A	hepatocellular carcinoma	6	1	M1	C	II
XJ022141	Eastern Hepatobiliary Surgery Hospital, Shanghai	male	55	NA	NA	NA	NA	NA	1	134	4.879	0.6	0.5	20.8	1	0	1	1	1	1	1	5	A	hepatocellular carcinoma	3	1	M0	A	I
XJ022691	Eastern Hepatobiliary Surgery Hospital, Shanghai	male	74	1	1	1	0	0.03	0	179	4.601	0.6	626.5	12.2	0	0	1	1	1	1	1	5	A	hepatocellular carcinoma	12	1	M1	C	II
XJ112906	Zhongshan Hospital, Fudan University, Shanghai	male	53	0	1	1	1	5914	1	216	4.595	0.6	187.9	<0.6	0	0	1	1	1	1	1	5	A	hepatocellular carcinoma	7.5	1	M0	B	I
XJ022115	Eastern Hepatobiliary Surgery Hospital, Shanghai	male	72	0	0	1	0	0.08	0	139	4.116	0.6	9693.4	11.6	1	0	1	1	1	1	1	5	A	hepatocellular carcinoma	3.5	1	M1	C	II
XJ112267	Zhongshan Hospital, Fudan University, Shanghai	male	57	0	1	1	0	5376	1	180	3.901	0.6	156	269.1	1	0	1	1	1	1	1	5	A	hepatocellular carcinoma	10	1	M0	B	I
XJ022323	Eastern Hepatobiliary Surgery Hospital, Shanghai	MALE	42	0	1	1	1	1646	1	192	3.8	5	22	12.4	1	0	1	1	1	1	1	5	A	hepatocellular carcinoma	2.5	1	M2	C
XJ032417	Mengchao Hepatobiliary Hospital (Fujian Province)	female	72	0	1	1	0	5.22	0	54	3.754	0.6	268.4	16.28	1	0	1	3	1	1	1	7	B	hepatocellular carcinoma	2.8	1	M0	A	I
XJ112403	Zhongshan Hospital, Fudan University, Shanghai	female	75	0	1	1	0	6309	0	190	3.68	0.6	9603.8	16.5	0	0	1	1	1	1	1	5	A	hepatocellular carcinoma	7	1	M1	C	II
XJ022008	Eastern Hepatobiliary Surgery Hospital, Shanghai	male	46	1	1	1	0	>250	1	123	3.5	0	38	31.4	0	0	1	1	1	1	1	5	A	hepatocellular carcinoma	5	1	M0	B	I
XJ022558	Eastern Hepatobiliary Surgery Hospital, Shanghai	male	57	NA	NA	NA	NA	NA	1	97	3.458	0.6	322.1	58.8	1	0	1	1	1	1	1	5	A	hepatocellular carcinoma	3	1	M1	C	II
XJ022565	Eastern Hepatobiliary Surgery Hospital, Shanghai	male	60	0	1	1	0	>250	1	110	3.223	0.6	134.6	67.9	1	0	1	1	1	1	1	5	A	hepatocellular carcinoma	10	1	M1	C	II
XJ022949	Eastern Hepatobiliary Surgery Hospital, Shanghai	male	41	0	1	1	1	>250	0	255	3.2	0	257	51.4	1	0	1	1	1	1	1	5	A	hepatocellular carcinoma	3	2	M0	A	II
XJ102388	the second affiliated hospital of Shandong University (Shandong Province)	male	50	0	0	1	1	566.62	1	131	2.816	0.6	0.5	14.51	1	0	1	2	1	1	1	5	A	hepatocellular carcinoma	2.2	1	M0	A	I
XJ022642	Eastern Hepatobiliary Surgery Hospital, Shanghai	MALE	66	1	0	1	0	0.39	0	117	2.8	5	23	31.6	0	0	1	1	1	1	1	5	A	hepatocellular carcinoma	3.5	2		B
XJ032034	Mengchao Hepatobiliary Hospital (Fujian Province)	male	59	0	1	1	0	62.09	0	165	2.782	0.6	70.26	10.01	1	0	1	2	1	1	1	6	A	hepatocellular carcinoma	1.7	1	M0	0	I
XJ022808	Eastern Hepatobiliary Surgery Hospital, Shanghai	male	58	0	0	1	1	>250	0	122	2.7	0	31	11.2	1	0	1	1	1	1	1	5	A	hepatocellular carcinoma	2	1	M0	0	I
XJ022571	Eastern Hepatobiliary Surgery Hospital, Shanghai	male	49	0	1	1	0	>250	1	186	2.7	0	1062	18	1	0	1	1	1	1	1	5	A	hepatocellular carcinoma	4.5	1	M0	B	I
XJ022224	Eastern Hepatobiliary Surgery Hospital, Shanghai	MALE	63	0	0	1	1	318	1	159	2.6	5	576	34.6	1	0	1	1	1	1	1	5	A	hepatocellular carcinoma	12	1	M2	C
XJ112655	Zhongshan Hospital, Fudan University, Shanghai	male	68	0	1	1	0	4375	1	118	2.575	0.6	86.62	27.9	0	1	1	1	1	1	1	5	A	hepatocellular carcinoma	10	1	M1	C	II
XJ112269	Zhongshan Hospital, Fudan University, Shanghai	male	60	0	0	1	0	5296	0	234	2.559	0.6	0.5	14	0	0	1	2	1	1	1	6	A	hepatocellular carcinoma	7	1	M0	B	I
XJ022419	Eastern Hepatobiliary Surgery Hospital, Shanghai	female	69	1	1	1	0	0.02	0	127	2.277	0.6	89.45	3.7	0	0	1	1	1	1	1	5	A	hepatocellular carcinoma	4	1	M0	B	I
XJ022395	Eastern Hepatobiliary Surgery Hospital, Shanghai	male	63	0	1	1	0	>250	0	139	2.276	0.6	14137	7.4	1	0	1	1	1	1	1	5	A	hepatocellular carcinoma	5	4	M2	C	II
XJ022527	Eastern Hepatobiliary Surgery Hospital, Shanghai	MALE	59	0	1	1	0	2294	1	241	2.2	5	14	23.9	0	0	1	1	1	1	1	5	A	hepatocellular carcinoma	18.5	1	M0	A
XJ022171	Eastern Hepatobiliary Surgery Hospital, Shanghai	male	51	0	0	1	0	980	0	54	2.1	5	63	6.6	1	0	1	1	2	1	1	6	A	hepatocellular carcinoma	1.5	1	M0	0
XJ022699	Eastern Hepatobiliary Surgery Hospital, Shanghai	male	53	0	0	1	1	>250	NA	98	1.9	0	295	10.6	1	0	1	1	1	1	1	5	A	hepatocellular carcinoma	3	1	M1	C	II
XJ022135	Eastern Hepatobiliary Surgery Hospital, Shanghai	female	57	0	1	1	0	>250	0	168	1.86	0.6	590.3	28	1	0	1	1	1	1	1	5	A	hepatocellular carcinoma	3	1	M0	A	I
XJ022220	Eastern Hepatobiliary Surgery Hospital, Shanghai	female	47	0	1	1	0	>250	0	214	1.8	0.6	10505.8	18.5	0	0	1	1	1	1	1	5	A	hepatocellular carcinoma	3.6	1	M0	B	I
XJ022027	Eastern Hepatobiliary Surgery Hospital, Shanghai	MALE	52	0	1	1	0	2626	0	114	1.7	5	39	27.1	1	0	1	1	1	1	1	5	A	hepatocellular carcinoma	3	1	M0	A
XJ022131	Eastern Hepatobiliary Surgery Hospital, Shanghai	male	39	0	0	1	0	119.43	0	176	1.6	0	307	8.1	0	0	1	1	1	1	1	5	A	hepatocellular carcinoma	3	1	M0	A	I
XJ022346	Eastern Hepatobiliary Surgery Hospital, Shanghai	MALE	58	0	0	0	0	0.47	0	216	1.6	5	19	8.2	0	0	1	1	1	1	1	5	A	hepatocellular carcinoma	5.5	1		A
XJ022387	Eastern Hepatobiliary Surgery Hospital, Shanghai	male	65	0	1	1	0	<0.01	0	211	1.14	0.6	69.45	16.8	0	0	1	1	1	1	1	5	A	hepatocellular carcinoma	10	1	M0	B	I
XJ022322	Eastern Hepatobiliary Surgery Hospital, Shanghai	FEMALE	46	0	0	0	0	0.35	0	264	0.9	5	13	<2.0	0	0	1	1	1	1	1	5	A	hepatocellular carcinoma	15	3	M0	B

## Sheet: LC_Validation
Table S8. Detail information of 88 LC patients in validation cohort
Patient ID	Hospital	Gender	Age	HBsAg	HBsAb	HBeAb	HBcAb	HBeAg	HBsAg (IU/ml)	HBV DNA (IU/ml)	PLT	HDL (mmol/L)	LDL (mmol/L)	Total cholesterol (mmol/L)	Triglyceride (mmol/L)	AFP (μg/L）	AFP-L3	PIVKA-II (mAU/ml)	CA199 (U/ml)	Fatty liver	Hepatic encephalopathy (1-3)	Ascites (1-3)	TBIL (1-3)	ALB (1-3)	INR (1-3)	Child-Pugh stage
XJE052693	Ningbo No.2 Hospital (Zhejing Province)	male	35	1	0	1	1	1	225	<30	75	1.28	1.17	2.58	0.77	5.715	0.6	25.94	11.77	0	1	1	1	1	1	A
XJE022083	Eastern Hepatobiliary Surgery Hospital (Shanghai)	female	56	0	1	0	1	0	<0.01	NA	56	1.18	1.76	3.22	1	39.206	17.634	0.5	NA	0	1	1	1	1	1	A
XJE082619	The first affiliated hospital of Southern Medical University (Guangdong Province)	male	45	1	0	1	1	0	2955	<100	151	1.23	3.37	5.08	0.99	7.68	0.6	15.34	NA	1	1	1	1	1	1	A
XJE082779	The first affiliated hospital of Southern Medical University (Guangdong Province)	male	45	1	0	1	1	0	2672	<100	120	1.36	2.9	4.68	1.11	12	0.6	14.03	NA	0	1	1	1	1	1	A
XJE102612	The second affiliated hospital of Shandong University (Shandong Province)	female	46	1	0	1	1	1	850	<500	123	1.6	1.25	3	1.15	16.64	0.6	12.26	21.16	0	1	1	1	1	1	A
XJE032072	Mengchao Hepatobiliary Hospital (Fujian Province)	female	40	0	1	0	0	0	0	0	415	1.96	2.42	5.39	1.04	2.149	0.6	6.336	4.65	0	1	1	1	1	1	A
XJE032339	Mengchao Hepatobiliary Hospital (Fujian Province)	male	38	1	1	0	1	1	11148	4100	250	0.65	2.01	4.08	1.84	2.766	0.6	47.01	82.04	NA	1	1	1	2	1	A
XJE052491	Ningbo No.2 Hospital (Zhejing Province)	female	67	0	1	0	1	1	0	<30	35	1.49	2.21	3.95	0.81	3.362	0.6	16.73	8.32	0	1	1	1	1	1	A
XJE032315	Mengchao Hepatobiliary Hospital (Fujian Province)	male	41	1	0	0	1	1	4229	46	211	0.97	2.37	4.39	1.68	6.106	0.6	32.28	31.38	0	1	1	1	1	1	A
XJE052726	Ningbo No.2 Hospital (Zhejing Province)	female	67	1	0	0	1	0	1	<30	60	1.51	2.21	3.93	0.91	2.974	0.6	20.31	5.92	0	1	1	2	1	1	A
XJE032268	Mengchao Hepatobiliary Hospital (Fujian Province)	female	43	1	0	1	1	0	7556	<20	80	1.28	1.79	3.42	0.88	4.6	0	25	NA	0	1	2	1	1	1	A
XJE032191	Mengchao Hepatobiliary Hospital (Fujian Province)	male	61	1	1	0	1	1	4746	3300	115	1.34	1.77	3.92	1.62	16.688	0.6	53.22	24.55	0	1	1	1	1	1	A
XJE012361	Chifeng Municipal Hospital (Neimenggu Province)	female	57	1	0	1	1	0	>130	<500	33	1.22	2.33	3.71	1.25	4.044	0.6	19.32	0.6	0	1	1	1	1	1	A
XJE032590	Mengchao Hepatobiliary Hospital (Fujian Province)	male	41	1	0	0	1	0	591	<500	158	1.08	2.46	4.16	0.75	7.097	0.6	20.69	20.92	0	1	1	1	1	1	A
XJE102453	The second affiliated hospital of Shandong University (Shandong Province)	female	59	1	0	0	1	1	1424	<20	126	1.3	2.23	3.75	0.86	4.26	0.6	0.5	22.91	0	1	1	1	1	1	A
XJE032900	Mengchao Hepatobiliary Hospital (Fujian Province)	male	38	NA	NA	NA	NA	NA	NA	<500	84	1.06	0.95	2.76	1.19	2.573	0.6	39.83	NA	0	1	2	1	1	1	A
XJE032112	Mengchao Hepatobiliary Hospital (Fujian Province)	male	57	1	0	1	1	0	1	0	139	1.34	2.09	4.06	1.26	3.3	0	17	12.45	1	1	1	1	1	1	A
XJE102006	The second affiliated hospital of Shandong University (Shandong Province)	male	69	0	0	1	1	0	0	<20	187	1.21	2.93	4.18	0.63	7.01	0.6	17.33	7.19	0	1	1	1	1	1	A
XJE032603	Mengchao Hepatobiliary Hospital (Fujian Province)	male	53	1	0	1	1	0	423	0	148	0.93	2.93	4.83	1.09	1.447	0.6	50.95	9.12	0	1	1	1	1	1	A
XJE082349	The first affiliated hospital of Southern Medical University (Guangdong Province)	male	56	1	0	0	1	0	138	<100	37	2.08	1.45	3.6	0.71	3.41	0.6	19.55	NA	0	1	1	3	1	1	B
XJE102132	The second affiliated hospital of Shandong University (Shandong Province)	male	52	0	0	1	1	0	0	<500	85	0.56	1.02	2.54	1.65	10.67	0.6	21.28	74.67	1	1	2	3	1	1	B
XJE092011	The first affiliated hospital of Xinjiang Medical University (Xinjiang Province)	male	50	0	0	0	0	0	0	<100	118	1.11	2.75	3.9	1.34	4	0.6	29.79	4.41	0	1	1	1	1	1	A
XJE052852	Ningbo No.2 Hospital (Zhejing Province)	male	72	NA	NA	NA	NA	NA	NA	89.3	43	1.55	1.93	3.55	0.69	14.487	0.6	27.03	11.02	0	1	1	1	1	1	A
XJE022620	Eastern Hepatobiliary Surgery Hospital (Shanghai)	male	50	1	0	1	1	0	8097	<50	71	1.12	1.98	3.2	0.9	7.491	0.6	0.5	42.1	0	1	1	1	1	1	A
XJE052212	Ningbo No.2 Hospital (Zhejing Province)	male	39	1	0	0	1	1	>250	<30	139	1.24	2.1	3.95	0.58	2.309	0.6	25.59	9.56	0	1	1	1	1	1	A
XJE032034	Mengchao Hepatobiliary Hospital (Fujian Province)	male	61	1	0	0	1	1	2559	7700000	170	2.11	3.86	7.07	1	8.659	0.6	18.04	38.06	0	1	1	1	1	1	A
XJE102079	The second affiliated hospital of Shandong University (Shandong Province)	male	56	1	0	1	1	0	46	<20	49	1.76	2.23	4.02	0.84	7.56	0.6	21.34	11.43	0	1	1	2	1	1	A
XJE052114	Ningbo No.2 Hospital (Zhejing Province)	male	38	1	0	1	1	1	>250	<30	74	1.11	2.89	4.31	1.43	9.06	0.6	24.59	19.73	0	1	1	1	1	1	A
XJE032242	Mengchao Hepatobiliary Hospital (Fujian Province)	male	54	0	1	0	1	0	0	NA	152	0.7	8.2	11.41	3.91	3.427	0.6	25.53	15.11	0	1	1	3	2	1	B
XJE032471	Mengchao Hepatobiliary Hospital (Fujian Province)	male	51	1	0	1	1	0	81	<20	136	1.16	2	3.72	1.01	5	0	25	35.68	0	1	1	1	1	1	A
XJE032443	Mengchao Hepatobiliary Hospital (Fujian Province)	male	47	1	0	1	1	0	696	<500	228	0.99	4.17	6.8	3.21	3.5	0	21	49.12	0	1	1	1	1	1	A
XJE102621	The second affiliated hospital of Shandong University (Shandong Province)	male	52	0	1	0	1	0	0	<500	140	0.91	2.62	4.53	2.89	6.493	0.6	39.48	28.49	0	1	1	1	1	1	A
XJE092279	The first affiliated hospital of Xinjiang Medical University (Xinjiang Province)	male	52	1	0	0	1	0	>250	<100	191	0.72	2.35	3.05	0.71	4.664	0.6	24.49	2.86	0	1	1	1	1	1	A
XJE032587	Mengchao Hepatobiliary Hospital (Fujian Province)	male	57	1	0	0	1	0	928	<500	155	0.56	2.55	4.09	1.48	3.2	0	33	1.88	0	1	1	2	1	1	A
XJE052030	Ningbo No.2 Hospital (Zhejing Province)	female	68	1	0	1	1	0	>250	<30	67	1.81	2.4	4.54	1.17	4.213	0.6	18.53	15.09	0	1	3	1	1	1	B
XJE102307	The second affiliated hospital of Shandong University (Shandong Province)	female	64	0	0	1	1	0	0	<20	95	1.45	1.08	2.8	0.92	2.733	0.6	42.48	16.83	0	1	1	1	1	1	A
XJE052897	Ningbo No.2 Hospital (Zhejing Province)	male	60	1	0	0	1	1	>250	75.9	119	1.51	2.07	3.8	0.72	2.498	0.6	23.15	13.62	0	1	1	1	1	1	A
XJE052786	Ningbo No.2 Hospital (Zhejing Province)	male	37	1	0	1	1	0	>250	98500	116	0.87	1.68	2.78	0.67	3.156	0.6	30.74	11.71	0	1	1	1	1	1	A
XJE032727	Mengchao Hepatobiliary Hospital (Fujian Province)	male	68	1	0	1	1	0	25	94900	99	0.61	1.87	3.2	1.5	37.602	5.828	28.5	48.47	1	1	1	1	1	1	A
XJE032048	Mengchao Hepatobiliary Hospital (Fujian Province)	male	45	1	0	0	1	0	522	0	48	1.73	1.07	2.82	0.46	2.548	0.6	14.41	24.44	0	1	1	3	1	1	B
XJE012742	Chifeng Municipal Hospital (Neimenggu Province)	male	62	NA	NA	NA	NA	NA	NA	46800	197	2.05	0.68	4.9	1.5	166.909	20.241	24.09	12.53	0	1	1	1	1	1	A
XJE032713	Mengchao Hepatobiliary Hospital (Fujian Province)	female	63	1	0	1	1	1	3445	<500	147	0.91	1.54	2.92	1.46	7.661	0.6	26.18	21.28	1	1	1	1	1	1	A
XJE052438	Ningbo No.2 Hospital (Zhejing Province)	male	45	1	0	1	1	0	17	<30	81	1.35	2.61	4.16	0.94	2.389	0.6	11.02	6.86	1	1	1	1	1	1	A
XJE052539	Ningbo No.2 Hospital (Zhejing Province)	male	59	1	0	0	1	1	740	<30	100	1.35	2.75	4.39	2.25	4.203	0.6	18.53	11.22	0	1	1	1	1	1	A
XJE032029	Mengchao Hepatobiliary Hospital (Fujian Province)	female	43	1	0	0	1	1	45557	1100	270	0.41	1.59	2.7	0.94	417.116	44.59	22.65	214.6	0	1	2	2	2	1	B
XJE032952	Mengchao Hepatobiliary Hospital (Fujian Province)	male	53	1	0	0	1	0	605	0	171	1.03	1.69	3.38	1.46	1	0	20	20.65	0	1	1	1	2	1	A
XJE032944	Mengchao Hepatobiliary Hospital (Fujian Province)	male	56	1	0	1	1	0	3207	3300000	43	0.7	0.61	2.43	0.97	8.13	0.6	23.34	27.27	0	1	1	3	2	2	B
XJE032988	Mengchao Hepatobiliary Hospital (Fujian Province)	male	44	1	0	1	1	0	634	0	128	0.91	3.26	4.54	1.36	4.002	0.6	16.02	9.64	1	1	1	1	1	1	A
XJE102366	The second affiliated hospital of Shandong University (Shandong Province)	male	48	0	0	0	0	0	0	<500	230	1.69	2.01	4.31	1.8	4.557	0.6	27.75	18.04	1	1	1	1	1	1	A
XJE052812	Ningbo No.2 Hospital (Zhejing Province)	male	49	1	0	1	1	0	12254	<30	87	2.08	2.39	4.51	0.57	4.139	0.6	30.64	0.6	0	1	1	1	1	1	A
XJE052708	Ningbo No.2 Hospital (Zhejing Province)	female	57	1	0	1	1	0	1565	<30	162	1.61	3.54	5.23	1.13	1.727	0.6	29.63	7.23	0	1	1	1	1	1	A
XJE052974	Ningbo No.2 Hospital (Zhejing Province)	female	50	1	0	0	1	1	108	<30	202	1.59	2.38	4.1	0.74	3.647	0.6	24.62	9.06	0	1	1	1	1	1	A
XJE092923	The first affiliated hospital of Xinjiang Medical University (Xinjiang Province)	male	55	0	0	0	1	0	0	1830	66	1.38	1.17	2.74	1.15	14.74	0.6	62.81	6.25	0	1	1	1	1	1	A
XJE082672	The first affiliated hospital of Southern Medical University (Guangdong Province)	female	59	1	0	1	1	0	970	<100	151	1.26	3.18	4.74	0.98	4.481	0.6	9.564	NA	0	1	1	1	1	1	A
XJE022371	Eastern Hepatobiliary Surgery Hospital (Shanghai)	male	39	1	0	1	1	1	6118	1630	152	1.32	1.56	2.9	0.75	10.497	0.6	0.5	52.5	0	1	1	1	1	1	A
XJE082246	The first affiliated hospital of Southern Medical University (Guangdong Province)	male	55	1	0	1	1	0	347	<100	97	0.94	3.19	4.76	0.97	9.05	0.6	13.58	NA	1	1	1	1	1	1	A
XJE032784	Mengchao Hepatobiliary Hospital (Fujian Province)	female	64	1	0	1	1	0	812	0	166	1.58	2.04	4.22	1.62	2.4	0	22	12.34	0	1	1	1	1	1	A
XJE032906	Mengchao Hepatobiliary Hospital (Fujian Province)	male	42	1	0	0	1	1	>250	<500	157	0.93	2.47	4.16	1.17	12.611	0.6	43.72	31.57	0	1	1	1	1	1	A
XJE032360	Mengchao Hepatobiliary Hospital (Fujian Province)	male	47	1	0	1	1	0	4011	<500	161	1.3	2.66	4.87	0.95	6.246	0.6	43.36	50.58	1	1	1	1	1	1	A
XJE032040	Mengchao Hepatobiliary Hospital (Fujian Province)	male	61	1	0	0	1	0	2999	35100	205	1.26	2.04	3.83	0.73	0.767	0.6	38.54	29.59	0	1	1	1	1	1	A
XJE092805	The first affiliated hospital of Xinjiang Medical University (Xinjiang Province)	male	63	0	0	0	1	0	0	<100	113	0.7	1.09	2.34	1	3.475	0.6	256.3	2.87	0	1	3	1	1	1	B
XJE032926	Mengchao Hepatobiliary Hospital (Fujian Province)	male	38	1	0	0	1	1	2873	<500	81	1.31	2	3.89	0.63	3.435	0.6	43.59	13.08	0	1	2	1	1	1	A
XJE032488	Mengchao Hepatobiliary Hospital (Fujian Province)	female	63	1	0	1	1	0	3002	<500	67	1.66	2.13	4.8	0.61	26.914	0.6	31.71	1.88	0	1	1	1	2	1	A
XJE052064	Ningbo No.2 Hospital (Zhejing Province)	female	51	1	0	0	1	0	404	<30	44	1.45	1.58	3.41	0.79	2.513	0.6	14.26	2.69	0	1	1	1	1	1	A
XJE032409	Mengchao Hepatobiliary Hospital (Fujian Province)	male	37	1	0	0	1	1	867	55	41	1.86	1.34	3.77	0.79	5.4	0.6	36.56	29.48	0	1	1	2	1	1	A
XJE082637	The first affiliated hospital of Southern Medical University (Guangdong Province)	male	47	1	0	1	1	0	345	<100	33	1.27	3.22	5.05	0.89	12.748	0.6	12.98	NA	0	1	1	2	1	1	A
XJE082860	The first affiliated hospital of Southern Medical University (Guangdong Province)	male	41	1	0	1	1	0	3501	6730	273	1	3.19	4.52	1.45	2.88	0.6	38.87	NA	1	1	1	1	1	1	A
XJE032836	Mengchao Hepatobiliary Hospital (Fujian Province)	male	52	1	0	1	1	0	634	0	132	1.54	2.03	4.21	1.24	3.9	0	30	17.97	NA	1	1	1	1	1	A
XJE032893	Mengchao Hepatobiliary Hospital (Fujian Province)	male	57	1	0	1	1	0	412	0	147	0.89	3.38	5.53	1.99	9.122	0.6	43.56	NA	1	1	1	1	1	1	A
XJE052238	Ningbo No.2 Hospital (Zhejing Province)	male	46	1	0	1	1	0	>250	<30	84	1.56	2.49	4.22	0.73	2.115	0.6	21.25	0	0	1	1	1	1	1	A
XJE052353	Ningbo No.2 Hospital (Zhejing Province)	male	52	1	0	0	1	0	17	<30	NA	1.41	1.91	3.64	0.44	2.168	0.6	15	12.97	0	1	3	1	3	1	B
XJE022364	Eastern Hepatobiliary Surgery Hospital (Shanghai)	male	44	1	0	0	1	1	6885	<50	85	NA	NA	NA	NA	2.614	0.6	0.5	12.9	0	1	1	1	1	1	A
XJE032472	Mengchao Hepatobiliary Hospital (Fujian Province)	male	47	1	0	1	1	0	2878	140000	133	0.9	2.14	3.94	1.91	13.37	0.6	20	27.54	1	1	1	1	1	1	A
XJE032043	Mengchao Hepatobiliary Hospital (Fujian Province)	female	38	1	0	0	1	1	18637	<20	172	2	1.31	3.85	0.51	2.974	0.6	26.78	25.42	0	1	1	1	1	1	A
XJE082278	The first affiliated hospital of Southern Medical University (Guangdong Province)	male	51	1	0	1	1	0	96	<100	44	1.63	2.06	3.89	0.8	3.928	0.6	10.19	NA	0	1	1	1	1	1	A
XJE092141	The first affiliated hospital of Xinjiang Medical University (Xinjiang Province)	male	50	1	0	1	1	0	>250	48000	206	1.65	1.63	3.29	0.7	3.885	0.6	24.15	0.6	0	1	1	1	1	1	A
XJE032394	Mengchao Hepatobiliary Hospital (Fujian Province)	male	43	0	1	0	1	0	0	NA	95	1.45	2.18	4.37	1.06	44.405	6.993	41.61	1.78	NA	1	2	1	1	1	A
XJE052741	Ningbo No.2 Hospital (Zhejing Province)	male	61	1	0	1	1	0	1	<30	66	0.86	1.57	2.65	0.54	2.723	0.6	18.91	14.77	0	1	1	2	1	1	A
XJE032775	Mengchao Hepatobiliary Hospital (Fujian Province)	male	40	1	0	1	1	0	>250	<20	44	2.34	5.88	11.97	1.15	9.159	0.6	9.443	12.51	0	1	2	1	1	1	A
XJE052177	Ningbo No.2 Hospital (Zhejing Province)	male	33	0	1	0	0	0	0		36	1.43	2.59	4.66	1.11	2	5	0.5			1	1	1	1	1	A
XJE052777	Ningbo No.2 Hospital (Zhejing Province)	female	58	1	0	1	1	0	266.8	<10	233	1.19	1.77	3.31	0.67	2.1	5	0.5	15.68	0	1	1	1	2	1	A
XJE052874	Ningbo No.2 Hospital (Zhejing Province)	female	47	1	0	0	1	1	2649.6	<20	62	2.19	2.44	4.92	0.82	2.9	5	0.5	9.23	0	1	1	1	1		NA
XJE052256	Ningbo No.2 Hospital (Zhejing Province)	male	56	0	1	0	1	0	0		220	1.17	3.12	5.03	1.92	2.68	5	0.5	6.6	0	1	1	1	1	1	A
XJE052318	Ningbo No.2 Hospital (Zhejing Province)	male	59	1	0	1	1	0	297.41	<10	198	0.87	2.32	4.11	3.12	3.4	5	502.6		0	1	1	1	1	1	A
XJE052676	Ningbo No.2 Hospital (Zhejing Province)	male	54	1	0	1	1	0	259.49	<10	93	1.22	2.67	4.29	1.28	3.9	5	0.5	7.47	1	1	1	1	1	1	A
XJE052659	Ningbo No.2 Hospital (Zhejing Province)	male	32	1	0	0	1	1	1782.31	725	129	1.16	3.13	4.88	1.56	14.4	9.97	0.5		1	1	1	1	1	1	A
XJE052652	Ningbo No.2 Hospital (Zhejing Province)	male	55	1	0	0	1	1	2085.75	<10	150	1.09	3.46	5.33	1.27	2.7	5	0.5	13.25	0	1	1	1	1	1	A
XJE052907	Ningbo No.2 Hospital (Zhejing Province)	male	41	1	0	1	1	0	>250.00	<10	316	1.27	2.41	4.15	1.38	5.7	5	0.5		1	1	1	1	1	1	A
