# Supplementary material for: The development of a cSMART-based integrated model for hepatocellular carcinoma diagnosis
Source: J Hematol Oncol. 2023 Jan 5;16:1. doi: 10.1186/s13045-022-01396-z (PMC9814336; doi:10.1186/s13045-022-01396-z)
Supplement: Supplementary file 3 — Additional file 3: Table S9: Information of top 20 gene mutation sites. [file 13045_2022_1396_MOESM3_ESM.xlsx]

## Sheet: Sheet1
Table S9. Information of top 20 gene mutation sites
Name	Primer-Up	Primer-Down	Chromosome	Start	End	Reference	Alternation	Gene name	Exon	Amino acid	Frequency in LC	Frequency in HCC	Odds ratio	P value	Concordance (plasma & tissue)
TERTU5P1F2	CAGCGCTGCCTGAAACTC	TGCGTCCTGCTGCGC	chr5	1295228	1295228	C	T	TERT	1	*	0.00872093	0.17971	24.9022	1.6e-16	0.8462
Tp53M1A	GAAGGCAGTCTGGCTGCT	GATCCATTGGAAGGGCAG	chr17	7577534	7577534	G	T	TP53	7	R249S	0	0.107246	inf	5.25e-12	0.8913
CTNNB1E10P1	GTGCACATCAGGATACCCAG	GAACAAGCAACTGAACTAGTCGTG	chr3	41266124	41266124	A	G	CTNNB1	3	T41A	0	0.0405797	inf	0.000106705	0.5714
KMT2CM6P1	GTGAATGTTTATCAGAGAGAACCAGAG	CCACAGAAAAAATCCACTGTTACC	chr7	151874148	151874148	A	-	KMT2C	38	K2797fs*26	0.0465116	0.115942	2.68852	0.00116943	0
CTNNB1E1P1	TCCAGCGTGGACAATGG	CAGTTGTATGGTATACTTCAAATACCC	chr3	41266101	41266101	C	G	CTNNB1	3	S33C	0	0.0173913	inf	0.0305726	0.2222
Tp53E8D	CGGCGCACAGAGGAAGAG	TCTCTCCCAGGACAGGCAC	chr17	7576861	7576861	A	G	TP53	9	T329A	0.00290698	0.0231884	8.14243	0.0378442	0
BRAFE15B	CTGTTTTCCTTTACTTACTACACCTC	AGTAGATCTCATTTTCCTATCAGAGC	chr7	140453136	140453136	T	C	BRAF	15	V600A	0	0.0144928	inf	0.0615949	0
CTNNB1E1P1	TCCAGCGTGGACAATGG	CAGTTGTATGGTATACTTCAAATACCC	chr3	41266100	41266100	T	C	CTNNB1	3	S33P	0	0.0144928	inf	0.0615949	0
CTNNB1E3P1	CTTGGCTGTCTTTCAGATTTGAC	GAAAAGCAGAATGATAGCCAGG	chr3	41266113	41266113	C	G	CTNNB1	3	S37C	0	0.0144928	inf	0.0615949	0.5
Tp53M3C	AGGCCTCTGATTCCTCACTG	GCAACCAGCCCTGTCGTC	chr17	7578395	7578395	C	T	TP53	5	H179Y	0.00581395	0.0231884	4.05935	0.106824	0.3333
NRASE3P2	CACCATCTATAACCACTTGTTTTCTG	GAAACCTGTTTGTTGGACATACTG	chr1	115256536	115256536	G	A	NRAS	3	A59T	0.00290698	0.0173913	6.0708	0.123095	0
Tp53M1D	GACTGCTCTTTTCACCCATCTAC	AGAGGACCAGGTCCTCAGC	chr17	7578255	7578255	A	T	TP53	6	E198D	0.00290698	0.0173913	6.0708	0.123095	0
ARID1AM14D	GATGTCCAAACACCCAGGGC	CTCAAAGTCATTGCCTGGCAC	chr1	27106159	27106159	T	AA	ARID1A	20	E1924fs	0	0.0115942	inf	0.123912	0
Tp53E8D	CGGCGCACAGAGGAAGAG	TCTCTCCCAGGACAGGCAC	chr17	7578422	7578422	A	G	TP53	5	T170A	0	0.0115942	inf	0.123912	0
Tp53M1D	GACTGCTCTTTTCACCCATCTAC	AGAGGACCAGGTCCTCAGC	chr17	7577094	7577094	C	T	TP53	8	R282W	0	0.0115942	inf	0.123912	0.4
CTNNB1E3P4	GGAAGAGGATGTGGATACCTC	TCAGGATTGCCTTTACCACTC	chr3	41266113	41266113	C	A	CTNNB1	3	S37Y	0	0.0115942	inf	0.123912	0.5
Tp53M2B	GAAAACCTACCAGGGCAGC	TGGGAAGGGACAGAAGATGAC	chr17	7577514	7577514	C	T	TP53	7	T256I	0	0.0115942	inf	0.123912	0
CTNNB1E3P4	GGAAGAGGATGTGGATACCTC	TCAGGATTGCCTTTACCACTC	chr3	41266136	41266136	T	C	CTNNB1	3	S45P	0	0.0115942	inf	0.123912	0.6667
Tp53M7C	CCTGACTCAGACTGACATTCTCC	GCCCTTCTGTCTTGAACATGAG	chr17	7577138	7577138	G	C	TP53	8	R267P	0.00872093	0.026087	3.04464	0.142481	0
Tp53M4A	AGGGGTTAAGGGTGGTTGTC	CTCCCAGAGACCCCAGTTG	chr17	7579512	7579512	G	A	TP53	4	G59S	0.0261628	0.0115942	0.436624	0.175112	0
chr, chromosome. *, promoter region. inf, infinite.
