# Supplementary material for: The development of a cSMART-based integrated model for hepatocellular carcinoma diagnosis
Source: J Hematol Oncol. 2023 Jan 5;16:1. doi: 10.1186/s13045-022-01396-z (PMC9814336; doi:10.1186/s13045-022-01396-z)
Supplement: Supplementary file 4 — Additional file 4: Table S10: Analysis of top 20 gene mutations in paired cfDNA and tissue samples of HCC patients. Table S11: Analysis of top 20 gene mutations in paired cfDNA and tissue samples of LC patients. Table S12: Analysis of top 20 gene mutations in paired cfDNA and tissue samples of healthy controls. [file 13045_2022_1396_MOESM4_ESM.xlsx]

## Sheet: Table S10
Table S10. Analysis of top 20 gene mutations in paired cfDNA and tissue samples of HCC patients
Sample	Chromosome	Start	End	Nucleotide change	Ratio	Mutations in cfDNA	Mutations in tumor tissue
XJ020918	chr5	1295228	1295228	c.1-124C>T	0	N	NA
XJ020918	chr17	7577534	7577534	c.747G>T	0	N	NA
XJ020918	chr3	41266124	41266124	c.121A>G	0	N	NA
XJ020918	chr7	151874148	151874148	c.8390delA	0	N	NA
XJ020918	chr3	41266101	41266101	c.98C>G	0	N	NA
XJ020918	chr17	7576861	7576861	c.985A>G	0	N	NA
XJ020918	chr7	140453136	140453136	c.1799T>C	0	N	NA
XJ020918	chr3	41266100	41266100	c.97T>C	0	N	NA
XJ020918	chr3	41266113	41266113	c.110C>G	0	N	NA
XJ020918	chr17	7578395	7578395	c.535C>T	0	N	NA
XJ020918	chr1	115256536	115256536	c.175G>A	0	N	NA
XJ020918	chr17	7578255	7578255	c.594A>T	0	N	NA
XJ020918	chr1	27106159	27106159	c.5770G>AA	0	N	NA
XJ020918	chr17	7578422	7578422	c.508A>G	0	N	NA
XJ020918	chr17	7577094	7577094	c.844C>T	0	N	NA
XJ020918	chr3	41266113	41266113	c.110C>A	0	N	NA
XJ020918	chr17	7577514	7577514	c.767C>T	0	N	NA
XJ020918	chr3	41266136	41266136	c.133T>C	0	N	NA
XJ020918	chr17	7577138	7577138	c.800G>C	0	N	NA
XJ020918	chr17	7579512	7579512	c.175G>A	0	N	NA
XJ020099	chr5	1295228	1295228	c.1-124C>T	0.0106	Y	Y
XJ020099	chr17	7577534	7577534	c.747G>T	0	N	N
XJ020099	chr3	41266124	41266124	c.121A>G	0	N	N
XJ020099	chr7	151874148	151874148	c.8390delA	0	N	N
XJ020099	chr3	41266101	41266101	c.98C>G	0	N	N
XJ020099	chr17	7576861	7576861	c.985A>G	0	N	N
XJ020099	chr7	140453136	140453136	c.1799T>C	0	N	N
XJ020099	chr3	41266100	41266100	c.97T>C	0	N	N
XJ020099	chr3	41266113	41266113	c.110C>G	0	N	N
XJ020099	chr17	7578395	7578395	c.535C>T	0	N	N
XJ020099	chr1	115256536	115256536	c.175G>A	0	N	N
XJ020099	chr17	7578255	7578255	c.594A>T	0	N	N
XJ020099	chr1	27106159	27106159	c.5770G>AA	0	N	N
XJ020099	chr17	7578422	7578422	c.508A>G	0	N	N
XJ020099	chr17	7577094	7577094	c.844C>T	0	N	N
XJ020099	chr3	41266113	41266113	c.110C>A	0	N	N
XJ020099	chr17	7577514	7577514	c.767C>T	0	N	N
XJ020099	chr3	41266136	41266136	c.133T>C	0	N	N
XJ020099	chr17	7577138	7577138	c.800G>C	0	N	N
XJ020099	chr17	7579512	7579512	c.175G>A	0	N	N
XJ021414	chr5	1295228	1295228	c.1-124C>T	0	N	N
XJ021414	chr17	7577534	7577534	c.747G>T	0	N	N
XJ021414	chr3	41266124	41266124	c.121A>G	0	N	N
XJ021414	chr7	151874148	151874148	c.8390delA	0	N	N
XJ021414	chr3	41266101	41266101	c.98C>G	0	N	N
XJ021414	chr17	7576861	7576861	c.985A>G	0	N	N
XJ021414	chr7	140453136	140453136	c.1799T>C	0	N	N
XJ021414	chr3	41266100	41266100	c.97T>C	0	N	N
XJ021414	chr3	41266113	41266113	c.110C>G	0	N	N
XJ021414	chr17	7578395	7578395	c.535C>T	0	N	N
XJ021414	chr1	115256536	115256536	c.175G>A	0	N	N
XJ021414	chr17	7578255	7578255	c.594A>T	0	N	N
XJ021414	chr1	27106159	27106159	c.5770G>AA	0	N	N
XJ021414	chr17	7578422	7578422	c.508A>G	0	N	N
XJ021414	chr17	7577094	7577094	c.844C>T	0.003	Y	N
XJ021414	chr3	41266113	41266113	c.110C>A	0	N	N
XJ021414	chr17	7577514	7577514	c.767C>T	0	N	N
XJ021414	chr3	41266136	41266136	c.133T>C	0	N	N
XJ021414	chr17	7577138	7577138	c.800G>C	0	N	N
XJ021414	chr17	7579512	7579512	c.175G>A	0	N	N
XJ020044	chr5	1295228	1295228	c.1-124C>T	0	N	NA
XJ020044	chr17	7577534	7577534	c.747G>T	0	N	NA
XJ020044	chr3	41266124	41266124	c.121A>G	0	N	NA
XJ020044	chr7	151874148	151874148	c.8390delA	0	N	NA
XJ020044	chr3	41266101	41266101	c.98C>G	0	N	NA
XJ020044	chr17	7576861	7576861	c.985A>G	0	N	NA
XJ020044	chr7	140453136	140453136	c.1799T>C	0	N	NA
XJ020044	chr3	41266100	41266100	c.97T>C	0	N	NA
XJ020044	chr3	41266113	41266113	c.110C>G	0	N	NA
XJ020044	chr17	7578395	7578395	c.535C>T	0	N	NA
XJ020044	chr1	115256536	115256536	c.175G>A	0	N	NA
XJ020044	chr17	7578255	7578255	c.594A>T	0	N	NA
XJ020044	chr1	27106159	27106159	c.5770G>AA	0	N	NA
XJ020044	chr17	7578422	7578422	c.508A>G	0	N	NA
XJ020044	chr17	7577094	7577094	c.844C>T	0	N	NA
XJ020044	chr3	41266113	41266113	c.110C>A	0	N	NA
XJ020044	chr17	7577514	7577514	c.767C>T	0	N	NA
XJ020044	chr3	41266136	41266136	c.133T>C	0	N	NA
XJ020044	chr17	7577138	7577138	c.800G>C	0	N	NA
XJ020044	chr17	7579512	7579512	c.175G>A	0	N	NA
XJ020579	chr5	1295228	1295228	c.1-124C>T	0	N	N
XJ020579	chr17	7577534	7577534	c.747G>T	0	N	N
XJ020579	chr3	41266124	41266124	c.121A>G	0	N	N
XJ020579	chr7	151874148	151874148	c.8390delA	0	N	N
XJ020579	chr3	41266101	41266101	c.98C>G	0	N	N
XJ020579	chr17	7576861	7576861	c.985A>G	0	N	N
XJ020579	chr7	140453136	140453136	c.1799T>C	0	N	N
XJ020579	chr3	41266100	41266100	c.97T>C	0	N	N
XJ020579	chr3	41266113	41266113	c.110C>G	0	N	N
XJ020579	chr17	7578395	7578395	c.535C>T	0	N	N
XJ020579	chr1	115256536	115256536	c.175G>A	0	N	N
XJ020579	chr17	7578255	7578255	c.594A>T	0	N	N
XJ020579	chr1	27106159	27106159	c.5770G>AA	0	N	N
XJ020579	chr17	7578422	7578422	c.508A>G	0	N	N
XJ020579	chr17	7577094	7577094	c.844C>T	0	N	N
XJ020579	chr3	41266113	41266113	c.110C>A	0	N	N
XJ020579	chr17	7577514	7577514	c.767C>T	0	N	N
XJ020579	chr3	41266136	41266136	c.133T>C	0	N	N
XJ020579	chr17	7577138	7577138	c.800G>C	0	N	N
XJ020579	chr17	7579512	7579512	c.175G>A	0.001	Y	N
XJ020220	chr5	1295228	1295228	c.1-124C>T	0.1318	Y	Y
XJ020220	chr17	7577534	7577534	c.747G>T	0	N	N
XJ020220	chr3	41266124	41266124	c.121A>G	0	N	N
XJ020220	chr7	151874148	151874148	c.8390delA	0	N	N
XJ020220	chr3	41266101	41266101	c.98C>G	0	N	N
XJ020220	chr17	7576861	7576861	c.985A>G	0	N	N
XJ020220	chr7	140453136	140453136	c.1799T>C	0.0008	Y	N
XJ020220	chr3	41266100	41266100	c.97T>C	0	N	N
XJ020220	chr3	41266113	41266113	c.110C>G	0	N	N
XJ020220	chr17	7578395	7578395	c.535C>T	0	N	N
XJ020220	chr1	115256536	115256536	c.175G>A	0	N	N
XJ020220	chr17	7578255	7578255	c.594A>T	0	N	N
XJ020220	chr1	27106159	27106159	c.5770G>AA	0	N	N
XJ020220	chr17	7578422	7578422	c.508A>G	0	N	N
XJ020220	chr17	7577094	7577094	c.844C>T	0	N	N
XJ020220	chr3	41266113	41266113	c.110C>A	0	N	N
XJ020220	chr17	7577514	7577514	c.767C>T	0	N	N
XJ020220	chr3	41266136	41266136	c.133T>C	0	N	N
XJ020220	chr17	7577138	7577138	c.800G>C	0	N	N
XJ020220	chr17	7579512	7579512	c.175G>A	0	N	N
XJ021157	chr5	1295228	1295228	c.1-124C>T	0.0268	Y	Y
XJ021157	chr17	7577534	7577534	c.747G>T	0.0402	Y	Y
XJ021157	chr3	41266124	41266124	c.121A>G	0	N	N
XJ021157	chr7	151874148	151874148	c.8390delA	0	N	N
XJ021157	chr3	41266101	41266101	c.98C>G	0	N	Y
XJ021157	chr17	7576861	7576861	c.985A>G	0	N	N
XJ021157	chr7	140453136	140453136	c.1799T>C	0	N	N
XJ021157	chr3	41266100	41266100	c.97T>C	0	N	N
XJ021157	chr3	41266113	41266113	c.110C>G	0.0027	Y	N
XJ021157	chr17	7578395	7578395	c.535C>T	0	N	N
XJ021157	chr1	115256536	115256536	c.175G>A	0	N	N
XJ021157	chr17	7578255	7578255	c.594A>T	0	N	N
XJ021157	chr1	27106159	27106159	c.5770G>AA	0	N	N
XJ021157	chr17	7578422	7578422	c.508A>G	0	N	N
XJ021157	chr17	7577094	7577094	c.844C>T	0	N	N
XJ021157	chr3	41266113	41266113	c.110C>A	0	N	N
XJ021157	chr17	7577514	7577514	c.767C>T	0	N	N
XJ021157	chr3	41266136	41266136	c.133T>C	0	N	N
XJ021157	chr17	7577138	7577138	c.800G>C	0	N	N
XJ021157	chr17	7579512	7579512	c.175G>A	0	N	N
XJ020665	chr5	1295228	1295228	c.1-124C>T	0.036	Y	Y
XJ020665	chr17	7577534	7577534	c.747G>T	0	N	N
XJ020665	chr3	41266124	41266124	c.121A>G	0	N	N
XJ020665	chr7	151874148	151874148	c.8390delA	0.0083	Y	N
XJ020665	chr3	41266101	41266101	c.98C>G	0	N	N
XJ020665	chr17	7576861	7576861	c.985A>G	0	N	N
XJ020665	chr7	140453136	140453136	c.1799T>C	0	N	N
XJ020665	chr3	41266100	41266100	c.97T>C	0	N	N
XJ020665	chr3	41266113	41266113	c.110C>G	0	N	N
XJ020665	chr17	7578395	7578395	c.535C>T	0	N	N
XJ020665	chr1	115256536	115256536	c.175G>A	0	N	N
XJ020665	chr17	7578255	7578255	c.594A>T	0	N	N
XJ020665	chr1	27106159	27106159	c.5770G>AA	0	N	N
XJ020665	chr17	7578422	7578422	c.508A>G	0	N	N
XJ020665	chr17	7577094	7577094	c.844C>T	0.0447382	Y	Y
XJ020665	chr3	41266113	41266113	c.110C>A	0	N	N
XJ020665	chr17	7577514	7577514	c.767C>T	0	N	N
XJ020665	chr3	41266136	41266136	c.133T>C	0	N	N
XJ020665	chr17	7577138	7577138	c.800G>C	0	N	N
XJ020665	chr17	7579512	7579512	c.175G>A	0	N	N
XJ020600	chr5	1295228	1295228	c.1-124C>T	0	N	N
XJ020600	chr17	7577534	7577534	c.747G>T	0	N	N
XJ020600	chr3	41266124	41266124	c.121A>G	0	N	N
XJ020600	chr7	151874148	151874148	c.8390delA	0	N	N
XJ020600	chr3	41266101	41266101	c.98C>G	0	N	N
XJ020600	chr17	7576861	7576861	c.985A>G	0	N	N
XJ020600	chr7	140453136	140453136	c.1799T>C	0	N	N
XJ020600	chr3	41266100	41266100	c.97T>C	0	N	N
XJ020600	chr3	41266113	41266113	c.110C>G	0	N	N
XJ020600	chr17	7578395	7578395	c.535C>T	0	N	N
XJ020600	chr1	115256536	115256536	c.175G>A	0	N	N
XJ020600	chr17	7578255	7578255	c.594A>T	0	N	N
XJ020600	chr1	27106159	27106159	c.5770G>AA	0	N	N
XJ020600	chr17	7578422	7578422	c.508A>G	0	N	N
XJ020600	chr17	7577094	7577094	c.844C>T	0	N	N
XJ020600	chr3	41266113	41266113	c.110C>A	0	N	N
XJ020600	chr17	7577514	7577514	c.767C>T	0	N	N
XJ020600	chr3	41266136	41266136	c.133T>C	0	N	N
XJ020600	chr17	7577138	7577138	c.800G>C	0	N	N
XJ020600	chr17	7579512	7579512	c.175G>A	0	N	N
XJ020037	chr5	1295228	1295228	c.1-124C>T	0	N	N
XJ020037	chr17	7577534	7577534	c.747G>T	0	N	N
XJ020037	chr3	41266124	41266124	c.121A>G	0	N	N
XJ020037	chr7	151874148	151874148	c.8390delA	0	N	N
XJ020037	chr3	41266101	41266101	c.98C>G	0	N	N
XJ020037	chr17	7576861	7576861	c.985A>G	0	N	N
XJ020037	chr7	140453136	140453136	c.1799T>C	0	N	N
XJ020037	chr3	41266100	41266100	c.97T>C	0	N	N
XJ020037	chr3	41266113	41266113	c.110C>G	0	N	N
XJ020037	chr17	7578395	7578395	c.535C>T	0	N	N
XJ020037	chr1	115256536	115256536	c.175G>A	0	N	N
XJ020037	chr17	7578255	7578255	c.594A>T	0	N	N
XJ020037	chr1	27106159	27106159	c.5770G>AA	0	N	N
XJ020037	chr17	7578422	7578422	c.508A>G	0	N	N
XJ020037	chr17	7577094	7577094	c.844C>T	0	N	N
XJ020037	chr3	41266113	41266113	c.110C>A	0	N	N
XJ020037	chr17	7577514	7577514	c.767C>T	0	N	N
XJ020037	chr3	41266136	41266136	c.133T>C	0	N	N
XJ020037	chr17	7577138	7577138	c.800G>C	0	N	N
XJ020037	chr17	7579512	7579512	c.175G>A	0	N	N
XJ020820	chr5	1295228	1295228	c.1-124C>T	0	N	N
XJ020820	chr17	7577534	7577534	c.747G>T	0	N	N
XJ020820	chr3	41266124	41266124	c.121A>G	0	N	N
XJ020820	chr7	151874148	151874148	c.8390delA	0	N	N
XJ020820	chr3	41266101	41266101	c.98C>G	0	N	N
XJ020820	chr17	7576861	7576861	c.985A>G	0	N	N
XJ020820	chr7	140453136	140453136	c.1799T>C	0	N	N
XJ020820	chr3	41266100	41266100	c.97T>C	0	N	N
XJ020820	chr3	41266113	41266113	c.110C>G	0	N	N
XJ020820	chr17	7578395	7578395	c.535C>T	0	N	N
XJ020820	chr1	115256536	115256536	c.175G>A	0	N	N
XJ020820	chr17	7578255	7578255	c.594A>T	0	N	N
XJ020820	chr1	27106159	27106159	c.5770G>AA	0	N	N
XJ020820	chr17	7578422	7578422	c.508A>G	0	N	N
XJ020820	chr17	7577094	7577094	c.844C>T	0	N	N
XJ020820	chr3	41266113	41266113	c.110C>A	0	N	N
XJ020820	chr17	7577514	7577514	c.767C>T	0	N	N
XJ020820	chr3	41266136	41266136	c.133T>C	0	N	N
XJ020820	chr17	7577138	7577138	c.800G>C	0	N	N
XJ020820	chr17	7579512	7579512	c.175G>A	0	N	N
XJ020927	chr5	1295228	1295228	c.1-124C>T	0	N	N
XJ020927	chr17	7577534	7577534	c.747G>T	0	N	N
XJ020927	chr3	41266124	41266124	c.121A>G	0	N	N
XJ020927	chr7	151874148	151874148	c.8390delA	0	N	N
XJ020927	chr3	41266101	41266101	c.98C>G	0	N	N
XJ020927	chr17	7576861	7576861	c.985A>G	0	N	N
XJ020927	chr7	140453136	140453136	c.1799T>C	0	N	N
XJ020927	chr3	41266100	41266100	c.97T>C	0	N	N
XJ020927	chr3	41266113	41266113	c.110C>G	0	N	N
XJ020927	chr17	7578395	7578395	c.535C>T	0	N	N
XJ020927	chr1	115256536	115256536	c.175G>A	0	N	N
XJ020927	chr17	7578255	7578255	c.594A>T	0	N	N
XJ020927	chr1	27106159	27106159	c.5770G>AA	0	N	N
XJ020927	chr17	7578422	7578422	c.508A>G	0	N	N
XJ020927	chr17	7577094	7577094	c.844C>T	0	N	N
XJ020927	chr3	41266113	41266113	c.110C>A	0	N	N
XJ020927	chr17	7577514	7577514	c.767C>T	0	N	N
XJ020927	chr3	41266136	41266136	c.133T>C	0	N	N
XJ020927	chr17	7577138	7577138	c.800G>C	0	N	N
XJ020927	chr17	7579512	7579512	c.175G>A	0	N	N
XJ021374	chr5	1295228	1295228	c.1-124C>T	0.0096	Y	N
XJ021374	chr17	7577534	7577534	c.747G>T	0	N	N
XJ021374	chr3	41266124	41266124	c.121A>G	0	N	N
XJ021374	chr7	151874148	151874148	c.8390delA	0	N	N
XJ021374	chr3	41266101	41266101	c.98C>G	0	N	N
XJ021374	chr17	7576861	7576861	c.985A>G	0	N	N
XJ021374	chr7	140453136	140453136	c.1799T>C	0	N	N
XJ021374	chr3	41266100	41266100	c.97T>C	0	N	N
XJ021374	chr3	41266113	41266113	c.110C>G	0	N	N
XJ021374	chr17	7578395	7578395	c.535C>T	0	N	N
XJ021374	chr1	115256536	115256536	c.175G>A	0	N	N
XJ021374	chr17	7578255	7578255	c.594A>T	0	N	N
XJ021374	chr1	27106159	27106159	c.5770G>AA	0	N	N
XJ021374	chr17	7578422	7578422	c.508A>G	0	N	N
XJ021374	chr17	7577094	7577094	c.844C>T	0	N	N
XJ021374	chr3	41266113	41266113	c.110C>A	0	N	N
XJ021374	chr17	7577514	7577514	c.767C>T	0	N	N
XJ021374	chr3	41266136	41266136	c.133T>C	0	N	N
XJ021374	chr17	7577138	7577138	c.800G>C	0	N	N
XJ021374	chr17	7579512	7579512	c.175G>A	0	N	N
XJ020871	chr5	1295228	1295228	c.1-124C>T	0	N	NA
XJ020871	chr17	7577534	7577534	c.747G>T	0	N	NA
XJ020871	chr3	41266124	41266124	c.121A>G	0	N	NA
XJ020871	chr7	151874148	151874148	c.8390delA	0	N	NA
XJ020871	chr3	41266101	41266101	c.98C>G	0	N	NA
XJ020871	chr17	7576861	7576861	c.985A>G	0	N	NA
XJ020871	chr7	140453136	140453136	c.1799T>C	0	N	NA
XJ020871	chr3	41266100	41266100	c.97T>C	0	N	NA
XJ020871	chr3	41266113	41266113	c.110C>G	0	N	NA
XJ020871	chr17	7578395	7578395	c.535C>T	0	N	NA
XJ020871	chr1	115256536	115256536	c.175G>A	0	N	NA
XJ020871	chr17	7578255	7578255	c.594A>T	0	N	NA
XJ020871	chr1	27106159	27106159	c.5770G>AA	0	N	NA
XJ020871	chr17	7578422	7578422	c.508A>G	0	N	NA
XJ020871	chr17	7577094	7577094	c.844C>T	0	N	NA
XJ020871	chr3	41266113	41266113	c.110C>A	0	N	NA
XJ020871	chr17	7577514	7577514	c.767C>T	0	N	NA
XJ020871	chr3	41266136	41266136	c.133T>C	0	N	NA
XJ020871	chr17	7577138	7577138	c.800G>C	0.0007	Y	NA
XJ020871	chr17	7579512	7579512	c.175G>A	0	N	NA
XJ021335	chr5	1295228	1295228	c.1-124C>T	0.0071	Y	NA
XJ021335	chr17	7577534	7577534	c.747G>T	0	N	NA
XJ021335	chr3	41266124	41266124	c.121A>G	0	N	NA
XJ021335	chr7	151874148	151874148	c.8390delA	0	N	NA
XJ021335	chr3	41266101	41266101	c.98C>G	0	N	NA
XJ021335	chr17	7576861	7576861	c.985A>G	0.0008	Y	NA
XJ021335	chr7	140453136	140453136	c.1799T>C	0	N	NA
XJ021335	chr3	41266100	41266100	c.97T>C	0	N	NA
XJ021335	chr3	41266113	41266113	c.110C>G	0	N	NA
XJ021335	chr17	7578395	7578395	c.535C>T	0	N	NA
XJ021335	chr1	115256536	115256536	c.175G>A	0	N	NA
XJ021335	chr17	7578255	7578255	c.594A>T	0	N	NA
XJ021335	chr1	27106159	27106159	c.5770G>AA	0	N	NA
XJ021335	chr17	7578422	7578422	c.508A>G	0	N	NA
XJ021335	chr17	7577094	7577094	c.844C>T	0	N	NA
XJ021335	chr3	41266113	41266113	c.110C>A	0	N	NA
XJ021335	chr17	7577514	7577514	c.767C>T	0	N	NA
XJ021335	chr3	41266136	41266136	c.133T>C	0	N	NA
XJ021335	chr17	7577138	7577138	c.800G>C	0	N	NA
XJ021335	chr17	7579512	7579512	c.175G>A	0	N	NA
XJ021342	chr5	1295228	1295228	c.1-124C>T	0.0595	Y	NA
XJ021342	chr17	7577534	7577534	c.747G>T	0	N	NA
XJ021342	chr3	41266124	41266124	c.121A>G	0	N	NA
XJ021342	chr7	151874148	151874148	c.8390delA	0	N	NA
XJ021342	chr3	41266101	41266101	c.98C>G	0	N	NA
XJ021342	chr17	7576861	7576861	c.985A>G	0.0007	Y	NA
XJ021342	chr7	140453136	140453136	c.1799T>C	0	N	NA
XJ021342	chr3	41266100	41266100	c.97T>C	0	N	NA
XJ021342	chr3	41266113	41266113	c.110C>G	0	N	NA
XJ021342	chr17	7578395	7578395	c.535C>T	0	N	NA
XJ021342	chr1	115256536	115256536	c.175G>A	0	N	NA
XJ021342	chr17	7578255	7578255	c.594A>T	0	N	NA
XJ021342	chr1	27106159	27106159	c.5770G>AA	0	N	NA
XJ021342	chr17	7578422	7578422	c.508A>G	0	N	NA
XJ021342	chr17	7577094	7577094	c.844C>T	0	N	NA
XJ021342	chr3	41266113	41266113	c.110C>A	0	N	NA
XJ021342	chr17	7577514	7577514	c.767C>T	0	N	NA
XJ021342	chr3	41266136	41266136	c.133T>C	0	N	NA
XJ021342	chr17	7577138	7577138	c.800G>C	0	N	NA
XJ021342	chr17	7579512	7579512	c.175G>A	0	N	NA
XJ021031	chr5	1295228	1295228	c.1-124C>T	0	N	N
XJ021031	chr17	7577534	7577534	c.747G>T	0	N	N
XJ021031	chr3	41266124	41266124	c.121A>G	0	N	N
XJ021031	chr7	151874148	151874148	c.8390delA	0	N	N
XJ021031	chr3	41266101	41266101	c.98C>G	0	N	N
XJ021031	chr17	7576861	7576861	c.985A>G	0	N	N
XJ021031	chr7	140453136	140453136	c.1799T>C	0	N	N
XJ021031	chr3	41266100	41266100	c.97T>C	0	N	N
XJ021031	chr3	41266113	41266113	c.110C>G	0	N	N
XJ021031	chr17	7578395	7578395	c.535C>T	0	N	N
XJ021031	chr1	115256536	115256536	c.175G>A	0	N	N
XJ021031	chr17	7578255	7578255	c.594A>T	0	N	N
XJ021031	chr1	27106159	27106159	c.5770G>AA	0	N	N
XJ021031	chr17	7578422	7578422	c.508A>G	0	N	N
XJ021031	chr17	7577094	7577094	c.844C>T	0	N	N
XJ021031	chr3	41266113	41266113	c.110C>A	0	N	N
XJ021031	chr17	7577514	7577514	c.767C>T	0	N	N
XJ021031	chr3	41266136	41266136	c.133T>C	0	N	N
XJ021031	chr17	7577138	7577138	c.800G>C	0	N	N
XJ021031	chr17	7579512	7579512	c.175G>A	0	N	N
XJ021877	chr5	1295228	1295228	c.1-124C>T	0	N	N
XJ021877	chr17	7577534	7577534	c.747G>T	0	N	N
XJ021877	chr3	41266124	41266124	c.121A>G	0	N	N
XJ021877	chr7	151874148	151874148	c.8390delA	0	N	N
XJ021877	chr3	41266101	41266101	c.98C>G	0	N	N
XJ021877	chr17	7576861	7576861	c.985A>G	0	N	N
XJ021877	chr7	140453136	140453136	c.1799T>C	0	N	N
XJ021877	chr3	41266100	41266100	c.97T>C	0	N	N
XJ021877	chr3	41266113	41266113	c.110C>G	0	N	N
XJ021877	chr17	7578395	7578395	c.535C>T	0	N	N
XJ021877	chr1	115256536	115256536	c.175G>A	0	N	N
XJ021877	chr17	7578255	7578255	c.594A>T	0	N	N
XJ021877	chr1	27106159	27106159	c.5770G>AA	0	N	N
XJ021877	chr17	7578422	7578422	c.508A>G	0.0011	Y	N
XJ021877	chr17	7577094	7577094	c.844C>T	0	N	N
XJ021877	chr3	41266113	41266113	c.110C>A	0	N	N
XJ021877	chr17	7577514	7577514	c.767C>T	0	N	N
XJ021877	chr3	41266136	41266136	c.133T>C	0	N	N
XJ021877	chr17	7577138	7577138	c.800G>C	0	N	N
XJ021877	chr17	7579512	7579512	c.175G>A	0	N	N
XJ021021	chr5	1295228	1295228	c.1-124C>T	0	N	N
XJ021021	chr17	7577534	7577534	c.747G>T	0	N	N
XJ021021	chr3	41266124	41266124	c.121A>G	0	N	N
XJ021021	chr7	151874148	151874148	c.8390delA	0	N	N
XJ021021	chr3	41266101	41266101	c.98C>G	0	N	N
XJ021021	chr17	7576861	7576861	c.985A>G	0	N	N
XJ021021	chr7	140453136	140453136	c.1799T>C	0	N	N
XJ021021	chr3	41266100	41266100	c.97T>C	0	N	N
XJ021021	chr3	41266113	41266113	c.110C>G	0	N	N
XJ021021	chr17	7578395	7578395	c.535C>T	0	N	N
XJ021021	chr1	115256536	115256536	c.175G>A	0	N	N
XJ021021	chr17	7578255	7578255	c.594A>T	0	N	N
XJ021021	chr1	27106159	27106159	c.5770G>AA	0	N	N
XJ021021	chr17	7578422	7578422	c.508A>G	0	N	N
XJ021021	chr17	7577094	7577094	c.844C>T	0	N	N
XJ021021	chr3	41266113	41266113	c.110C>A	0	N	N
XJ021021	chr17	7577514	7577514	c.767C>T	0	N	N
XJ021021	chr3	41266136	41266136	c.133T>C	0	N	N
XJ021021	chr17	7577138	7577138	c.800G>C	0	N	N
XJ021021	chr17	7579512	7579512	c.175G>A	0	N	N
XJ021874	chr5	1295228	1295228	c.1-124C>T	0	N	N
XJ021874	chr17	7577534	7577534	c.747G>T	0	N	N
XJ021874	chr3	41266124	41266124	c.121A>G	0	N	N
XJ021874	chr7	151874148	151874148	c.8390delA	0	N	N
XJ021874	chr3	41266101	41266101	c.98C>G	0	N	N
XJ021874	chr17	7576861	7576861	c.985A>G	0	N	N
XJ021874	chr7	140453136	140453136	c.1799T>C	0	N	N
XJ021874	chr3	41266100	41266100	c.97T>C	0	N	N
XJ021874	chr3	41266113	41266113	c.110C>G	0	N	N
XJ021874	chr17	7578395	7578395	c.535C>T	0	N	N
XJ021874	chr1	115256536	115256536	c.175G>A	0	N	N
XJ021874	chr17	7578255	7578255	c.594A>T	0	N	N
XJ021874	chr1	27106159	27106159	c.5770G>AA	0	N	N
XJ021874	chr17	7578422	7578422	c.508A>G	0	N	N
XJ021874	chr17	7577094	7577094	c.844C>T	0	N	N
XJ021874	chr3	41266113	41266113	c.110C>A	0	N	N
XJ021874	chr17	7577514	7577514	c.767C>T	0	N	N
XJ021874	chr3	41266136	41266136	c.133T>C	0	N	N
XJ021874	chr17	7577138	7577138	c.800G>C	0	N	N
XJ021874	chr17	7579512	7579512	c.175G>A	0.0009	Y	N
XJ020934	chr5	1295228	1295228	c.1-124C>T	0	N	NA
XJ020934	chr17	7577534	7577534	c.747G>T	0	N	NA
XJ020934	chr3	41266124	41266124	c.121A>G	0	N	NA
XJ020934	chr7	151874148	151874148	c.8390delA	0	N	NA
XJ020934	chr3	41266101	41266101	c.98C>G	0	N	NA
XJ020934	chr17	7576861	7576861	c.985A>G	0	N	NA
XJ020934	chr7	140453136	140453136	c.1799T>C	0	N	NA
XJ020934	chr3	41266100	41266100	c.97T>C	0	N	NA
XJ020934	chr3	41266113	41266113	c.110C>G	0	N	NA
XJ020934	chr17	7578395	7578395	c.535C>T	0	N	NA
XJ020934	chr1	115256536	115256536	c.175G>A	0	N	NA
XJ020934	chr17	7578255	7578255	c.594A>T	0	N	NA
XJ020934	chr1	27106159	27106159	c.5770G>AA	0	N	NA
XJ020934	chr17	7578422	7578422	c.508A>G	0	N	NA
XJ020934	chr17	7577094	7577094	c.844C>T	0	N	NA
XJ020934	chr3	41266113	41266113	c.110C>A	0	N	NA
XJ020934	chr17	7577514	7577514	c.767C>T	0	N	NA
XJ020934	chr3	41266136	41266136	c.133T>C	0	N	NA
XJ020934	chr17	7577138	7577138	c.800G>C	0	N	NA
XJ020934	chr17	7579512	7579512	c.175G>A	0	N	NA
XJ021965	chr5	1295228	1295228	c.1-124C>T	0	N	NA
XJ021965	chr17	7577534	7577534	c.747G>T	0	N	NA
XJ021965	chr3	41266124	41266124	c.121A>G	0	N	NA
XJ021965	chr7	151874148	151874148	c.8390delA	0	N	NA
XJ021965	chr3	41266101	41266101	c.98C>G	0	N	NA
XJ021965	chr17	7576861	7576861	c.985A>G	0	N	NA
XJ021965	chr7	140453136	140453136	c.1799T>C	0	N	NA
XJ021965	chr3	41266100	41266100	c.97T>C	0	N	NA
XJ021965	chr3	41266113	41266113	c.110C>G	0	N	NA
XJ021965	chr17	7578395	7578395	c.535C>T	0	N	NA
XJ021965	chr1	115256536	115256536	c.175G>A	0	N	NA
XJ021965	chr17	7578255	7578255	c.594A>T	0.00120192	Y	NA
XJ021965	chr1	27106159	27106159	c.5770G>AA	0	N	NA
XJ021965	chr17	7578422	7578422	c.508A>G	0	N	NA
XJ021965	chr17	7577094	7577094	c.844C>T	0	N	NA
XJ021965	chr3	41266113	41266113	c.110C>A	0	N	NA
XJ021965	chr17	7577514	7577514	c.767C>T	0	N	NA
XJ021965	chr3	41266136	41266136	c.133T>C	0	N	NA
XJ021965	chr17	7577138	7577138	c.800G>C	0	N	NA
XJ021965	chr17	7579512	7579512	c.175G>A	0	N	NA
XJ021799	chr5	1295228	1295228	c.1-124C>T	0	N	NA
XJ021799	chr17	7577534	7577534	c.747G>T	0	N	NA
XJ021799	chr3	41266124	41266124	c.121A>G	0	N	NA
XJ021799	chr7	151874148	151874148	c.8390delA	0	N	NA
XJ021799	chr3	41266101	41266101	c.98C>G	0	N	NA
XJ021799	chr17	7576861	7576861	c.985A>G	0	N	NA
XJ021799	chr7	140453136	140453136	c.1799T>C	0	N	NA
XJ021799	chr3	41266100	41266100	c.97T>C	0	N	NA
XJ021799	chr3	41266113	41266113	c.110C>G	0	N	NA
XJ021799	chr17	7578395	7578395	c.535C>T	0	N	NA
XJ021799	chr1	115256536	115256536	c.175G>A	0	N	NA
XJ021799	chr17	7578255	7578255	c.594A>T	0	N	NA
XJ021799	chr1	27106159	27106159	c.5770G>AA	0	N	NA
XJ021799	chr17	7578422	7578422	c.508A>G	0	N	NA
XJ021799	chr17	7577094	7577094	c.844C>T	0	N	NA
XJ021799	chr3	41266113	41266113	c.110C>A	0	N	NA
XJ021799	chr17	7577514	7577514	c.767C>T	0	N	NA
XJ021799	chr3	41266136	41266136	c.133T>C	0	N	NA
XJ021799	chr17	7577138	7577138	c.800G>C	0	N	NA
XJ021799	chr17	7579512	7579512	c.175G>A	0	N	NA
XJ020284	chr5	1295228	1295228	c.1-124C>T	0	N	NA
XJ020284	chr17	7577534	7577534	c.747G>T	0	N	NA
XJ020284	chr3	41266124	41266124	c.121A>G	0	N	NA
XJ020284	chr7	151874148	151874148	c.8390delA	0	N	NA
XJ020284	chr3	41266101	41266101	c.98C>G	0	N	NA
XJ020284	chr17	7576861	7576861	c.985A>G	0	N	NA
XJ020284	chr7	140453136	140453136	c.1799T>C	0	N	NA
XJ020284	chr3	41266100	41266100	c.97T>C	0	N	NA
XJ020284	chr3	41266113	41266113	c.110C>G	0	N	NA
XJ020284	chr17	7578395	7578395	c.535C>T	0	N	NA
XJ020284	chr1	115256536	115256536	c.175G>A	0	N	NA
XJ020284	chr17	7578255	7578255	c.594A>T	0	N	NA
XJ020284	chr1	27106159	27106159	c.5770G>AA	0	N	NA
XJ020284	chr17	7578422	7578422	c.508A>G	0	N	NA
XJ020284	chr17	7577094	7577094	c.844C>T	0	N	NA
XJ020284	chr3	41266113	41266113	c.110C>A	0	N	NA
XJ020284	chr17	7577514	7577514	c.767C>T	0	N	NA
XJ020284	chr3	41266136	41266136	c.133T>C	0	N	NA
XJ020284	chr17	7577138	7577138	c.800G>C	0	N	NA
XJ020284	chr17	7579512	7579512	c.175G>A	0	N	NA
XJ021944	chr5	1295228	1295228	c.1-124C>T	0	N	NA
XJ021944	chr17	7577534	7577534	c.747G>T	0.0382627	Y	NA
XJ021944	chr3	41266124	41266124	c.121A>G	0	N	NA
XJ021944	chr7	151874148	151874148	c.8390delA	0	N	NA
XJ021944	chr3	41266101	41266101	c.98C>G	0	N	NA
XJ021944	chr17	7576861	7576861	c.985A>G	0	N	NA
XJ021944	chr7	140453136	140453136	c.1799T>C	0	N	NA
XJ021944	chr3	41266100	41266100	c.97T>C	0	N	NA
XJ021944	chr3	41266113	41266113	c.110C>G	0	N	NA
XJ021944	chr17	7578395	7578395	c.535C>T	0	N	NA
XJ021944	chr1	115256536	115256536	c.175G>A	0	N	NA
XJ021944	chr17	7578255	7578255	c.594A>T	0	N	NA
XJ021944	chr1	27106159	27106159	c.5770G>AA	0	N	NA
XJ021944	chr17	7578422	7578422	c.508A>G	0	N	NA
XJ021944	chr17	7577094	7577094	c.844C>T	0	N	NA
XJ021944	chr3	41266113	41266113	c.110C>A	0	N	NA
XJ021944	chr17	7577514	7577514	c.767C>T	0	N	NA
XJ021944	chr3	41266136	41266136	c.133T>C	0	N	NA
XJ021944	chr17	7577138	7577138	c.800G>C	0.000740192	Y	NA
XJ021944	chr17	7579512	7579512	c.175G>A	0	N	NA
XJ020587	chr5	1295228	1295228	c.1-124C>T	0	N	NA
XJ020587	chr17	7577534	7577534	c.747G>T	0	N	NA
XJ020587	chr3	41266124	41266124	c.121A>G	0	N	NA
XJ020587	chr7	151874148	151874148	c.8390delA	0	N	NA
XJ020587	chr3	41266101	41266101	c.98C>G	0.00215363	Y	NA
XJ020587	chr17	7576861	7576861	c.985A>G	0	N	NA
XJ020587	chr7	140453136	140453136	c.1799T>C	0	N	NA
XJ020587	chr3	41266100	41266100	c.97T>C	0	N	NA
XJ020587	chr3	41266113	41266113	c.110C>G	0	N	NA
XJ020587	chr17	7578395	7578395	c.535C>T	0	N	NA
XJ020587	chr1	115256536	115256536	c.175G>A	0	N	NA
XJ020587	chr17	7578255	7578255	c.594A>T	0	N	NA
XJ020587	chr1	27106159	27106159	c.5770G>AA	0	N	NA
XJ020587	chr17	7578422	7578422	c.508A>G	0	N	NA
XJ020587	chr17	7577094	7577094	c.844C>T	0	N	NA
XJ020587	chr3	41266113	41266113	c.110C>A	0	N	NA
XJ020587	chr17	7577514	7577514	c.767C>T	0	N	NA
XJ020587	chr3	41266136	41266136	c.133T>C	0	N	NA
XJ020587	chr17	7577138	7577138	c.800G>C	0	N	NA
XJ020587	chr17	7579512	7579512	c.175G>A	0	N	NA
XJ020015	chr5	1295228	1295228	c.1-124C>T	0	N	NA
XJ020015	chr17	7577534	7577534	c.747G>T	0	N	NA
XJ020015	chr3	41266124	41266124	c.121A>G	0	N	NA
XJ020015	chr7	151874148	151874148	c.8390delA	0	N	NA
XJ020015	chr3	41266101	41266101	c.98C>G	0	N	NA
XJ020015	chr17	7576861	7576861	c.985A>G	0	N	NA
XJ020015	chr7	140453136	140453136	c.1799T>C	0	N	NA
XJ020015	chr3	41266100	41266100	c.97T>C	0	N	NA
XJ020015	chr3	41266113	41266113	c.110C>G	0	N	NA
XJ020015	chr17	7578395	7578395	c.535C>T	0	N	NA
XJ020015	chr1	115256536	115256536	c.175G>A	0	N	NA
XJ020015	chr17	7578255	7578255	c.594A>T	0	N	NA
XJ020015	chr1	27106159	27106159	c.5770G>AA	0	N	NA
XJ020015	chr17	7578422	7578422	c.508A>G	0	N	NA
XJ020015	chr17	7577094	7577094	c.844C>T	0	N	NA
XJ020015	chr3	41266113	41266113	c.110C>A	0	N	NA
XJ020015	chr17	7577514	7577514	c.767C>T	0	N	NA
XJ020015	chr3	41266136	41266136	c.133T>C	0	N	NA
XJ020015	chr17	7577138	7577138	c.800G>C	0	N	NA
XJ020015	chr17	7579512	7579512	c.175G>A	0	N	NA
XJ020008	chr5	1295228	1295228	c.1-124C>T	0.00773196	Y	NA
XJ020008	chr17	7577534	7577534	c.747G>T	0	N	NA
XJ020008	chr3	41266124	41266124	c.121A>G	0	N	NA
XJ020008	chr7	151874148	151874148	c.8390delA	0	N	NA
XJ020008	chr3	41266101	41266101	c.98C>G	0	N	NA
XJ020008	chr17	7576861	7576861	c.985A>G	0	N	NA
XJ020008	chr7	140453136	140453136	c.1799T>C	0	N	NA
XJ020008	chr3	41266100	41266100	c.97T>C	0	N	NA
XJ020008	chr3	41266113	41266113	c.110C>G	0	N	NA
XJ020008	chr17	7578395	7578395	c.535C>T	0	N	NA
XJ020008	chr1	115256536	115256536	c.175G>A	0	N	NA
XJ020008	chr17	7578255	7578255	c.594A>T	0	N	NA
XJ020008	chr1	27106159	27106159	c.5770G>AA	0	N	NA
XJ020008	chr17	7578422	7578422	c.508A>G	0	N	NA
XJ020008	chr17	7577094	7577094	c.844C>T	0	N	NA
XJ020008	chr3	41266113	41266113	c.110C>A	0	N	NA
XJ020008	chr17	7577514	7577514	c.767C>T	0	N	NA
XJ020008	chr3	41266136	41266136	c.133T>C	0	N	NA
XJ020008	chr17	7577138	7577138	c.800G>C	0	N	NA
XJ020008	chr17	7579512	7579512	c.175G>A	0	N	NA
XJ021743	chr5	1295228	1295228	c.1-124C>T	0.0147	Y	NA
XJ021743	chr17	7577534	7577534	c.747G>T	0	N	NA
XJ021743	chr3	41266124	41266124	c.121A>G	0	N	NA
XJ021743	chr7	151874148	151874148	c.8390delA	0	N	NA
XJ021743	chr3	41266101	41266101	c.98C>G	0	N	NA
XJ021743	chr17	7576861	7576861	c.985A>G	0	N	NA
XJ021743	chr7	140453136	140453136	c.1799T>C	0	N	NA
XJ021743	chr3	41266100	41266100	c.97T>C	0	N	NA
XJ021743	chr3	41266113	41266113	c.110C>G	0	N	NA
XJ021743	chr17	7578395	7578395	c.535C>T	0	N	NA
XJ021743	chr1	115256536	115256536	c.175G>A	0	N	NA
XJ021743	chr17	7578255	7578255	c.594A>T	0	N	NA
XJ021743	chr1	27106159	27106159	c.5770G>AA	0	N	NA
XJ021743	chr17	7578422	7578422	c.508A>G	0	N	NA
XJ021743	chr17	7577094	7577094	c.844C>T	0	N	NA
XJ021743	chr3	41266113	41266113	c.110C>A	0	N	NA
XJ021743	chr17	7577514	7577514	c.767C>T	0	N	NA
XJ021743	chr3	41266136	41266136	c.133T>C	0	N	NA
XJ021743	chr17	7577138	7577138	c.800G>C	0	N	NA
XJ021743	chr17	7579512	7579512	c.175G>A	0	N	NA
XJ020607	chr5	1295228	1295228	c.1-124C>T	0	N	Y
XJ020607	chr17	7577534	7577534	c.747G>T	0	N	N
XJ020607	chr3	41266124	41266124	c.121A>G	0	N	N
XJ020607	chr7	151874148	151874148	c.8390delA	0	N	N
XJ020607	chr3	41266101	41266101	c.98C>G	0	N	N
XJ020607	chr17	7576861	7576861	c.985A>G	0	N	N
XJ020607	chr7	140453136	140453136	c.1799T>C	0	N	N
XJ020607	chr3	41266100	41266100	c.97T>C	0	N	N
XJ020607	chr3	41266113	41266113	c.110C>G	0	N	N
XJ020607	chr17	7578395	7578395	c.535C>T	0	N	N
XJ020607	chr1	115256536	115256536	c.175G>A	0	N	N
XJ020607	chr17	7578255	7578255	c.594A>T	0	N	N
XJ020607	chr1	27106159	27106159	c.5770G>AA	0	N	N
XJ020607	chr17	7578422	7578422	c.508A>G	0	N	N
XJ020607	chr17	7577094	7577094	c.844C>T	0	N	N
XJ020607	chr3	41266113	41266113	c.110C>A	0	N	N
XJ020607	chr17	7577514	7577514	c.767C>T	0	N	N
XJ020607	chr3	41266136	41266136	c.133T>C	0	N	N
XJ020607	chr17	7577138	7577138	c.800G>C	0	N	N
XJ020607	chr17	7579512	7579512	c.175G>A	0	N	N
XJ020720	chr5	1295228	1295228	c.1-124C>T	0	N	N
XJ020720	chr17	7577534	7577534	c.747G>T	0	N	N
XJ020720	chr3	41266124	41266124	c.121A>G	0	N	N
XJ020720	chr7	151874148	151874148	c.8390delA	0	N	N
XJ020720	chr3	41266101	41266101	c.98C>G	0	N	N
XJ020720	chr17	7576861	7576861	c.985A>G	0	N	N
XJ020720	chr7	140453136	140453136	c.1799T>C	0	N	N
XJ020720	chr3	41266100	41266100	c.97T>C	0	N	N
XJ020720	chr3	41266113	41266113	c.110C>G	0	N	N
XJ020720	chr17	7578395	7578395	c.535C>T	0	N	N
XJ020720	chr1	115256536	115256536	c.175G>A	0	N	N
XJ020720	chr17	7578255	7578255	c.594A>T	0	N	N
XJ020720	chr1	27106159	27106159	c.5770G>AA	0	N	N
XJ020720	chr17	7578422	7578422	c.508A>G	0	N	N
XJ020720	chr17	7577094	7577094	c.844C>T	0	N	N
XJ020720	chr3	41266113	41266113	c.110C>A	0	N	N
XJ020720	chr17	7577514	7577514	c.767C>T	0	N	N
XJ020720	chr3	41266136	41266136	c.133T>C	0	N	N
XJ020720	chr17	7577138	7577138	c.800G>C	0	N	N
XJ020720	chr17	7579512	7579512	c.175G>A	0	N	N
XJ021985	chr5	1295228	1295228	c.1-124C>T	0	N	NA
XJ021985	chr17	7577534	7577534	c.747G>T	0	N	NA
XJ021985	chr3	41266124	41266124	c.121A>G	0	N	NA
XJ021985	chr7	151874148	151874148	c.8390delA	0	N	NA
XJ021985	chr3	41266101	41266101	c.98C>G	0	N	NA
XJ021985	chr17	7576861	7576861	c.985A>G	0	N	NA
XJ021985	chr7	140453136	140453136	c.1799T>C	0	N	NA
XJ021985	chr3	41266100	41266100	c.97T>C	0	N	NA
XJ021985	chr3	41266113	41266113	c.110C>G	0	N	NA
XJ021985	chr17	7578395	7578395	c.535C>T	0	N	NA
XJ021985	chr1	115256536	115256536	c.175G>A	0	N	NA
XJ021985	chr17	7578255	7578255	c.594A>T	0	N	NA
XJ021985	chr1	27106159	27106159	c.5770G>AA	0	N	NA
XJ021985	chr17	7578422	7578422	c.508A>G	0	N	NA
XJ021985	chr17	7577094	7577094	c.844C>T	0	N	NA
XJ021985	chr3	41266113	41266113	c.110C>A	0	N	NA
XJ021985	chr17	7577514	7577514	c.767C>T	0	N	NA
XJ021985	chr3	41266136	41266136	c.133T>C	0	N	NA
XJ021985	chr17	7577138	7577138	c.800G>C	0	N	NA
XJ021985	chr17	7579512	7579512	c.175G>A	0	N	NA
XJ021120	chr5	1295228	1295228	c.1-124C>T	0.0993	Y	Y
XJ021120	chr17	7577534	7577534	c.747G>T	0	N	N
XJ021120	chr3	41266124	41266124	c.121A>G	0	N	N
XJ021120	chr7	151874148	151874148	c.8390delA	0	N	N
XJ021120	chr3	41266101	41266101	c.98C>G	0	N	N
XJ021120	chr17	7576861	7576861	c.985A>G	0	N	N
XJ021120	chr7	140453136	140453136	c.1799T>C	0	N	N
XJ021120	chr3	41266100	41266100	c.97T>C	0	N	N
XJ021120	chr3	41266113	41266113	c.110C>G	0	N	N
XJ021120	chr17	7578395	7578395	c.535C>T	0	N	N
XJ021120	chr1	115256536	115256536	c.175G>A	0	N	N
XJ021120	chr17	7578255	7578255	c.594A>T	0	N	N
XJ021120	chr1	27106159	27106159	c.5770G>AA	0	N	N
XJ021120	chr17	7578422	7578422	c.508A>G	0	N	N
XJ021120	chr17	7577094	7577094	c.844C>T	0	N	N
XJ021120	chr3	41266113	41266113	c.110C>A	0	N	N
XJ021120	chr17	7577514	7577514	c.767C>T	0	N	N
XJ021120	chr3	41266136	41266136	c.133T>C	0	N	N
XJ021120	chr17	7577138	7577138	c.800G>C	0	N	N
XJ021120	chr17	7579512	7579512	c.175G>A	0	N	N
XJ020622	chr5	1295228	1295228	c.1-124C>T	0	N	N
XJ020622	chr17	7577534	7577534	c.747G>T	0	N	N
XJ020622	chr3	41266124	41266124	c.121A>G	0	N	N
XJ020622	chr7	151874148	151874148	c.8390delA	0	N	N
XJ020622	chr3	41266101	41266101	c.98C>G	0	N	N
XJ020622	chr17	7576861	7576861	c.985A>G	0	N	N
XJ020622	chr7	140453136	140453136	c.1799T>C	0	N	N
XJ020622	chr3	41266100	41266100	c.97T>C	0	N	N
XJ020622	chr3	41266113	41266113	c.110C>G	0	N	N
XJ020622	chr17	7578395	7578395	c.535C>T	0	N	N
XJ020622	chr1	115256536	115256536	c.175G>A	0	N	N
XJ020622	chr17	7578255	7578255	c.594A>T	0	N	N
XJ020622	chr1	27106159	27106159	c.5770G>AA	0	N	N
XJ020622	chr17	7578422	7578422	c.508A>G	0	N	N
XJ020622	chr17	7577094	7577094	c.844C>T	0	N	N
XJ020622	chr3	41266113	41266113	c.110C>A	0	N	N
XJ020622	chr17	7577514	7577514	c.767C>T	0	N	N
XJ020622	chr3	41266136	41266136	c.133T>C	0	N	N
XJ020622	chr17	7577138	7577138	c.800G>C	0	N	N
XJ020622	chr17	7579512	7579512	c.175G>A	0	N	N
XJ021435	chr5	1295228	1295228	c.1-124C>T	0	N	N
XJ021435	chr17	7577534	7577534	c.747G>T	0	N	N
XJ021435	chr3	41266124	41266124	c.121A>G	0	N	N
XJ021435	chr7	151874148	151874148	c.8390delA	0	N	N
XJ021435	chr3	41266101	41266101	c.98C>G	0	N	N
XJ021435	chr17	7576861	7576861	c.985A>G	0	N	N
XJ021435	chr7	140453136	140453136	c.1799T>C	0	N	N
XJ021435	chr3	41266100	41266100	c.97T>C	0	N	N
XJ021435	chr3	41266113	41266113	c.110C>G	0	N	N
XJ021435	chr17	7578395	7578395	c.535C>T	0.0018	Y	N
XJ021435	chr1	115256536	115256536	c.175G>A	0	N	N
XJ021435	chr17	7578255	7578255	c.594A>T	0	N	N
XJ021435	chr1	27106159	27106159	c.5770G>AA	0	N	N
XJ021435	chr17	7578422	7578422	c.508A>G	0	N	N
XJ021435	chr17	7577094	7577094	c.844C>T	0	N	N
XJ021435	chr3	41266113	41266113	c.110C>A	0	N	N
XJ021435	chr17	7577514	7577514	c.767C>T	0	N	N
XJ021435	chr3	41266136	41266136	c.133T>C	0	N	N
XJ021435	chr17	7577138	7577138	c.800G>C	0	N	N
XJ021435	chr17	7579512	7579512	c.175G>A	0	N	N
XJ021466	chr5	1295228	1295228	c.1-124C>T	0.0569	Y	Y
XJ021466	chr17	7577534	7577534	c.747G>T	0	N	N
XJ021466	chr3	41266124	41266124	c.121A>G	0	N	N
XJ021466	chr7	151874148	151874148	c.8390delA	0.0115	Y	N
XJ021466	chr3	41266101	41266101	c.98C>G	0	N	N
XJ021466	chr17	7576861	7576861	c.985A>G	0	N	N
XJ021466	chr7	140453136	140453136	c.1799T>C	0	N	N
XJ021466	chr3	41266100	41266100	c.97T>C	0	N	N
XJ021466	chr3	41266113	41266113	c.110C>G	0	N	N
XJ021466	chr17	7578395	7578395	c.535C>T	0	N	N
XJ021466	chr1	115256536	115256536	c.175G>A	0	N	N
XJ021466	chr17	7578255	7578255	c.594A>T	0	N	N
XJ021466	chr1	27106159	27106159	c.5770G>AA	0	N	N
XJ021466	chr17	7578422	7578422	c.508A>G	0	N	N
XJ021466	chr17	7577094	7577094	c.844C>T	0	N	N
XJ021466	chr3	41266113	41266113	c.110C>A	0	N	N
XJ021466	chr17	7577514	7577514	c.767C>T	0	N	N
XJ021466	chr3	41266136	41266136	c.133T>C	0	N	N
XJ021466	chr17	7577138	7577138	c.800G>C	0	N	N
XJ021466	chr17	7579512	7579512	c.175G>A	0	N	N
XJ020501	chr5	1295228	1295228	c.1-124C>T	0.0644	Y	Y
XJ020501	chr17	7577534	7577534	c.747G>T	0.374101	Y	Y
XJ020501	chr3	41266124	41266124	c.121A>G	0	N	N
XJ020501	chr7	151874148	151874148	c.8390delA	0	N	N
XJ020501	chr3	41266101	41266101	c.98C>G	0	N	N
XJ020501	chr17	7576861	7576861	c.985A>G	0	N	N
XJ020501	chr7	140453136	140453136	c.1799T>C	0	N	N
XJ020501	chr3	41266100	41266100	c.97T>C	0	N	N
XJ020501	chr3	41266113	41266113	c.110C>G	0	N	N
XJ020501	chr17	7578395	7578395	c.535C>T	0	N	N
XJ020501	chr1	115256536	115256536	c.175G>A	0	N	N
XJ020501	chr17	7578255	7578255	c.594A>T	0	N	N
XJ020501	chr1	27106159	27106159	c.5770G>AA	0	N	N
XJ020501	chr17	7578422	7578422	c.508A>G	0	N	N
XJ020501	chr17	7577094	7577094	c.844C>T	0	N	N
XJ020501	chr3	41266113	41266113	c.110C>A	0	N	N
XJ020501	chr17	7577514	7577514	c.767C>T	0	N	N
XJ020501	chr3	41266136	41266136	c.133T>C	0	N	N
XJ020501	chr17	7577138	7577138	c.800G>C	0	N	N
XJ020501	chr17	7579512	7579512	c.175G>A	0	N	N
XJ020836	chr5	1295228	1295228	c.1-124C>T	0	N	N
XJ020836	chr17	7577534	7577534	c.747G>T	0	N	N
XJ020836	chr3	41266124	41266124	c.121A>G	0	N	N
XJ020836	chr7	151874148	151874148	c.8390delA	0	N	N
XJ020836	chr3	41266101	41266101	c.98C>G	0	N	N
XJ020836	chr17	7576861	7576861	c.985A>G	0	N	N
XJ020836	chr7	140453136	140453136	c.1799T>C	0	N	N
XJ020836	chr3	41266100	41266100	c.97T>C	0	N	N
XJ020836	chr3	41266113	41266113	c.110C>G	0	N	N
XJ020836	chr17	7578395	7578395	c.535C>T	0	N	N
XJ020836	chr1	115256536	115256536	c.175G>A	0	N	N
XJ020836	chr17	7578255	7578255	c.594A>T	0	N	N
XJ020836	chr1	27106159	27106159	c.5770G>AA	0	N	N
XJ020836	chr17	7578422	7578422	c.508A>G	0	N	N
XJ020836	chr17	7577094	7577094	c.844C>T	0	N	N
XJ020836	chr3	41266113	41266113	c.110C>A	0	N	N
XJ020836	chr17	7577514	7577514	c.767C>T	0	N	N
XJ020836	chr3	41266136	41266136	c.133T>C	0	N	N
XJ020836	chr17	7577138	7577138	c.800G>C	0	N	N
XJ020836	chr17	7579512	7579512	c.175G>A	0	N	N
XJ021554	chr5	1295228	1295228	c.1-124C>T	0	N	N
XJ021554	chr17	7577534	7577534	c.747G>T	0	N	N
XJ021554	chr3	41266124	41266124	c.121A>G	0	N	N
XJ021554	chr7	151874148	151874148	c.8390delA	0	N	N
XJ021554	chr3	41266101	41266101	c.98C>G	0	N	N
XJ021554	chr17	7576861	7576861	c.985A>G	0	N	N
XJ021554	chr7	140453136	140453136	c.1799T>C	0	N	N
XJ021554	chr3	41266100	41266100	c.97T>C	0	N	N
XJ021554	chr3	41266113	41266113	c.110C>G	0	N	N
XJ021554	chr17	7578395	7578395	c.535C>T	0	N	N
XJ021554	chr1	115256536	115256536	c.175G>A	0	N	N
XJ021554	chr17	7578255	7578255	c.594A>T	0	N	N
XJ021554	chr1	27106159	27106159	c.5770G>AA	0	N	N
XJ021554	chr17	7578422	7578422	c.508A>G	0	N	N
XJ021554	chr17	7577094	7577094	c.844C>T	0	N	N
XJ021554	chr3	41266113	41266113	c.110C>A	0	N	N
XJ021554	chr17	7577514	7577514	c.767C>T	0	N	N
XJ021554	chr3	41266136	41266136	c.133T>C	0	N	N
XJ021554	chr17	7577138	7577138	c.800G>C	0	N	N
XJ021554	chr17	7579512	7579512	c.175G>A	0	N	N
XJ020546	chr5	1295228	1295228	c.1-124C>T	0	N	N
XJ020546	chr17	7577534	7577534	c.747G>T	0	N	N
XJ020546	chr3	41266124	41266124	c.121A>G	0	N	N
XJ020546	chr7	151874148	151874148	c.8390delA	0.0085	Y	N
XJ020546	chr3	41266101	41266101	c.98C>G	0	N	N
XJ020546	chr17	7576861	7576861	c.985A>G	0	N	N
XJ020546	chr7	140453136	140453136	c.1799T>C	0	N	N
XJ020546	chr3	41266100	41266100	c.97T>C	0	N	N
XJ020546	chr3	41266113	41266113	c.110C>G	0	N	N
XJ020546	chr17	7578395	7578395	c.535C>T	0	N	N
XJ020546	chr1	115256536	115256536	c.175G>A	0	N	N
XJ020546	chr17	7578255	7578255	c.594A>T	0	N	N
XJ020546	chr1	27106159	27106159	c.5770G>AA	0	N	N
XJ020546	chr17	7578422	7578422	c.508A>G	0	N	N
XJ020546	chr17	7577094	7577094	c.844C>T	0	N	N
XJ020546	chr3	41266113	41266113	c.110C>A	0.0006	Y	N
XJ020546	chr17	7577514	7577514	c.767C>T	0	N	N
XJ020546	chr3	41266136	41266136	c.133T>C	0	N	N
XJ020546	chr17	7577138	7577138	c.800G>C	0	N	N
XJ020546	chr17	7579512	7579512	c.175G>A	0	N	N
XJ021029	chr5	1295228	1295228	c.1-124C>T	0	N	NA
XJ021029	chr17	7577534	7577534	c.747G>T	0	N	NA
XJ021029	chr3	41266124	41266124	c.121A>G	0	N	NA
XJ021029	chr7	151874148	151874148	c.8390delA	0.009	Y	NA
XJ021029	chr3	41266101	41266101	c.98C>G	0	N	NA
XJ021029	chr17	7576861	7576861	c.985A>G	0	N	NA
XJ021029	chr7	140453136	140453136	c.1799T>C	0	N	NA
XJ021029	chr3	41266100	41266100	c.97T>C	0	N	NA
XJ021029	chr3	41266113	41266113	c.110C>G	0	N	NA
XJ021029	chr17	7578395	7578395	c.535C>T	0	N	NA
XJ021029	chr1	115256536	115256536	c.175G>A	0	N	NA
XJ021029	chr17	7578255	7578255	c.594A>T	0	N	NA
XJ021029	chr1	27106159	27106159	c.5770G>AA	0	N	NA
XJ021029	chr17	7578422	7578422	c.508A>G	0	N	NA
XJ021029	chr17	7577094	7577094	c.844C>T	0	N	NA
XJ021029	chr3	41266113	41266113	c.110C>A	0	N	NA
XJ021029	chr17	7577514	7577514	c.767C>T	0	N	NA
XJ021029	chr3	41266136	41266136	c.133T>C	0	N	NA
XJ021029	chr17	7577138	7577138	c.800G>C	0	N	NA
XJ021029	chr17	7579512	7579512	c.175G>A	0	N	NA
XJ021504	chr5	1295228	1295228	c.1-124C>T	0	N	NA
XJ021504	chr17	7577534	7577534	c.747G>T	0	N	NA
XJ021504	chr3	41266124	41266124	c.121A>G	0	N	NA
XJ021504	chr7	151874148	151874148	c.8390delA	0.0142	Y	NA
XJ021504	chr3	41266101	41266101	c.98C>G	0.0063	Y	NA
XJ021504	chr17	7576861	7576861	c.985A>G	0	N	NA
XJ021504	chr7	140453136	140453136	c.1799T>C	0	N	NA
XJ021504	chr3	41266100	41266100	c.97T>C	0.0193	Y	NA
XJ021504	chr3	41266113	41266113	c.110C>G	0.00490196	Y	NA
XJ021504	chr17	7578395	7578395	c.535C>T	0	N	NA
XJ021504	chr1	115256536	115256536	c.175G>A	0	N	NA
XJ021504	chr17	7578255	7578255	c.594A>T	0	N	NA
XJ021504	chr1	27106159	27106159	c.5770G>AA	0	N	NA
XJ021504	chr17	7578422	7578422	c.508A>G	0	N	NA
XJ021504	chr17	7577094	7577094	c.844C>T	0	N	NA
XJ021504	chr3	41266113	41266113	c.110C>A	0	N	NA
XJ021504	chr17	7577514	7577514	c.767C>T	0	N	NA
XJ021504	chr3	41266136	41266136	c.133T>C	0	N	NA
XJ021504	chr17	7577138	7577138	c.800G>C	0	N	NA
XJ021504	chr17	7579512	7579512	c.175G>A	0	N	NA
XJ021530	chr5	1295228	1295228	c.1-124C>T	0	N	N
XJ021530	chr17	7577534	7577534	c.747G>T	0.128639	Y	Y
XJ021530	chr3	41266124	41266124	c.121A>G	0	N	N
XJ021530	chr7	151874148	151874148	c.8390delA	0.0076	Y	N
XJ021530	chr3	41266101	41266101	c.98C>G	0	N	N
XJ021530	chr17	7576861	7576861	c.985A>G	0	N	N
XJ021530	chr7	140453136	140453136	c.1799T>C	0	N	N
XJ021530	chr3	41266100	41266100	c.97T>C	0	N	N
XJ021530	chr3	41266113	41266113	c.110C>G	0	N	N
XJ021530	chr17	7578395	7578395	c.535C>T	0	N	N
XJ021530	chr1	115256536	115256536	c.175G>A	0	N	N
XJ021530	chr17	7578255	7578255	c.594A>T	0	N	N
XJ021530	chr1	27106159	27106159	c.5770G>AA	0	N	N
XJ021530	chr17	7578422	7578422	c.508A>G	0	N	N
XJ021530	chr17	7577094	7577094	c.844C>T	0	N	N
XJ021530	chr3	41266113	41266113	c.110C>A	0	N	N
XJ021530	chr17	7577514	7577514	c.767C>T	0	N	N
XJ021530	chr3	41266136	41266136	c.133T>C	0	N	N
XJ021530	chr17	7577138	7577138	c.800G>C	0	N	N
XJ021530	chr17	7579512	7579512	c.175G>A	0	N	N
XJ111552	chr5	1295228	1295228	c.1-124C>T	0	N	N
XJ111552	chr17	7577534	7577534	c.747G>T	0	N	N
XJ111552	chr3	41266124	41266124	c.121A>G	0	N	N
XJ111552	chr7	151874148	151874148	c.8390delA	0	N	N
XJ111552	chr3	41266101	41266101	c.98C>G	0	N	N
XJ111552	chr17	7576861	7576861	c.985A>G	0	N	N
XJ111552	chr7	140453136	140453136	c.1799T>C	0	N	N
XJ111552	chr3	41266100	41266100	c.97T>C	0	N	N
XJ111552	chr3	41266113	41266113	c.110C>G	0	N	N
XJ111552	chr17	7578395	7578395	c.535C>T	0	N	N
XJ111552	chr1	115256536	115256536	c.175G>A	0	N	N
XJ111552	chr17	7578255	7578255	c.594A>T	0	N	N
XJ111552	chr1	27106159	27106159	c.5770G>AA	0	N	N
XJ111552	chr17	7578422	7578422	c.508A>G	0	N	N
XJ111552	chr17	7577094	7577094	c.844C>T	0	N	N
XJ111552	chr3	41266113	41266113	c.110C>A	0	N	N
XJ111552	chr17	7577514	7577514	c.767C>T	0	N	N
XJ111552	chr3	41266136	41266136	c.133T>C	0	N	N
XJ111552	chr17	7577138	7577138	c.800G>C	0	N	N
XJ111552	chr17	7579512	7579512	c.175G>A	0	N	N
XJ021845	chr5	1295228	1295228	c.1-124C>T	0	N	NA
XJ021845	chr17	7577534	7577534	c.747G>T	0	N	NA
XJ021845	chr3	41266124	41266124	c.121A>G	0	N	NA
XJ021845	chr7	151874148	151874148	c.8390delA	0.0166	Y	NA
XJ021845	chr3	41266101	41266101	c.98C>G	0	N	NA
XJ021845	chr17	7576861	7576861	c.985A>G	0	N	NA
XJ021845	chr7	140453136	140453136	c.1799T>C	0	N	NA
XJ021845	chr3	41266100	41266100	c.97T>C	0	N	NA
XJ021845	chr3	41266113	41266113	c.110C>G	0	N	NA
XJ021845	chr17	7578395	7578395	c.535C>T	0	N	NA
XJ021845	chr1	115256536	115256536	c.175G>A	0	N	NA
XJ021845	chr17	7578255	7578255	c.594A>T	0	N	NA
XJ021845	chr1	27106159	27106159	c.5770G>AA	0	N	NA
XJ021845	chr17	7578422	7578422	c.508A>G	0	N	NA
XJ021845	chr17	7577094	7577094	c.844C>T	0	N	NA
XJ021845	chr3	41266113	41266113	c.110C>A	0	N	NA
XJ021845	chr17	7577514	7577514	c.767C>T	0	N	NA
XJ021845	chr3	41266136	41266136	c.133T>C	0	N	NA
XJ021845	chr17	7577138	7577138	c.800G>C	0	N	NA
XJ021845	chr17	7579512	7579512	c.175G>A	0	N	NA
XJ020571	chr5	1295228	1295228	c.1-124C>T	0.0041	Y	NA
XJ020571	chr17	7577534	7577534	c.747G>T	0	N	NA
XJ020571	chr3	41266124	41266124	c.121A>G	0	N	NA
XJ020571	chr7	151874148	151874148	c.8390delA	0.0103	Y	NA
XJ020571	chr3	41266101	41266101	c.98C>G	0	N	NA
XJ020571	chr17	7576861	7576861	c.985A>G	0	N	NA
XJ020571	chr7	140453136	140453136	c.1799T>C	0	N	NA
XJ020571	chr3	41266100	41266100	c.97T>C	0	N	NA
XJ020571	chr3	41266113	41266113	c.110C>G	0	N	NA
XJ020571	chr17	7578395	7578395	c.535C>T	0	N	NA
XJ020571	chr1	115256536	115256536	c.175G>A	0	N	NA
XJ020571	chr17	7578255	7578255	c.594A>T	0	N	NA
XJ020571	chr1	27106159	27106159	c.5770G>AA	0	N	NA
XJ020571	chr17	7578422	7578422	c.508A>G	0	N	NA
XJ020571	chr17	7577094	7577094	c.844C>T	0	N	NA
XJ020571	chr3	41266113	41266113	c.110C>A	0	N	NA
XJ020571	chr17	7577514	7577514	c.767C>T	0	N	NA
XJ020571	chr3	41266136	41266136	c.133T>C	0	N	NA
XJ020571	chr17	7577138	7577138	c.800G>C	0	N	NA
XJ020571	chr17	7579512	7579512	c.175G>A	0	N	NA
XJ020331	chr5	1295228	1295228	c.1-124C>T	0	N	N
XJ020331	chr17	7577534	7577534	c.747G>T	0	N	N
XJ020331	chr3	41266124	41266124	c.121A>G	0	N	N
XJ020331	chr7	151874148	151874148	c.8390delA	0	N	N
XJ020331	chr3	41266101	41266101	c.98C>G	0	N	N
XJ020331	chr17	7576861	7576861	c.985A>G	0	N	N
XJ020331	chr7	140453136	140453136	c.1799T>C	0	N	N
XJ020331	chr3	41266100	41266100	c.97T>C	0	N	N
XJ020331	chr3	41266113	41266113	c.110C>G	0	N	N
XJ020331	chr17	7578395	7578395	c.535C>T	0	N	N
XJ020331	chr1	115256536	115256536	c.175G>A	0	N	N
XJ020331	chr17	7578255	7578255	c.594A>T	0	N	N
XJ020331	chr1	27106159	27106159	c.5770G>AA	0	N	N
XJ020331	chr17	7578422	7578422	c.508A>G	0	N	N
XJ020331	chr17	7577094	7577094	c.844C>T	0	N	N
XJ020331	chr3	41266113	41266113	c.110C>A	0	N	N
XJ020331	chr17	7577514	7577514	c.767C>T	0	N	N
XJ020331	chr3	41266136	41266136	c.133T>C	0	N	N
XJ020331	chr17	7577138	7577138	c.800G>C	0	N	N
XJ020331	chr17	7579512	7579512	c.175G>A	0	N	N
XJ020446	chr5	1295228	1295228	c.1-124C>T	0	N	N
XJ020446	chr17	7577534	7577534	c.747G>T	0	N	N
XJ020446	chr3	41266124	41266124	c.121A>G	0	N	N
XJ020446	chr7	151874148	151874148	c.8390delA	0	N	N
XJ020446	chr3	41266101	41266101	c.98C>G	0	N	N
XJ020446	chr17	7576861	7576861	c.985A>G	0	N	N
XJ020446	chr7	140453136	140453136	c.1799T>C	0	N	N
XJ020446	chr3	41266100	41266100	c.97T>C	0	N	N
XJ020446	chr3	41266113	41266113	c.110C>G	0	N	N
XJ020446	chr17	7578395	7578395	c.535C>T	0	N	N
XJ020446	chr1	115256536	115256536	c.175G>A	0	N	N
XJ020446	chr17	7578255	7578255	c.594A>T	0	N	N
XJ020446	chr1	27106159	27106159	c.5770G>AA	0	N	N
XJ020446	chr17	7578422	7578422	c.508A>G	0	N	N
XJ020446	chr17	7577094	7577094	c.844C>T	0	N	N
XJ020446	chr3	41266113	41266113	c.110C>A	0	N	N
XJ020446	chr17	7577514	7577514	c.767C>T	0	N	N
XJ020446	chr3	41266136	41266136	c.133T>C	0	N	N
XJ020446	chr17	7577138	7577138	c.800G>C	0	N	N
XJ020446	chr17	7579512	7579512	c.175G>A	0	N	N
XJ021234	chr5	1295228	1295228	c.1-124C>T	0	N	N
XJ021234	chr17	7577534	7577534	c.747G>T	0	N	N
XJ021234	chr3	41266124	41266124	c.121A>G	0.0032	Y	N
XJ021234	chr7	151874148	151874148	c.8390delA	0	N	N
XJ021234	chr3	41266101	41266101	c.98C>G	0	N	N
XJ021234	chr17	7576861	7576861	c.985A>G	0	N	N
XJ021234	chr7	140453136	140453136	c.1799T>C	0	N	N
XJ021234	chr3	41266100	41266100	c.97T>C	0.0025	Y	N
XJ021234	chr3	41266113	41266113	c.110C>G	0	N	N
XJ021234	chr17	7578395	7578395	c.535C>T	0	N	N
XJ021234	chr1	115256536	115256536	c.175G>A	0	N	N
XJ021234	chr17	7578255	7578255	c.594A>T	0	N	N
XJ021234	chr1	27106159	27106159	c.5770G>AA	0	N	N
XJ021234	chr17	7578422	7578422	c.508A>G	0	N	N
XJ021234	chr17	7577094	7577094	c.844C>T	0	N	N
XJ021234	chr3	41266113	41266113	c.110C>A	0	N	N
XJ021234	chr17	7577514	7577514	c.767C>T	0	N	N
XJ021234	chr3	41266136	41266136	c.133T>C	0	N	N
XJ021234	chr17	7577138	7577138	c.800G>C	0	N	N
XJ021234	chr17	7579512	7579512	c.175G>A	0	N	N
XJ021613	chr5	1295228	1295228	c.1-124C>T	0	N	N
XJ021613	chr17	7577534	7577534	c.747G>T	0	N	N
XJ021613	chr3	41266124	41266124	c.121A>G	0	N	N
XJ021613	chr7	151874148	151874148	c.8390delA	0	N	N
XJ021613	chr3	41266101	41266101	c.98C>G	0	N	N
XJ021613	chr17	7576861	7576861	c.985A>G	0	N	N
XJ021613	chr7	140453136	140453136	c.1799T>C	0	N	N
XJ021613	chr3	41266100	41266100	c.97T>C	0	N	N
XJ021613	chr3	41266113	41266113	c.110C>G	0	N	N
XJ021613	chr17	7578395	7578395	c.535C>T	0	N	N
XJ021613	chr1	115256536	115256536	c.175G>A	0	N	N
XJ021613	chr17	7578255	7578255	c.594A>T	0	N	N
XJ021613	chr1	27106159	27106159	c.5770G>AA	0	N	N
XJ021613	chr17	7578422	7578422	c.508A>G	0	N	N
XJ021613	chr17	7577094	7577094	c.844C>T	0	N	N
XJ021613	chr3	41266113	41266113	c.110C>A	0	N	N
XJ021613	chr17	7577514	7577514	c.767C>T	0	N	N
XJ021613	chr3	41266136	41266136	c.133T>C	0	N	N
XJ021613	chr17	7577138	7577138	c.800G>C	0	N	N
XJ021613	chr17	7579512	7579512	c.175G>A	0	N	N
XJ021124	chr5	1295228	1295228	c.1-124C>T	0	N	N
XJ021124	chr17	7577534	7577534	c.747G>T	0	N	N
XJ021124	chr3	41266124	41266124	c.121A>G	0	N	N
XJ021124	chr7	151874148	151874148	c.8390delA	0	N	N
XJ021124	chr3	41266101	41266101	c.98C>G	0	N	N
XJ021124	chr17	7576861	7576861	c.985A>G	0	N	N
XJ021124	chr7	140453136	140453136	c.1799T>C	0	N	N
XJ021124	chr3	41266100	41266100	c.97T>C	0	N	N
XJ021124	chr3	41266113	41266113	c.110C>G	0	N	N
XJ021124	chr17	7578395	7578395	c.535C>T	0	N	N
XJ021124	chr1	115256536	115256536	c.175G>A	0	N	N
XJ021124	chr17	7578255	7578255	c.594A>T	0	N	N
XJ021124	chr1	27106159	27106159	c.5770G>AA	0	N	N
XJ021124	chr17	7578422	7578422	c.508A>G	0	N	N
XJ021124	chr17	7577094	7577094	c.844C>T	0	N	N
XJ021124	chr3	41266113	41266113	c.110C>A	0	N	N
XJ021124	chr17	7577514	7577514	c.767C>T	0	N	N
XJ021124	chr3	41266136	41266136	c.133T>C	0	N	N
XJ021124	chr17	7577138	7577138	c.800G>C	0	N	N
XJ021124	chr17	7579512	7579512	c.175G>A	0	N	N
XJ021472	chr5	1295228	1295228	c.1-124C>T	0	N	N
XJ021472	chr17	7577534	7577534	c.747G>T	0	N	N
XJ021472	chr3	41266124	41266124	c.121A>G	0	N	N
XJ021472	chr7	151874148	151874148	c.8390delA	0	N	N
XJ021472	chr3	41266101	41266101	c.98C>G	0	N	N
XJ021472	chr17	7576861	7576861	c.985A>G	0	N	N
XJ021472	chr7	140453136	140453136	c.1799T>C	0	N	N
XJ021472	chr3	41266100	41266100	c.97T>C	0	N	N
XJ021472	chr3	41266113	41266113	c.110C>G	0	N	N
XJ021472	chr17	7578395	7578395	c.535C>T	0	N	N
XJ021472	chr1	115256536	115256536	c.175G>A	0	N	N
XJ021472	chr17	7578255	7578255	c.594A>T	0	N	N
XJ021472	chr1	27106159	27106159	c.5770G>AA	0	N	N
XJ021472	chr17	7578422	7578422	c.508A>G	0	N	N
XJ021472	chr17	7577094	7577094	c.844C>T	0	N	N
XJ021472	chr3	41266113	41266113	c.110C>A	0.0014	Y	N
XJ021472	chr17	7577514	7577514	c.767C>T	0	N	N
XJ021472	chr3	41266136	41266136	c.133T>C	0	N	N
XJ021472	chr17	7577138	7577138	c.800G>C	0	N	N
XJ021472	chr17	7579512	7579512	c.175G>A	0	N	N
XJ021784	chr5	1295228	1295228	c.1-124C>T	0	N	N
XJ021784	chr17	7577534	7577534	c.747G>T	0	N	N
XJ021784	chr3	41266124	41266124	c.121A>G	0	N	N
XJ021784	chr7	151874148	151874148	c.8390delA	0	N	N
XJ021784	chr3	41266101	41266101	c.98C>G	0	N	N
XJ021784	chr17	7576861	7576861	c.985A>G	0	N	N
XJ021784	chr7	140453136	140453136	c.1799T>C	0	N	N
XJ021784	chr3	41266100	41266100	c.97T>C	0	N	N
XJ021784	chr3	41266113	41266113	c.110C>G	0	N	N
XJ021784	chr17	7578395	7578395	c.535C>T	0	N	N
XJ021784	chr1	115256536	115256536	c.175G>A	0	N	N
XJ021784	chr17	7578255	7578255	c.594A>T	0	N	N
XJ021784	chr1	27106159	27106159	c.5770G>AA	0	N	N
XJ021784	chr17	7578422	7578422	c.508A>G	0	N	N
XJ021784	chr17	7577094	7577094	c.844C>T	0	N	N
XJ021784	chr3	41266113	41266113	c.110C>A	0	N	N
XJ021784	chr17	7577514	7577514	c.767C>T	0	N	N
XJ021784	chr3	41266136	41266136	c.133T>C	0	N	N
XJ021784	chr17	7577138	7577138	c.800G>C	0	N	N
XJ021784	chr17	7579512	7579512	c.175G>A	0	N	N
XJ020568	chr5	1295228	1295228	c.1-124C>T	0	N	NA
XJ020568	chr17	7577534	7577534	c.747G>T	0	N	NA
XJ020568	chr3	41266124	41266124	c.121A>G	0	N	NA
XJ020568	chr7	151874148	151874148	c.8390delA	0.0092	Y	NA
XJ020568	chr3	41266101	41266101	c.98C>G	0	N	NA
XJ020568	chr17	7576861	7576861	c.985A>G	0	N	NA
XJ020568	chr7	140453136	140453136	c.1799T>C	0	N	NA
XJ020568	chr3	41266100	41266100	c.97T>C	0	N	NA
XJ020568	chr3	41266113	41266113	c.110C>G	0	N	NA
XJ020568	chr17	7578395	7578395	c.535C>T	0	N	NA
XJ020568	chr1	115256536	115256536	c.175G>A	0	N	NA
XJ020568	chr17	7578255	7578255	c.594A>T	0	N	NA
XJ020568	chr1	27106159	27106159	c.5770G>AA	0	N	NA
XJ020568	chr17	7578422	7578422	c.508A>G	0	N	NA
XJ020568	chr17	7577094	7577094	c.844C>T	0	N	NA
XJ020568	chr3	41266113	41266113	c.110C>A	0	N	NA
XJ020568	chr17	7577514	7577514	c.767C>T	0	N	NA
XJ020568	chr3	41266136	41266136	c.133T>C	0	N	NA
XJ020568	chr17	7577138	7577138	c.800G>C	0	N	NA
XJ020568	chr17	7579512	7579512	c.175G>A	0	N	NA
XJ020706	chr5	1295228	1295228	c.1-124C>T	0	N	Y
XJ020706	chr17	7577534	7577534	c.747G>T	0	N	Y
XJ020706	chr3	41266124	41266124	c.121A>G	0	N	N
XJ020706	chr7	151874148	151874148	c.8390delA	0	N	N
XJ020706	chr3	41266101	41266101	c.98C>G	0	N	N
XJ020706	chr17	7576861	7576861	c.985A>G	0	N	N
XJ020706	chr7	140453136	140453136	c.1799T>C	0	N	N
XJ020706	chr3	41266100	41266100	c.97T>C	0	N	N
XJ020706	chr3	41266113	41266113	c.110C>G	0	N	N
XJ020706	chr17	7578395	7578395	c.535C>T	0	N	N
XJ020706	chr1	115256536	115256536	c.175G>A	0	N	N
XJ020706	chr17	7578255	7578255	c.594A>T	0	N	N
XJ020706	chr1	27106159	27106159	c.5770G>AA	0	N	N
XJ020706	chr17	7578422	7578422	c.508A>G	0	N	N
XJ020706	chr17	7577094	7577094	c.844C>T	0	N	N
XJ020706	chr3	41266113	41266113	c.110C>A	0	N	N
XJ020706	chr17	7577514	7577514	c.767C>T	0	N	N
XJ020706	chr3	41266136	41266136	c.133T>C	0	N	N
XJ020706	chr17	7577138	7577138	c.800G>C	0	N	N
XJ020706	chr17	7579512	7579512	c.175G>A	0	N	N
XJ021559	chr5	1295228	1295228	c.1-124C>T	0	N	Y
XJ021559	chr17	7577534	7577534	c.747G>T	0.0022	Y	Y
XJ021559	chr3	41266124	41266124	c.121A>G	0.0012	Y	N
XJ021559	chr7	151874148	151874148	c.8390delA	0	N	N
XJ021559	chr3	41266101	41266101	c.98C>G	0	N	N
XJ021559	chr17	7576861	7576861	c.985A>G	0	N	N
XJ021559	chr7	140453136	140453136	c.1799T>C	0	N	N
XJ021559	chr3	41266100	41266100	c.97T>C	0	N	N
XJ021559	chr3	41266113	41266113	c.110C>G	0	N	N
XJ021559	chr17	7578395	7578395	c.535C>T	0	N	N
XJ021559	chr1	115256536	115256536	c.175G>A	0	N	N
XJ021559	chr17	7578255	7578255	c.594A>T	0	N	N
XJ021559	chr1	27106159	27106159	c.5770G>AA	0	N	N
XJ021559	chr17	7578422	7578422	c.508A>G	0	N	N
XJ021559	chr17	7577094	7577094	c.844C>T	0	N	N
XJ021559	chr3	41266113	41266113	c.110C>A	0	N	N
XJ021559	chr17	7577514	7577514	c.767C>T	0	N	N
XJ021559	chr3	41266136	41266136	c.133T>C	0	N	N
XJ021559	chr17	7577138	7577138	c.800G>C	0	N	N
XJ021559	chr17	7579512	7579512	c.175G>A	0	N	N
XJ021119	chr5	1295228	1295228	c.1-124C>T	0	N	N
XJ021119	chr17	7577534	7577534	c.747G>T	0.3167	Y	Y
XJ021119	chr3	41266124	41266124	c.121A>G	0	N	N
XJ021119	chr7	151874148	151874148	c.8390delA	0	N	N
XJ021119	chr3	41266101	41266101	c.98C>G	0	N	N
XJ021119	chr17	7576861	7576861	c.985A>G	0	N	N
XJ021119	chr7	140453136	140453136	c.1799T>C	0	N	N
XJ021119	chr3	41266100	41266100	c.97T>C	0	N	N
XJ021119	chr3	41266113	41266113	c.110C>G	0	N	N
XJ021119	chr17	7578395	7578395	c.535C>T	0	N	N
XJ021119	chr1	115256536	115256536	c.175G>A	0	N	N
XJ021119	chr17	7578255	7578255	c.594A>T	0	N	N
XJ021119	chr1	27106159	27106159	c.5770G>AA	0	N	N
XJ021119	chr17	7578422	7578422	c.508A>G	0	N	N
XJ021119	chr17	7577094	7577094	c.844C>T	0	N	N
XJ021119	chr3	41266113	41266113	c.110C>A	0	N	N
XJ021119	chr17	7577514	7577514	c.767C>T	0	N	N
XJ021119	chr3	41266136	41266136	c.133T>C	0	N	N
XJ021119	chr17	7577138	7577138	c.800G>C	0	N	N
XJ021119	chr17	7579512	7579512	c.175G>A	0	N	N
XJ020629	chr5	1295228	1295228	c.1-124C>T	0.0909	Y	Y
XJ020629	chr17	7577534	7577534	c.747G>T	0	N	N
XJ020629	chr3	41266124	41266124	c.121A>G	0	N	N
XJ020629	chr7	151874148	151874148	c.8390delA	0	N	N
XJ020629	chr3	41266101	41266101	c.98C>G	0	N	N
XJ020629	chr17	7576861	7576861	c.985A>G	0	N	N
XJ020629	chr7	140453136	140453136	c.1799T>C	0	N	N
XJ020629	chr3	41266100	41266100	c.97T>C	0	N	N
XJ020629	chr3	41266113	41266113	c.110C>G	0	N	N
XJ020629	chr17	7578395	7578395	c.535C>T	0	N	N
XJ020629	chr1	115256536	115256536	c.175G>A	0	N	N
XJ020629	chr17	7578255	7578255	c.594A>T	0	N	N
XJ020629	chr1	27106159	27106159	c.5770G>AA	0	N	N
XJ020629	chr17	7578422	7578422	c.508A>G	0	N	N
XJ020629	chr17	7577094	7577094	c.844C>T	0	N	N
XJ020629	chr3	41266113	41266113	c.110C>A	0	N	N
XJ020629	chr17	7577514	7577514	c.767C>T	0	N	N
XJ020629	chr3	41266136	41266136	c.133T>C	0	N	N
XJ020629	chr17	7577138	7577138	c.800G>C	0	N	N
XJ020629	chr17	7579512	7579512	c.175G>A	0	N	N
XJ020433	chr5	1295228	1295228	c.1-124C>T	0	N	N
XJ020433	chr17	7577534	7577534	c.747G>T	0.0074	Y	Y
XJ020433	chr3	41266124	41266124	c.121A>G	0	N	N
XJ020433	chr7	151874148	151874148	c.8390delA	0	N	N
XJ020433	chr3	41266101	41266101	c.98C>G	0	N	N
XJ020433	chr17	7576861	7576861	c.985A>G	0	N	N
XJ020433	chr7	140453136	140453136	c.1799T>C	0	N	N
XJ020433	chr3	41266100	41266100	c.97T>C	0	N	N
XJ020433	chr3	41266113	41266113	c.110C>G	0	N	N
XJ020433	chr17	7578395	7578395	c.535C>T	0	N	N
XJ020433	chr1	115256536	115256536	c.175G>A	0	N	N
XJ020433	chr17	7578255	7578255	c.594A>T	0	N	N
XJ020433	chr1	27106159	27106159	c.5770G>AA	0	N	N
XJ020433	chr17	7578422	7578422	c.508A>G	0	N	N
XJ020433	chr17	7577094	7577094	c.844C>T	0	N	N
XJ020433	chr3	41266113	41266113	c.110C>A	0	N	N
XJ020433	chr17	7577514	7577514	c.767C>T	0	N	N
XJ020433	chr3	41266136	41266136	c.133T>C	0	N	N
XJ020433	chr17	7577138	7577138	c.800G>C	0	N	N
XJ020433	chr17	7579512	7579512	c.175G>A	0	N	N
XJ021451	chr5	1295228	1295228	c.1-124C>T	0.0946	Y	Y
XJ021451	chr17	7577534	7577534	c.747G>T	0.2457	Y	Y
XJ021451	chr3	41266124	41266124	c.121A>G	0	N	N
XJ021451	chr7	151874148	151874148	c.8390delA	0	N	N
XJ021451	chr3	41266101	41266101	c.98C>G	0	N	N
XJ021451	chr17	7576861	7576861	c.985A>G	0	N	N
XJ021451	chr7	140453136	140453136	c.1799T>C	0	N	N
XJ021451	chr3	41266100	41266100	c.97T>C	0	N	Y
XJ021451	chr3	41266113	41266113	c.110C>G	0	N	N
XJ021451	chr17	7578395	7578395	c.535C>T	0	N	N
XJ021451	chr1	115256536	115256536	c.175G>A	0	N	N
XJ021451	chr17	7578255	7578255	c.594A>T	0.0036	Y	N
XJ021451	chr1	27106159	27106159	c.5770G>AA	0	N	N
XJ021451	chr17	7578422	7578422	c.508A>G	0	N	N
XJ021451	chr17	7577094	7577094	c.844C>T	0	N	N
XJ021451	chr3	41266113	41266113	c.110C>A	0	N	N
XJ021451	chr17	7577514	7577514	c.767C>T	0	N	N
XJ021451	chr3	41266136	41266136	c.133T>C	0	N	N
XJ021451	chr17	7577138	7577138	c.800G>C	0	N	N
XJ021451	chr17	7579512	7579512	c.175G>A	0	N	N
XJ021068	chr5	1295228	1295228	c.1-124C>T	0	N	N
XJ021068	chr17	7577534	7577534	c.747G>T	0.0179	Y	Y
XJ021068	chr3	41266124	41266124	c.121A>G	0	N	N
XJ021068	chr7	151874148	151874148	c.8390delA	0	N	N
XJ021068	chr3	41266101	41266101	c.98C>G	0	N	N
XJ021068	chr17	7576861	7576861	c.985A>G	0	N	N
XJ021068	chr7	140453136	140453136	c.1799T>C	0	N	N
XJ021068	chr3	41266100	41266100	c.97T>C	0	N	N
XJ021068	chr3	41266113	41266113	c.110C>G	0	N	N
XJ021068	chr17	7578395	7578395	c.535C>T	0	N	N
XJ021068	chr1	115256536	115256536	c.175G>A	0	N	N
XJ021068	chr17	7578255	7578255	c.594A>T	0	N	N
XJ021068	chr1	27106159	27106159	c.5770G>AA	0	N	N
XJ021068	chr17	7578422	7578422	c.508A>G	0	N	N
XJ021068	chr17	7577094	7577094	c.844C>T	0	N	N
XJ021068	chr3	41266113	41266113	c.110C>A	0	N	N
XJ021068	chr17	7577514	7577514	c.767C>T	0	N	N
XJ021068	chr3	41266136	41266136	c.133T>C	0	N	N
XJ021068	chr17	7577138	7577138	c.800G>C	0	N	N
XJ021068	chr17	7579512	7579512	c.175G>A	0	N	N
XJ020055	chr5	1295228	1295228	c.1-124C>T	0	N	Y
XJ020055	chr17	7577534	7577534	c.747G>T	0.0087	Y	Y
XJ020055	chr3	41266124	41266124	c.121A>G	0	N	N
XJ020055	chr7	151874148	151874148	c.8390delA	0	N	N
XJ020055	chr3	41266101	41266101	c.98C>G	0	N	N
XJ020055	chr17	7576861	7576861	c.985A>G	0	N	N
XJ020055	chr7	140453136	140453136	c.1799T>C	0	N	N
XJ020055	chr3	41266100	41266100	c.97T>C	0	N	N
XJ020055	chr3	41266113	41266113	c.110C>G	0	N	N
XJ020055	chr17	7578395	7578395	c.535C>T	0	N	N
XJ020055	chr1	115256536	115256536	c.175G>A	0	N	N
XJ020055	chr17	7578255	7578255	c.594A>T	0	N	N
XJ020055	chr1	27106159	27106159	c.5770G>AA	0	N	N
XJ020055	chr17	7578422	7578422	c.508A>G	0	N	N
XJ020055	chr17	7577094	7577094	c.844C>T	0	N	N
XJ020055	chr3	41266113	41266113	c.110C>A	0	N	N
XJ020055	chr17	7577514	7577514	c.767C>T	0	N	N
XJ020055	chr3	41266136	41266136	c.133T>C	0	N	N
XJ020055	chr17	7577138	7577138	c.800G>C	0	N	N
XJ020055	chr17	7579512	7579512	c.175G>A	0	N	N
XJ020659	chr5	1295228	1295228	c.1-124C>T	0	N	NA
XJ020659	chr17	7577534	7577534	c.747G>T	0	N	NA
XJ020659	chr3	41266124	41266124	c.121A>G	0	N	NA
XJ020659	chr7	151874148	151874148	c.8390delA	0.0219	Y	NA
XJ020659	chr3	41266101	41266101	c.98C>G	0	N	NA
XJ020659	chr17	7576861	7576861	c.985A>G	0	N	NA
XJ020659	chr7	140453136	140453136	c.1799T>C	0	N	NA
XJ020659	chr3	41266100	41266100	c.97T>C	0	N	NA
XJ020659	chr3	41266113	41266113	c.110C>G	0	N	NA
XJ020659	chr17	7578395	7578395	c.535C>T	0	N	NA
XJ020659	chr1	115256536	115256536	c.175G>A	0	N	NA
XJ020659	chr17	7578255	7578255	c.594A>T	0	N	NA
XJ020659	chr1	27106159	27106159	c.5770G>AA	0	N	NA
XJ020659	chr17	7578422	7578422	c.508A>G	0	N	NA
XJ020659	chr17	7577094	7577094	c.844C>T	0	N	NA
XJ020659	chr3	41266113	41266113	c.110C>A	0	N	NA
XJ020659	chr17	7577514	7577514	c.767C>T	0	N	NA
XJ020659	chr3	41266136	41266136	c.133T>C	0	N	NA
XJ020659	chr17	7577138	7577138	c.800G>C	0	N	NA
XJ020659	chr17	7579512	7579512	c.175G>A	0	N	NA
XJ020229	chr5	1295228	1295228	c.1-124C>T	0	N	N
XJ020229	chr17	7577534	7577534	c.747G>T	0	N	N
XJ020229	chr3	41266124	41266124	c.121A>G	0	N	N
XJ020229	chr7	151874148	151874148	c.8390delA	0	N	N
XJ020229	chr3	41266101	41266101	c.98C>G	0	N	N
XJ020229	chr17	7576861	7576861	c.985A>G	0	N	N
XJ020229	chr7	140453136	140453136	c.1799T>C	0	N	N
XJ020229	chr3	41266100	41266100	c.97T>C	0	N	N
XJ020229	chr3	41266113	41266113	c.110C>G	0	N	N
XJ020229	chr17	7578395	7578395	c.535C>T	0	N	N
XJ020229	chr1	115256536	115256536	c.175G>A	0	N	N
XJ020229	chr17	7578255	7578255	c.594A>T	0	N	N
XJ020229	chr1	27106159	27106159	c.5770G>AA	0	N	N
XJ020229	chr17	7578422	7578422	c.508A>G	0	N	N
XJ020229	chr17	7577094	7577094	c.844C>T	0	N	N
XJ020229	chr3	41266113	41266113	c.110C>A	0	N	N
XJ020229	chr17	7577514	7577514	c.767C>T	0	N	N
XJ020229	chr3	41266136	41266136	c.133T>C	0	N	N
XJ020229	chr17	7577138	7577138	c.800G>C	0	N	N
XJ020229	chr17	7579512	7579512	c.175G>A	0	N	N
XJ020530	chr5	1295228	1295228	c.1-124C>T	0	N	Y
XJ020530	chr17	7577534	7577534	c.747G>T	0	N	N
XJ020530	chr3	41266124	41266124	c.121A>G	0	N	N
XJ020530	chr7	151874148	151874148	c.8390delA	0	N	N
XJ020530	chr3	41266101	41266101	c.98C>G	0	N	N
XJ020530	chr17	7576861	7576861	c.985A>G	0	N	N
XJ020530	chr7	140453136	140453136	c.1799T>C	0	N	N
XJ020530	chr3	41266100	41266100	c.97T>C	0	N	N
XJ020530	chr3	41266113	41266113	c.110C>G	0	N	N
XJ020530	chr17	7578395	7578395	c.535C>T	0	N	N
XJ020530	chr1	115256536	115256536	c.175G>A	0	N	N
XJ020530	chr17	7578255	7578255	c.594A>T	0	N	N
XJ020530	chr1	27106159	27106159	c.5770G>AA	0	N	N
XJ020530	chr17	7578422	7578422	c.508A>G	0	N	N
XJ020530	chr17	7577094	7577094	c.844C>T	0	N	N
XJ020530	chr3	41266113	41266113	c.110C>A	0	N	N
XJ020530	chr17	7577514	7577514	c.767C>T	0	N	N
XJ020530	chr3	41266136	41266136	c.133T>C	0	N	N
XJ020530	chr17	7577138	7577138	c.800G>C	0	N	N
XJ020530	chr17	7579512	7579512	c.175G>A	0	N	N
XJ020320	chr5	1295228	1295228	c.1-124C>T	0	N	N
XJ020320	chr17	7577534	7577534	c.747G>T	0	N	N
XJ020320	chr3	41266124	41266124	c.121A>G	0	N	N
XJ020320	chr7	151874148	151874148	c.8390delA	0	N	N
XJ020320	chr3	41266101	41266101	c.98C>G	0	N	N
XJ020320	chr17	7576861	7576861	c.985A>G	0	N	N
XJ020320	chr7	140453136	140453136	c.1799T>C	0	N	N
XJ020320	chr3	41266100	41266100	c.97T>C	0	N	N
XJ020320	chr3	41266113	41266113	c.110C>G	0	N	N
XJ020320	chr17	7578395	7578395	c.535C>T	0.0018	Y	N
XJ020320	chr1	115256536	115256536	c.175G>A	0	N	N
XJ020320	chr17	7578255	7578255	c.594A>T	0	N	N
XJ020320	chr1	27106159	27106159	c.5770G>AA	0	N	N
XJ020320	chr17	7578422	7578422	c.508A>G	0.0023	Y	N
XJ020320	chr17	7577094	7577094	c.844C>T	0	N	N
XJ020320	chr3	41266113	41266113	c.110C>A	0	N	N
XJ020320	chr17	7577514	7577514	c.767C>T	0	N	N
XJ020320	chr3	41266136	41266136	c.133T>C	0	N	N
XJ020320	chr17	7577138	7577138	c.800G>C	0	N	N
XJ020320	chr17	7579512	7579512	c.175G>A	0	N	N
XJ020279	chr5	1295228	1295228	c.1-124C>T	0	N	Y
XJ020279	chr17	7577534	7577534	c.747G>T	0	N	N
XJ020279	chr3	41266124	41266124	c.121A>G	0	N	N
XJ020279	chr7	151874148	151874148	c.8390delA	0	N	N
XJ020279	chr3	41266101	41266101	c.98C>G	0	N	N
XJ020279	chr17	7576861	7576861	c.985A>G	0	N	N
XJ020279	chr7	140453136	140453136	c.1799T>C	0	N	N
XJ020279	chr3	41266100	41266100	c.97T>C	0	N	N
XJ020279	chr3	41266113	41266113	c.110C>G	0	N	N
XJ020279	chr17	7578395	7578395	c.535C>T	0	N	N
XJ020279	chr1	115256536	115256536	c.175G>A	0	N	N
XJ020279	chr17	7578255	7578255	c.594A>T	0	N	N
XJ020279	chr1	27106159	27106159	c.5770G>AA	0	N	N
XJ020279	chr17	7578422	7578422	c.508A>G	0	N	N
XJ020279	chr17	7577094	7577094	c.844C>T	0	N	N
XJ020279	chr3	41266113	41266113	c.110C>A	0	N	N
XJ020279	chr17	7577514	7577514	c.767C>T	0	N	N
XJ020279	chr3	41266136	41266136	c.133T>C	0	N	N
XJ020279	chr17	7577138	7577138	c.800G>C	0	N	N
XJ020279	chr17	7579512	7579512	c.175G>A	0	N	N
XJ021703	chr5	1295228	1295228	c.1-124C>T	0	N	N
XJ021703	chr17	7577534	7577534	c.747G>T	0	N	N
XJ021703	chr3	41266124	41266124	c.121A>G	0	N	N
XJ021703	chr7	151874148	151874148	c.8390delA	0.007	Y	N
XJ021703	chr3	41266101	41266101	c.98C>G	0	N	N
XJ021703	chr17	7576861	7576861	c.985A>G	0	N	N
XJ021703	chr7	140453136	140453136	c.1799T>C	0	N	N
XJ021703	chr3	41266100	41266100	c.97T>C	0	N	N
XJ021703	chr3	41266113	41266113	c.110C>G	0	N	N
XJ021703	chr17	7578395	7578395	c.535C>T	0	N	N
XJ021703	chr1	115256536	115256536	c.175G>A	0	N	N
XJ021703	chr17	7578255	7578255	c.594A>T	0	N	N
XJ021703	chr1	27106159	27106159	c.5770G>AA	0	N	N
XJ021703	chr17	7578422	7578422	c.508A>G	0	N	N
XJ021703	chr17	7577094	7577094	c.844C>T	0	N	N
XJ021703	chr3	41266113	41266113	c.110C>A	0	N	N
XJ021703	chr17	7577514	7577514	c.767C>T	0	N	N
XJ021703	chr3	41266136	41266136	c.133T>C	0	N	N
XJ021703	chr17	7577138	7577138	c.800G>C	0	N	N
XJ021703	chr17	7579512	7579512	c.175G>A	0	N	N
XJ020677	chr5	1295228	1295228	c.1-124C>T	0	N	N
XJ020677	chr17	7577534	7577534	c.747G>T	0	N	N
XJ020677	chr3	41266124	41266124	c.121A>G	0	N	N
XJ020677	chr7	151874148	151874148	c.8390delA	0	N	N
XJ020677	chr3	41266101	41266101	c.98C>G	0	N	N
XJ020677	chr17	7576861	7576861	c.985A>G	0	N	N
XJ020677	chr7	140453136	140453136	c.1799T>C	0	N	N
XJ020677	chr3	41266100	41266100	c.97T>C	0	N	N
XJ020677	chr3	41266113	41266113	c.110C>G	0	N	N
XJ020677	chr17	7578395	7578395	c.535C>T	0	N	N
XJ020677	chr1	115256536	115256536	c.175G>A	0	N	N
XJ020677	chr17	7578255	7578255	c.594A>T	0	N	N
XJ020677	chr1	27106159	27106159	c.5770G>AA	0	N	N
XJ020677	chr17	7578422	7578422	c.508A>G	0	N	N
XJ020677	chr17	7577094	7577094	c.844C>T	0	N	N
XJ020677	chr3	41266113	41266113	c.110C>A	0	N	N
XJ020677	chr17	7577514	7577514	c.767C>T	0	N	N
XJ020677	chr3	41266136	41266136	c.133T>C	0	N	N
XJ020677	chr17	7577138	7577138	c.800G>C	0	N	N
XJ020677	chr17	7579512	7579512	c.175G>A	0	N	N
XJ020443	chr5	1295228	1295228	c.1-124C>T	0	N	N
XJ020443	chr17	7577534	7577534	c.747G>T	0	N	N
XJ020443	chr3	41266124	41266124	c.121A>G	0	N	N
XJ020443	chr7	151874148	151874148	c.8390delA	0	N	N
XJ020443	chr3	41266101	41266101	c.98C>G	0	N	N
XJ020443	chr17	7576861	7576861	c.985A>G	0	N	N
XJ020443	chr7	140453136	140453136	c.1799T>C	0	N	N
XJ020443	chr3	41266100	41266100	c.97T>C	0	N	N
XJ020443	chr3	41266113	41266113	c.110C>G	0	N	N
XJ020443	chr17	7578395	7578395	c.535C>T	0	N	N
XJ020443	chr1	115256536	115256536	c.175G>A	0	N	N
XJ020443	chr17	7578255	7578255	c.594A>T	0	N	N
XJ020443	chr1	27106159	27106159	c.5770G>AA	0	N	N
XJ020443	chr17	7578422	7578422	c.508A>G	0	N	N
XJ020443	chr17	7577094	7577094	c.844C>T	0	N	N
XJ020443	chr3	41266113	41266113	c.110C>A	0	N	N
XJ020443	chr17	7577514	7577514	c.767C>T	0.0126	Y	N
XJ020443	chr3	41266136	41266136	c.133T>C	0	N	N
XJ020443	chr17	7577138	7577138	c.800G>C	0	N	N
XJ020443	chr17	7579512	7579512	c.175G>A	0	N	N
XJ021395	chr5	1295228	1295228	c.1-124C>T	0.061	Y	NA
XJ021395	chr17	7577534	7577534	c.747G>T	0	N	NA
XJ021395	chr3	41266124	41266124	c.121A>G	0	N	NA
XJ021395	chr7	151874148	151874148	c.8390delA	0.0108	Y	NA
XJ021395	chr3	41266101	41266101	c.98C>G	0	N	NA
XJ021395	chr17	7576861	7576861	c.985A>G	0	N	NA
XJ021395	chr7	140453136	140453136	c.1799T>C	0	N	NA
XJ021395	chr3	41266100	41266100	c.97T>C	0	N	NA
XJ021395	chr3	41266113	41266113	c.110C>G	0	N	NA
XJ021395	chr17	7578395	7578395	c.535C>T	0	N	NA
XJ021395	chr1	115256536	115256536	c.175G>A	0	N	NA
XJ021395	chr17	7578255	7578255	c.594A>T	0	N	NA
XJ021395	chr1	27106159	27106159	c.5770G>AA	0	N	NA
XJ021395	chr17	7578422	7578422	c.508A>G	0	N	NA
XJ021395	chr17	7577094	7577094	c.844C>T	0	N	NA
XJ021395	chr3	41266113	41266113	c.110C>A	0	N	NA
XJ021395	chr17	7577514	7577514	c.767C>T	0	N	NA
XJ021395	chr3	41266136	41266136	c.133T>C	0	N	NA
XJ021395	chr17	7577138	7577138	c.800G>C	0	N	NA
XJ021395	chr17	7579512	7579512	c.175G>A	0	N	NA
XJ020272	chr5	1295228	1295228	c.1-124C>T	0	N	N
XJ020272	chr17	7577534	7577534	c.747G>T	0	N	N
XJ020272	chr3	41266124	41266124	c.121A>G	0	N	N
XJ020272	chr7	151874148	151874148	c.8390delA	0	N	N
XJ020272	chr3	41266101	41266101	c.98C>G	0	N	N
XJ020272	chr17	7576861	7576861	c.985A>G	0	N	N
XJ020272	chr7	140453136	140453136	c.1799T>C	0	N	N
XJ020272	chr3	41266100	41266100	c.97T>C	0	N	N
XJ020272	chr3	41266113	41266113	c.110C>G	0	N	N
XJ020272	chr17	7578395	7578395	c.535C>T	0	N	N
XJ020272	chr1	115256536	115256536	c.175G>A	0	N	N
XJ020272	chr17	7578255	7578255	c.594A>T	0	N	N
XJ020272	chr1	27106159	27106159	c.5770G>AA	0	N	N
XJ020272	chr17	7578422	7578422	c.508A>G	0	N	N
XJ020272	chr17	7577094	7577094	c.844C>T	0	N	N
XJ020272	chr3	41266113	41266113	c.110C>A	0	N	N
XJ020272	chr17	7577514	7577514	c.767C>T	0	N	N
XJ020272	chr3	41266136	41266136	c.133T>C	0	N	N
XJ020272	chr17	7577138	7577138	c.800G>C	0	N	N
XJ020272	chr17	7579512	7579512	c.175G>A	0	N	N
XJ020599	chr5	1295228	1295228	c.1-124C>T	0.0021	Y	NA
XJ020599	chr17	7577534	7577534	c.747G>T	0	N	NA
XJ020599	chr3	41266124	41266124	c.121A>G	0	N	NA
XJ020599	chr7	151874148	151874148	c.8390delA	0.0094	Y	NA
XJ020599	chr3	41266101	41266101	c.98C>G	0	N	NA
XJ020599	chr17	7576861	7576861	c.985A>G	0	N	NA
XJ020599	chr7	140453136	140453136	c.1799T>C	0	N	NA
XJ020599	chr3	41266100	41266100	c.97T>C	0	N	NA
XJ020599	chr3	41266113	41266113	c.110C>G	0	N	NA
XJ020599	chr17	7578395	7578395	c.535C>T	0	N	NA
XJ020599	chr1	115256536	115256536	c.175G>A	0	N	NA
XJ020599	chr17	7578255	7578255	c.594A>T	0	N	NA
XJ020599	chr1	27106159	27106159	c.5770G>AA	0	N	NA
XJ020599	chr17	7578422	7578422	c.508A>G	0	N	NA
XJ020599	chr17	7577094	7577094	c.844C>T	0	N	NA
XJ020599	chr3	41266113	41266113	c.110C>A	0	N	NA
XJ020599	chr17	7577514	7577514	c.767C>T	0	N	NA
XJ020599	chr3	41266136	41266136	c.133T>C	0	N	NA
XJ020599	chr17	7577138	7577138	c.800G>C	0	N	NA
XJ020599	chr17	7579512	7579512	c.175G>A	0	N	NA
XJ110929	chr5	1295228	1295228	c.1-124C>T	0.0074	Y	Y
XJ110929	chr17	7577534	7577534	c.747G>T	0	N	N
XJ110929	chr3	41266124	41266124	c.121A>G	0.0214205	Y	Y
XJ110929	chr7	151874148	151874148	c.8390delA	0	N	N
XJ110929	chr3	41266101	41266101	c.98C>G	0	N	N
XJ110929	chr17	7576861	7576861	c.985A>G	0	N	N
XJ110929	chr7	140453136	140453136	c.1799T>C	0	N	N
XJ110929	chr3	41266100	41266100	c.97T>C	0	N	N
XJ110929	chr3	41266113	41266113	c.110C>G	0	N	N
XJ110929	chr17	7578395	7578395	c.535C>T	0	N	N
XJ110929	chr1	115256536	115256536	c.175G>A	0	N	N
XJ110929	chr17	7578255	7578255	c.594A>T	0	N	N
XJ110929	chr1	27106159	27106159	c.5770G>AA	0	N	N
XJ110929	chr17	7578422	7578422	c.508A>G	0	N	N
XJ110929	chr17	7577094	7577094	c.844C>T	0	N	N
XJ110929	chr3	41266113	41266113	c.110C>A	0	N	N
XJ110929	chr17	7577514	7577514	c.767C>T	0	N	N
XJ110929	chr3	41266136	41266136	c.133T>C	0	N	N
XJ110929	chr17	7577138	7577138	c.800G>C	0	N	N
XJ110929	chr17	7579512	7579512	c.175G>A	0	N	N
XJ020405	chr5	1295228	1295228	c.1-124C>T	0.00433839	Y	NA
XJ020405	chr17	7577534	7577534	c.747G>T	0	N	NA
XJ020405	chr3	41266124	41266124	c.121A>G	0	N	NA
XJ020405	chr7	151874148	151874148	c.8390delA	0	N	NA
XJ020405	chr3	41266101	41266101	c.98C>G	0	N	NA
XJ020405	chr17	7576861	7576861	c.985A>G	0	N	NA
XJ020405	chr7	140453136	140453136	c.1799T>C	0	N	NA
XJ020405	chr3	41266100	41266100	c.97T>C	0	N	NA
XJ020405	chr3	41266113	41266113	c.110C>G	0	N	NA
XJ020405	chr17	7578395	7578395	c.535C>T	0	N	NA
XJ020405	chr1	115256536	115256536	c.175G>A	0	N	NA
XJ020405	chr17	7578255	7578255	c.594A>T	0	N	NA
XJ020405	chr1	27106159	27106159	c.5770G>AA	0	N	NA
XJ020405	chr17	7578422	7578422	c.508A>G	0	N	NA
XJ020405	chr17	7577094	7577094	c.844C>T	0	N	NA
XJ020405	chr3	41266113	41266113	c.110C>A	0	N	NA
XJ020405	chr17	7577514	7577514	c.767C>T	0	N	NA
XJ020405	chr3	41266136	41266136	c.133T>C	0	N	NA
XJ020405	chr17	7577138	7577138	c.800G>C	0	N	NA
XJ020405	chr17	7579512	7579512	c.175G>A	0	N	NA
XJ021939	chr5	1295228	1295228	c.1-124C>T	0	N	NA
XJ021939	chr17	7577534	7577534	c.747G>T	0	N	NA
XJ021939	chr3	41266124	41266124	c.121A>G	0	N	NA
XJ021939	chr7	151874148	151874148	c.8390delA	0	N	NA
XJ021939	chr3	41266101	41266101	c.98C>G	0	N	NA
XJ021939	chr17	7576861	7576861	c.985A>G	0	N	NA
XJ021939	chr7	140453136	140453136	c.1799T>C	0	N	NA
XJ021939	chr3	41266100	41266100	c.97T>C	0	N	NA
XJ021939	chr3	41266113	41266113	c.110C>G	0	N	NA
XJ021939	chr17	7578395	7578395	c.535C>T	0	N	NA
XJ021939	chr1	115256536	115256536	c.175G>A	0	N	NA
XJ021939	chr17	7578255	7578255	c.594A>T	0	N	NA
XJ021939	chr1	27106159	27106159	c.5770G>AA	0	N	NA
XJ021939	chr17	7578422	7578422	c.508A>G	0	N	NA
XJ021939	chr17	7577094	7577094	c.844C>T	0	N	NA
XJ021939	chr3	41266113	41266113	c.110C>A	0	N	NA
XJ021939	chr17	7577514	7577514	c.767C>T	0	N	NA
XJ021939	chr3	41266136	41266136	c.133T>C	0	N	NA
XJ021939	chr17	7577138	7577138	c.800G>C	0	N	NA
XJ021939	chr17	7579512	7579512	c.175G>A	0	N	NA
XJ021227	chr5	1295228	1295228	c.1-124C>T	0	N	NA
XJ021227	chr17	7577534	7577534	c.747G>T	0.0414594	Y	NA
XJ021227	chr3	41266124	41266124	c.121A>G	0	N	NA
XJ021227	chr7	151874148	151874148	c.8390delA	0	N	NA
XJ021227	chr3	41266101	41266101	c.98C>G	0	N	NA
XJ021227	chr17	7576861	7576861	c.985A>G	0	N	NA
XJ021227	chr7	140453136	140453136	c.1799T>C	0	N	NA
XJ021227	chr3	41266100	41266100	c.97T>C	0	N	NA
XJ021227	chr3	41266113	41266113	c.110C>G	0	N	NA
XJ021227	chr17	7578395	7578395	c.535C>T	0	N	NA
XJ021227	chr1	115256536	115256536	c.175G>A	0	N	NA
XJ021227	chr17	7578255	7578255	c.594A>T	0	N	NA
XJ021227	chr1	27106159	27106159	c.5770G>AA	0	N	NA
XJ021227	chr17	7578422	7578422	c.508A>G	0	N	NA
XJ021227	chr17	7577094	7577094	c.844C>T	0	N	NA
XJ021227	chr3	41266113	41266113	c.110C>A	0	N	NA
XJ021227	chr17	7577514	7577514	c.767C>T	0	N	NA
XJ021227	chr3	41266136	41266136	c.133T>C	0	N	NA
XJ021227	chr17	7577138	7577138	c.800G>C	0	N	NA
XJ021227	chr17	7579512	7579512	c.175G>A	0	N	NA
XJ020532	chr5	1295228	1295228	c.1-124C>T	0	N	NA
XJ020532	chr17	7577534	7577534	c.747G>T	0	N	NA
XJ020532	chr3	41266124	41266124	c.121A>G	0	N	NA
XJ020532	chr7	151874148	151874148	c.8390delA	0	N	NA
XJ020532	chr3	41266101	41266101	c.98C>G	0	N	NA
XJ020532	chr17	7576861	7576861	c.985A>G	0	N	NA
XJ020532	chr7	140453136	140453136	c.1799T>C	0	N	NA
XJ020532	chr3	41266100	41266100	c.97T>C	0	N	NA
XJ020532	chr3	41266113	41266113	c.110C>G	0	N	NA
XJ020532	chr17	7578395	7578395	c.535C>T	0	N	NA
XJ020532	chr1	115256536	115256536	c.175G>A	0	N	NA
XJ020532	chr17	7578255	7578255	c.594A>T	0	N	NA
XJ020532	chr1	27106159	27106159	c.5770G>AA	0	N	NA
XJ020532	chr17	7578422	7578422	c.508A>G	0	N	NA
XJ020532	chr17	7577094	7577094	c.844C>T	0	N	NA
XJ020532	chr3	41266113	41266113	c.110C>A	0	N	NA
XJ020532	chr17	7577514	7577514	c.767C>T	0	N	NA
XJ020532	chr3	41266136	41266136	c.133T>C	0	N	NA
XJ020532	chr17	7577138	7577138	c.800G>C	0	N	NA
XJ020532	chr17	7579512	7579512	c.175G>A	0	N	NA
XJ021727	chr5	1295228	1295228	c.1-124C>T	0.030303	Y	NA
XJ021727	chr17	7577534	7577534	c.747G>T	0	N	NA
XJ021727	chr3	41266124	41266124	c.121A>G	0	N	NA
XJ021727	chr7	151874148	151874148	c.8390delA	0	N	NA
XJ021727	chr3	41266101	41266101	c.98C>G	0	N	NA
XJ021727	chr17	7576861	7576861	c.985A>G	0	N	NA
XJ021727	chr7	140453136	140453136	c.1799T>C	0	N	NA
XJ021727	chr3	41266100	41266100	c.97T>C	0	N	NA
XJ021727	chr3	41266113	41266113	c.110C>G	0	N	NA
XJ021727	chr17	7578395	7578395	c.535C>T	0	N	NA
XJ021727	chr1	115256536	115256536	c.175G>A	0	N	NA
XJ021727	chr17	7578255	7578255	c.594A>T	0	N	NA
XJ021727	chr1	27106159	27106159	c.5770G>AA	0	N	NA
XJ021727	chr17	7578422	7578422	c.508A>G	0	N	NA
XJ021727	chr17	7577094	7577094	c.844C>T	0	N	NA
XJ021727	chr3	41266113	41266113	c.110C>A	0	N	NA
XJ021727	chr17	7577514	7577514	c.767C>T	0	N	NA
XJ021727	chr3	41266136	41266136	c.133T>C	0	N	NA
XJ021727	chr17	7577138	7577138	c.800G>C	0	N	NA
XJ021727	chr17	7579512	7579512	c.175G>A	0	N	NA
XJ110565	chr5	1295228	1295228	c.1-124C>T	0	N	Y
XJ110565	chr17	7577534	7577534	c.747G>T	0	N	N
XJ110565	chr3	41266124	41266124	c.121A>G	0	N	N
XJ110565	chr7	151874148	151874148	c.8390delA	0	N	N
XJ110565	chr3	41266101	41266101	c.98C>G	0	N	N
XJ110565	chr17	7576861	7576861	c.985A>G	0	N	N
XJ110565	chr7	140453136	140453136	c.1799T>C	0	N	N
XJ110565	chr3	41266100	41266100	c.97T>C	0	N	N
XJ110565	chr3	41266113	41266113	c.110C>G	0	N	N
XJ110565	chr17	7578395	7578395	c.535C>T	0	N	N
XJ110565	chr1	115256536	115256536	c.175G>A	0	N	N
XJ110565	chr17	7578255	7578255	c.594A>T	0	N	N
XJ110565	chr1	27106159	27106159	c.5770G>AA	0	N	N
XJ110565	chr17	7578422	7578422	c.508A>G	0	N	N
XJ110565	chr17	7577094	7577094	c.844C>T	0	N	N
XJ110565	chr3	41266113	41266113	c.110C>A	0	N	N
XJ110565	chr17	7577514	7577514	c.767C>T	0	N	N
XJ110565	chr3	41266136	41266136	c.133T>C	0	N	N
XJ110565	chr17	7577138	7577138	c.800G>C	0	N	N
XJ110565	chr17	7579512	7579512	c.175G>A	0	N	N
XJ021838	chr5	1295228	1295228	c.1-124C>T	0	N	N
XJ021838	chr17	7577534	7577534	c.747G>T	0	N	N
XJ021838	chr3	41266124	41266124	c.121A>G	0	N	N
XJ021838	chr7	151874148	151874148	c.8390delA	0	N	N
XJ021838	chr3	41266101	41266101	c.98C>G	0	N	N
XJ021838	chr17	7576861	7576861	c.985A>G	0	N	N
XJ021838	chr7	140453136	140453136	c.1799T>C	0	N	N
XJ021838	chr3	41266100	41266100	c.97T>C	0	N	N
XJ021838	chr3	41266113	41266113	c.110C>G	0	N	N
XJ021838	chr17	7578395	7578395	c.535C>T	0	N	N
XJ021838	chr1	115256536	115256536	c.175G>A	0	N	N
XJ021838	chr17	7578255	7578255	c.594A>T	0	N	N
XJ021838	chr1	27106159	27106159	c.5770G>AA	0	N	N
XJ021838	chr17	7578422	7578422	c.508A>G	0	N	N
XJ021838	chr17	7577094	7577094	c.844C>T	0	N	N
XJ021838	chr3	41266113	41266113	c.110C>A	0	N	N
XJ021838	chr17	7577514	7577514	c.767C>T	0	N	N
XJ021838	chr3	41266136	41266136	c.133T>C	0	N	N
XJ021838	chr17	7577138	7577138	c.800G>C	0	N	N
XJ021838	chr17	7579512	7579512	c.175G>A	0	N	N
XJ020793	chr5	1295228	1295228	c.1-124C>T	0.0126	Y	Y
XJ020793	chr17	7577534	7577534	c.747G>T	0	N	N
XJ020793	chr3	41266124	41266124	c.121A>G	0	N	N
XJ020793	chr7	151874148	151874148	c.8390delA	0	N	N
XJ020793	chr3	41266101	41266101	c.98C>G	0	N	N
XJ020793	chr17	7576861	7576861	c.985A>G	0	N	N
XJ020793	chr7	140453136	140453136	c.1799T>C	0	N	N
XJ020793	chr3	41266100	41266100	c.97T>C	0	N	N
XJ020793	chr3	41266113	41266113	c.110C>G	0	N	N
XJ020793	chr17	7578395	7578395	c.535C>T	0	N	N
XJ020793	chr1	115256536	115256536	c.175G>A	0	N	N
XJ020793	chr17	7578255	7578255	c.594A>T	0	N	N
XJ020793	chr1	27106159	27106159	c.5770G>AA	0	N	N
XJ020793	chr17	7578422	7578422	c.508A>G	0	N	N
XJ020793	chr17	7577094	7577094	c.844C>T	0	N	N
XJ020793	chr3	41266113	41266113	c.110C>A	0	N	N
XJ020793	chr17	7577514	7577514	c.767C>T	0	N	N
XJ020793	chr3	41266136	41266136	c.133T>C	0	N	N
XJ020793	chr17	7577138	7577138	c.800G>C	0	N	N
XJ020793	chr17	7579512	7579512	c.175G>A	0	N	N
XJ110742	chr5	1295228	1295228	c.1-124C>T	0	N	Y
XJ110742	chr17	7577534	7577534	c.747G>T	0	N	N
XJ110742	chr3	41266124	41266124	c.121A>G	0	N	N
XJ110742	chr7	151874148	151874148	c.8390delA	0	N	N
XJ110742	chr3	41266101	41266101	c.98C>G	0	N	N
XJ110742	chr17	7576861	7576861	c.985A>G	0	N	N
XJ110742	chr7	140453136	140453136	c.1799T>C	0	N	N
XJ110742	chr3	41266100	41266100	c.97T>C	0	N	N
XJ110742	chr3	41266113	41266113	c.110C>G	0	N	N
XJ110742	chr17	7578395	7578395	c.535C>T	0	N	N
XJ110742	chr1	115256536	115256536	c.175G>A	0	N	N
XJ110742	chr17	7578255	7578255	c.594A>T	0	N	N
XJ110742	chr1	27106159	27106159	c.5770G>AA	0	N	N
XJ110742	chr17	7578422	7578422	c.508A>G	0	N	N
XJ110742	chr17	7577094	7577094	c.844C>T	0	N	N
XJ110742	chr3	41266113	41266113	c.110C>A	0	N	N
XJ110742	chr17	7577514	7577514	c.767C>T	0	N	N
XJ110742	chr3	41266136	41266136	c.133T>C	0	N	N
XJ110742	chr17	7577138	7577138	c.800G>C	0	N	N
XJ110742	chr17	7579512	7579512	c.175G>A	0	N	N
XJ020170	chr5	1295228	1295228	c.1-124C>T	0.0129	Y	Y
XJ020170	chr17	7577534	7577534	c.747G>T	0	N	N
XJ020170	chr3	41266124	41266124	c.121A>G	0	N	N
XJ020170	chr7	151874148	151874148	c.8390delA	0	N	N
XJ020170	chr3	41266101	41266101	c.98C>G	0	N	N
XJ020170	chr17	7576861	7576861	c.985A>G	0	N	N
XJ020170	chr7	140453136	140453136	c.1799T>C	0	N	N
XJ020170	chr3	41266100	41266100	c.97T>C	0	N	N
XJ020170	chr3	41266113	41266113	c.110C>G	0	N	N
XJ020170	chr17	7578395	7578395	c.535C>T	0	N	N
XJ020170	chr1	115256536	115256536	c.175G>A	0	N	N
XJ020170	chr17	7578255	7578255	c.594A>T	0.0015	Y	N
XJ020170	chr1	27106159	27106159	c.5770G>AA	0	N	N
XJ020170	chr17	7578422	7578422	c.508A>G	0	N	N
XJ020170	chr17	7577094	7577094	c.844C>T	0	N	N
XJ020170	chr3	41266113	41266113	c.110C>A	0	N	N
XJ020170	chr17	7577514	7577514	c.767C>T	0	N	N
XJ020170	chr3	41266136	41266136	c.133T>C	0	N	N
XJ020170	chr17	7577138	7577138	c.800G>C	0	N	N
XJ020170	chr17	7579512	7579512	c.175G>A	0	N	N
XJ021429	chr5	1295228	1295228	c.1-124C>T	0	N	N
XJ021429	chr17	7577534	7577534	c.747G>T	0	N	N
XJ021429	chr3	41266124	41266124	c.121A>G	0	N	N
XJ021429	chr7	151874148	151874148	c.8390delA	0	N	N
XJ021429	chr3	41266101	41266101	c.98C>G	0	N	N
XJ021429	chr17	7576861	7576861	c.985A>G	0	N	N
XJ021429	chr7	140453136	140453136	c.1799T>C	0	N	N
XJ021429	chr3	41266100	41266100	c.97T>C	0	N	N
XJ021429	chr3	41266113	41266113	c.110C>G	0	N	N
XJ021429	chr17	7578395	7578395	c.535C>T	0	N	N
XJ021429	chr1	115256536	115256536	c.175G>A	0	N	N
XJ021429	chr17	7578255	7578255	c.594A>T	0	N	N
XJ021429	chr1	27106159	27106159	c.5770G>AA	0	N	N
XJ021429	chr17	7578422	7578422	c.508A>G	0	N	N
XJ021429	chr17	7577094	7577094	c.844C>T	0	N	N
XJ021429	chr3	41266113	41266113	c.110C>A	0	N	N
XJ021429	chr17	7577514	7577514	c.767C>T	0	N	N
XJ021429	chr3	41266136	41266136	c.133T>C	0	N	N
XJ021429	chr17	7577138	7577138	c.800G>C	0	N	N
XJ021429	chr17	7579512	7579512	c.175G>A	0	N	N
XJ021194	chr5	1295228	1295228	c.1-124C>T	0	N	N
XJ021194	chr17	7577534	7577534	c.747G>T	0	N	N
XJ021194	chr3	41266124	41266124	c.121A>G	0	N	N
XJ021194	chr7	151874148	151874148	c.8390delA	0	N	N
XJ021194	chr3	41266101	41266101	c.98C>G	0	N	N
XJ021194	chr17	7576861	7576861	c.985A>G	0	N	N
XJ021194	chr7	140453136	140453136	c.1799T>C	0	N	N
XJ021194	chr3	41266100	41266100	c.97T>C	0	N	N
XJ021194	chr3	41266113	41266113	c.110C>G	0	N	N
XJ021194	chr17	7578395	7578395	c.535C>T	0	N	N
XJ021194	chr1	115256536	115256536	c.175G>A	0	N	N
XJ021194	chr17	7578255	7578255	c.594A>T	0	N	N
XJ021194	chr1	27106159	27106159	c.5770G>AA	0	N	N
XJ021194	chr17	7578422	7578422	c.508A>G	0	N	N
XJ021194	chr17	7577094	7577094	c.844C>T	0	N	N
XJ021194	chr3	41266113	41266113	c.110C>A	0	N	N
XJ021194	chr17	7577514	7577514	c.767C>T	0	N	N
XJ021194	chr3	41266136	41266136	c.133T>C	0	N	N
XJ021194	chr17	7577138	7577138	c.800G>C	0	N	N
XJ021194	chr17	7579512	7579512	c.175G>A	0	N	N
XJ021144	chr5	1295228	1295228	c.1-124C>T	0	N	N
XJ021144	chr17	7577534	7577534	c.747G>T	0	N	N
XJ021144	chr3	41266124	41266124	c.121A>G	0	N	N
XJ021144	chr7	151874148	151874148	c.8390delA	0	N	N
XJ021144	chr3	41266101	41266101	c.98C>G	0	N	N
XJ021144	chr17	7576861	7576861	c.985A>G	0	N	N
XJ021144	chr7	140453136	140453136	c.1799T>C	0	N	N
XJ021144	chr3	41266100	41266100	c.97T>C	0	N	N
XJ021144	chr3	41266113	41266113	c.110C>G	0	N	N
XJ021144	chr17	7578395	7578395	c.535C>T	0	N	N
XJ021144	chr1	115256536	115256536	c.175G>A	0	N	N
XJ021144	chr17	7578255	7578255	c.594A>T	0	N	N
XJ021144	chr1	27106159	27106159	c.5770G>AA	0	N	N
XJ021144	chr17	7578422	7578422	c.508A>G	0	N	N
XJ021144	chr17	7577094	7577094	c.844C>T	0	N	N
XJ021144	chr3	41266113	41266113	c.110C>A	0	N	N
XJ021144	chr17	7577514	7577514	c.767C>T	0	N	N
XJ021144	chr3	41266136	41266136	c.133T>C	0	N	N
XJ021144	chr17	7577138	7577138	c.800G>C	0	N	N
XJ021144	chr17	7579512	7579512	c.175G>A	0	N	N
XJ020436	chr5	1295228	1295228	c.1-124C>T	0	N	NA
XJ020436	chr17	7577534	7577534	c.747G>T	0	N	NA
XJ020436	chr3	41266124	41266124	c.121A>G	0	N	NA
XJ020436	chr7	151874148	151874148	c.8390delA	0	N	NA
XJ020436	chr3	41266101	41266101	c.98C>G	0	N	NA
XJ020436	chr17	7576861	7576861	c.985A>G	0	N	NA
XJ020436	chr7	140453136	140453136	c.1799T>C	0	N	NA
XJ020436	chr3	41266100	41266100	c.97T>C	0	N	NA
XJ020436	chr3	41266113	41266113	c.110C>G	0	N	NA
XJ020436	chr17	7578395	7578395	c.535C>T	0	N	NA
XJ020436	chr1	115256536	115256536	c.175G>A	0	N	NA
XJ020436	chr17	7578255	7578255	c.594A>T	0	N	NA
XJ020436	chr1	27106159	27106159	c.5770G>AA	0	N	NA
XJ020436	chr17	7578422	7578422	c.508A>G	0	N	NA
XJ020436	chr17	7577094	7577094	c.844C>T	0	N	NA
XJ020436	chr3	41266113	41266113	c.110C>A	0	N	NA
XJ020436	chr17	7577514	7577514	c.767C>T	0	N	NA
XJ020436	chr3	41266136	41266136	c.133T>C	0	N	NA
XJ020436	chr17	7577138	7577138	c.800G>C	0	N	NA
XJ020436	chr17	7579512	7579512	c.175G>A	0	N	NA
XJ021932	chr5	1295228	1295228	c.1-124C>T	0	N	NA
XJ021932	chr17	7577534	7577534	c.747G>T	0	N	NA
XJ021932	chr3	41266124	41266124	c.121A>G	0	N	NA
XJ021932	chr7	151874148	151874148	c.8390delA	0	N	NA
XJ021932	chr3	41266101	41266101	c.98C>G	0	N	NA
XJ021932	chr17	7576861	7576861	c.985A>G	0	N	NA
XJ021932	chr7	140453136	140453136	c.1799T>C	0	N	NA
XJ021932	chr3	41266100	41266100	c.97T>C	0	N	NA
XJ021932	chr3	41266113	41266113	c.110C>G	0	N	NA
XJ021932	chr17	7578395	7578395	c.535C>T	0	N	NA
XJ021932	chr1	115256536	115256536	c.175G>A	0	N	NA
XJ021932	chr17	7578255	7578255	c.594A>T	0	N	NA
XJ021932	chr1	27106159	27106159	c.5770G>AA	0	N	NA
XJ021932	chr17	7578422	7578422	c.508A>G	0	N	NA
XJ021932	chr17	7577094	7577094	c.844C>T	0	N	NA
XJ021932	chr3	41266113	41266113	c.110C>A	0	N	NA
XJ021932	chr17	7577514	7577514	c.767C>T	0	N	NA
XJ021932	chr3	41266136	41266136	c.133T>C	0	N	NA
XJ021932	chr17	7577138	7577138	c.800G>C	0	N	NA
XJ021932	chr17	7579512	7579512	c.175G>A	0	N	NA
XJ020421	chr5	1295228	1295228	c.1-124C>T	0	N	N
XJ020421	chr17	7577534	7577534	c.747G>T	0	N	N
XJ020421	chr3	41266124	41266124	c.121A>G	0	N	N
XJ020421	chr7	151874148	151874148	c.8390delA	0	N	N
XJ020421	chr3	41266101	41266101	c.98C>G	0	N	N
XJ020421	chr17	7576861	7576861	c.985A>G	0	N	N
XJ020421	chr7	140453136	140453136	c.1799T>C	0	N	N
XJ020421	chr3	41266100	41266100	c.97T>C	0	N	N
XJ020421	chr3	41266113	41266113	c.110C>G	0	N	N
XJ020421	chr17	7578395	7578395	c.535C>T	0	N	N
XJ020421	chr1	115256536	115256536	c.175G>A	0	N	N
XJ020421	chr17	7578255	7578255	c.594A>T	0	N	N
XJ020421	chr1	27106159	27106159	c.5770G>AA	0	N	N
XJ020421	chr17	7578422	7578422	c.508A>G	0	N	N
XJ020421	chr17	7577094	7577094	c.844C>T	0	N	N
XJ020421	chr3	41266113	41266113	c.110C>A	0	N	N
XJ020421	chr17	7577514	7577514	c.767C>T	0	N	N
XJ020421	chr3	41266136	41266136	c.133T>C	0	N	N
XJ020421	chr17	7577138	7577138	c.800G>C	0	N	N
XJ020421	chr17	7579512	7579512	c.175G>A	0	N	N
XJ020256	chr5	1295228	1295228	c.1-124C>T	0	N	N
XJ020256	chr17	7577534	7577534	c.747G>T	0	N	N
XJ020256	chr3	41266124	41266124	c.121A>G	0	N	N
XJ020256	chr7	151874148	151874148	c.8390delA	0	N	N
XJ020256	chr3	41266101	41266101	c.98C>G	0	N	N
XJ020256	chr17	7576861	7576861	c.985A>G	0	N	N
XJ020256	chr7	140453136	140453136	c.1799T>C	0	N	N
XJ020256	chr3	41266100	41266100	c.97T>C	0	N	N
XJ020256	chr3	41266113	41266113	c.110C>G	0	N	N
XJ020256	chr17	7578395	7578395	c.535C>T	0	N	N
XJ020256	chr1	115256536	115256536	c.175G>A	0.0012	Y	N
XJ020256	chr17	7578255	7578255	c.594A>T	0.0013	Y	N
XJ020256	chr1	27106159	27106159	c.5770G>AA	0	N	N
XJ020256	chr17	7578422	7578422	c.508A>G	0	N	N
XJ020256	chr17	7577094	7577094	c.844C>T	0	N	N
XJ020256	chr3	41266113	41266113	c.110C>A	0	N	N
XJ020256	chr17	7577514	7577514	c.767C>T	0	N	N
XJ020256	chr3	41266136	41266136	c.133T>C	0	N	N
XJ020256	chr17	7577138	7577138	c.800G>C	0	N	N
XJ020256	chr17	7579512	7579512	c.175G>A	0	N	N
XJ021536	chr5	1295228	1295228	c.1-124C>T	0	N	NA
XJ021536	chr17	7577534	7577534	c.747G>T	0	N	NA
XJ021536	chr3	41266124	41266124	c.121A>G	0	N	NA
XJ021536	chr7	151874148	151874148	c.8390delA	0	N	NA
XJ021536	chr3	41266101	41266101	c.98C>G	0	N	NA
XJ021536	chr17	7576861	7576861	c.985A>G	0	N	NA
XJ021536	chr7	140453136	140453136	c.1799T>C	0	N	NA
XJ021536	chr3	41266100	41266100	c.97T>C	0	N	NA
XJ021536	chr3	41266113	41266113	c.110C>G	0	N	NA
XJ021536	chr17	7578395	7578395	c.535C>T	0	N	NA
XJ021536	chr1	115256536	115256536	c.175G>A	0	N	NA
XJ021536	chr17	7578255	7578255	c.594A>T	0	N	NA
XJ021536	chr1	27106159	27106159	c.5770G>AA	0	N	NA
XJ021536	chr17	7578422	7578422	c.508A>G	0	N	NA
XJ021536	chr17	7577094	7577094	c.844C>T	0	N	NA
XJ021536	chr3	41266113	41266113	c.110C>A	0	N	NA
XJ021536	chr17	7577514	7577514	c.767C>T	0	N	NA
XJ021536	chr3	41266136	41266136	c.133T>C	0	N	NA
XJ021536	chr17	7577138	7577138	c.800G>C	0	N	NA
XJ021536	chr17	7579512	7579512	c.175G>A	0	N	NA
XJ021996	chr5	1295228	1295228	c.1-124C>T	0.0641	Y	Y
XJ021996	chr17	7577534	7577534	c.747G>T	0.173628	Y	N
XJ021996	chr3	41266124	41266124	c.121A>G	0	N	N
XJ021996	chr7	151874148	151874148	c.8390delA	0.0102	Y	N
XJ021996	chr3	41266101	41266101	c.98C>G	0	N	N
XJ021996	chr17	7576861	7576861	c.985A>G	0	N	N
XJ021996	chr7	140453136	140453136	c.1799T>C	0	N	N
XJ021996	chr3	41266100	41266100	c.97T>C	0	N	N
XJ021996	chr3	41266113	41266113	c.110C>G	0	N	N
XJ021996	chr17	7578395	7578395	c.535C>T	0	N	N
XJ021996	chr1	115256536	115256536	c.175G>A	0	N	N
XJ021996	chr17	7578255	7578255	c.594A>T	0	N	N
XJ021996	chr1	27106159	27106159	c.5770G>AA	0	N	N
XJ021996	chr17	7578422	7578422	c.508A>G	0	N	N
XJ021996	chr17	7577094	7577094	c.844C>T	0	N	N
XJ021996	chr3	41266113	41266113	c.110C>A	0	N	N
XJ021996	chr17	7577514	7577514	c.767C>T	0	N	N
XJ021996	chr3	41266136	41266136	c.133T>C	0	N	N
XJ021996	chr17	7577138	7577138	c.800G>C	0	N	N
XJ021996	chr17	7579512	7579512	c.175G>A	0	N	N
XJ021526	chr5	1295228	1295228	c.1-124C>T	0	N	NA
XJ021526	chr17	7577534	7577534	c.747G>T	0	N	NA
XJ021526	chr3	41266124	41266124	c.121A>G	0	N	NA
XJ021526	chr7	151874148	151874148	c.8390delA	0	N	NA
XJ021526	chr3	41266101	41266101	c.98C>G	0	N	NA
XJ021526	chr17	7576861	7576861	c.985A>G	0	N	NA
XJ021526	chr7	140453136	140453136	c.1799T>C	0	N	NA
XJ021526	chr3	41266100	41266100	c.97T>C	0	N	NA
XJ021526	chr3	41266113	41266113	c.110C>G	0	N	NA
XJ021526	chr17	7578395	7578395	c.535C>T	0	N	NA
XJ021526	chr1	115256536	115256536	c.175G>A	0	N	NA
XJ021526	chr17	7578255	7578255	c.594A>T	0	N	NA
XJ021526	chr1	27106159	27106159	c.5770G>AA	0	N	NA
XJ021526	chr17	7578422	7578422	c.508A>G	0	N	NA
XJ021526	chr17	7577094	7577094	c.844C>T	0	N	NA
XJ021526	chr3	41266113	41266113	c.110C>A	0	N	NA
XJ021526	chr17	7577514	7577514	c.767C>T	0	N	NA
XJ021526	chr3	41266136	41266136	c.133T>C	0	N	NA
XJ021526	chr17	7577138	7577138	c.800G>C	0	N	NA
XJ021526	chr17	7579512	7579512	c.175G>A	0	N	NA
XJ020043	chr5	1295228	1295228	c.1-124C>T	0	N	NA
XJ020043	chr17	7577534	7577534	c.747G>T	0	N	NA
XJ020043	chr3	41266124	41266124	c.121A>G	0	N	NA
XJ020043	chr7	151874148	151874148	c.8390delA	0	N	NA
XJ020043	chr3	41266101	41266101	c.98C>G	0	N	NA
XJ020043	chr17	7576861	7576861	c.985A>G	0	N	NA
XJ020043	chr7	140453136	140453136	c.1799T>C	0	N	NA
XJ020043	chr3	41266100	41266100	c.97T>C	0	N	NA
XJ020043	chr3	41266113	41266113	c.110C>G	0	N	NA
XJ020043	chr17	7578395	7578395	c.535C>T	0	N	NA
XJ020043	chr1	115256536	115256536	c.175G>A	0	N	NA
XJ020043	chr17	7578255	7578255	c.594A>T	0	N	NA
XJ020043	chr1	27106159	27106159	c.5770G>AA	0	N	NA
XJ020043	chr17	7578422	7578422	c.508A>G	0	N	NA
XJ020043	chr17	7577094	7577094	c.844C>T	0	N	NA
XJ020043	chr3	41266113	41266113	c.110C>A	0	N	NA
XJ020043	chr17	7577514	7577514	c.767C>T	0	N	NA
XJ020043	chr3	41266136	41266136	c.133T>C	0	N	NA
XJ020043	chr17	7577138	7577138	c.800G>C	0	N	NA
XJ020043	chr17	7579512	7579512	c.175G>A	0	N	NA
XJ021973	chr5	1295228	1295228	c.1-124C>T	0	N	N
XJ021973	chr17	7577534	7577534	c.747G>T	0.0845921	Y	Y
XJ021973	chr3	41266124	41266124	c.121A>G	0	N	N
XJ021973	chr7	151874148	151874148	c.8390delA	0	N	N
XJ021973	chr3	41266101	41266101	c.98C>G	0	N	N
XJ021973	chr17	7576861	7576861	c.985A>G	0	N	N
XJ021973	chr7	140453136	140453136	c.1799T>C	0	N	N
XJ021973	chr3	41266100	41266100	c.97T>C	0	N	N
XJ021973	chr3	41266113	41266113	c.110C>G	0	N	N
XJ021973	chr17	7578395	7578395	c.535C>T	0	N	N
XJ021973	chr1	115256536	115256536	c.175G>A	0	N	N
XJ021973	chr17	7578255	7578255	c.594A>T	0	N	N
XJ021973	chr1	27106159	27106159	c.5770G>AA	0	N	N
XJ021973	chr17	7578422	7578422	c.508A>G	0	N	N
XJ021973	chr17	7577094	7577094	c.844C>T	0	N	N
XJ021973	chr3	41266113	41266113	c.110C>A	0	N	N
XJ021973	chr17	7577514	7577514	c.767C>T	0	N	N
XJ021973	chr3	41266136	41266136	c.133T>C	0	N	N
XJ021973	chr17	7577138	7577138	c.800G>C	0	N	N
XJ021973	chr17	7579512	7579512	c.175G>A	0	N	N
XJ021191	chr5	1295228	1295228	c.1-124C>T	0	N	NA
XJ021191	chr17	7577534	7577534	c.747G>T	0	N	NA
XJ021191	chr3	41266124	41266124	c.121A>G	0	N	NA
XJ021191	chr7	151874148	151874148	c.8390delA	0.0116	Y	NA
XJ021191	chr3	41266101	41266101	c.98C>G	0	N	NA
XJ021191	chr17	7576861	7576861	c.985A>G	0	N	NA
XJ021191	chr7	140453136	140453136	c.1799T>C	0.0003	Y	NA
XJ021191	chr3	41266100	41266100	c.97T>C	0	N	NA
XJ021191	chr3	41266113	41266113	c.110C>G	0	N	NA
XJ021191	chr17	7578395	7578395	c.535C>T	0	N	NA
XJ021191	chr1	115256536	115256536	c.175G>A	0	N	NA
XJ021191	chr17	7578255	7578255	c.594A>T	0	N	NA
XJ021191	chr1	27106159	27106159	c.5770G>AA	0	N	NA
XJ021191	chr17	7578422	7578422	c.508A>G	0	N	NA
XJ021191	chr17	7577094	7577094	c.844C>T	0	N	NA
XJ021191	chr3	41266113	41266113	c.110C>A	0	N	NA
XJ021191	chr17	7577514	7577514	c.767C>T	0	N	NA
XJ021191	chr3	41266136	41266136	c.133T>C	0	N	NA
XJ021191	chr17	7577138	7577138	c.800G>C	0	N	NA
XJ021191	chr17	7579512	7579512	c.175G>A	0	N	NA
XJ020014	chr5	1295228	1295228	c.1-124C>T	0	N	N
XJ020014	chr17	7577534	7577534	c.747G>T	0.012	Y	N
XJ020014	chr3	41266124	41266124	c.121A>G	0.0004	Y	N
XJ020014	chr7	151874148	151874148	c.8390delA	0.0092	Y	N
XJ020014	chr3	41266101	41266101	c.98C>G	0	N	N
XJ020014	chr17	7576861	7576861	c.985A>G	0	N	N
XJ020014	chr7	140453136	140453136	c.1799T>C	0	N	N
XJ020014	chr3	41266100	41266100	c.97T>C	0	N	N
XJ020014	chr3	41266113	41266113	c.110C>G	0	N	N
XJ020014	chr17	7578395	7578395	c.535C>T	0	N	N
XJ020014	chr1	115256536	115256536	c.175G>A	0	N	N
XJ020014	chr17	7578255	7578255	c.594A>T	0	N	N
XJ020014	chr1	27106159	27106159	c.5770G>AA	0	N	N
XJ020014	chr17	7578422	7578422	c.508A>G	0	N	N
XJ020014	chr17	7577094	7577094	c.844C>T	0	N	N
XJ020014	chr3	41266113	41266113	c.110C>A	0	N	N
XJ020014	chr17	7577514	7577514	c.767C>T	0	N	N
XJ020014	chr3	41266136	41266136	c.133T>C	0	N	N
XJ020014	chr17	7577138	7577138	c.800G>C	0	N	N
XJ020014	chr17	7579512	7579512	c.175G>A	0	N	N
XJ021967	chr5	1295228	1295228	c.1-124C>T	0	N	N
XJ021967	chr17	7577534	7577534	c.747G>T	0.0037	Y	N
XJ021967	chr3	41266124	41266124	c.121A>G	0	N	N
XJ021967	chr7	151874148	151874148	c.8390delA	0	N	N
XJ021967	chr3	41266101	41266101	c.98C>G	0	N	N
XJ021967	chr17	7576861	7576861	c.985A>G	0	N	N
XJ021967	chr7	140453136	140453136	c.1799T>C	0	N	N
XJ021967	chr3	41266100	41266100	c.97T>C	0	N	N
XJ021967	chr3	41266113	41266113	c.110C>G	0	N	N
XJ021967	chr17	7578395	7578395	c.535C>T	0	N	N
XJ021967	chr1	115256536	115256536	c.175G>A	0	N	N
XJ021967	chr17	7578255	7578255	c.594A>T	0	N	N
XJ021967	chr1	27106159	27106159	c.5770G>AA	0	N	N
XJ021967	chr17	7578422	7578422	c.508A>G	0	N	N
XJ021967	chr17	7577094	7577094	c.844C>T	0	N	N
XJ021967	chr3	41266113	41266113	c.110C>A	0	N	N
XJ021967	chr17	7577514	7577514	c.767C>T	0	N	N
XJ021967	chr3	41266136	41266136	c.133T>C	0	N	N
XJ021967	chr17	7577138	7577138	c.800G>C	0	N	N
XJ021967	chr17	7579512	7579512	c.175G>A	0	N	N
XJ021634	chr5	1295228	1295228	c.1-124C>T	0	N	NA
XJ021634	chr17	7577534	7577534	c.747G>T	0	N	NA
XJ021634	chr3	41266124	41266124	c.121A>G	0	N	NA
XJ021634	chr7	151874148	151874148	c.8390delA	0	N	NA
XJ021634	chr3	41266101	41266101	c.98C>G	0	N	NA
XJ021634	chr17	7576861	7576861	c.985A>G	0	N	NA
XJ021634	chr7	140453136	140453136	c.1799T>C	0	N	NA
XJ021634	chr3	41266100	41266100	c.97T>C	0	N	NA
XJ021634	chr3	41266113	41266113	c.110C>G	0	N	NA
XJ021634	chr17	7578395	7578395	c.535C>T	0	N	NA
XJ021634	chr1	115256536	115256536	c.175G>A	0.000900901	Y	NA
XJ021634	chr17	7578255	7578255	c.594A>T	0	N	NA
XJ021634	chr1	27106159	27106159	c.5770G>AA	0	N	NA
XJ021634	chr17	7578422	7578422	c.508A>G	0	N	NA
XJ021634	chr17	7577094	7577094	c.844C>T	0	N	NA
XJ021634	chr3	41266113	41266113	c.110C>A	0	N	NA
XJ021634	chr17	7577514	7577514	c.767C>T	0.00290698	Y	NA
XJ021634	chr3	41266136	41266136	c.133T>C	0	N	NA
[truncated: 10,163 more rows]

## Sheet: Table S11
Table S11. Analysis of top 20 gene mutations in paired cfDNA and tissue samples of LC patients
Sample	Chromosome	Start	End	Nucleotide change	Ratio	Mutations in cfDNA	Mutations in tumor tissue
XJE031749	chr5	1295228	1295228	c.1-124C>T	0	N	NA
XJE031749	chr17	7577534	7577534	c.747G>T	0	N	NA
XJE031749	chr3	41266124	41266124	c.121A>G	0	N	NA
XJE031749	chr7	151874148	151874148	c.8390delA	0	N	NA
XJE031749	chr3	41266101	41266101	c.98C>G	0	N	NA
XJE031749	chr17	7576861	7576861	c.985A>G	0	N	NA
XJE031749	chr7	140453136	140453136	c.1799T>C	0	N	NA
XJE031749	chr3	41266100	41266100	c.97T>C	0	N	NA
XJE031749	chr3	41266113	41266113	c.110C>G	0	N	NA
XJE031749	chr17	7578395	7578395	c.535C>T	0	N	NA
XJE031749	chr1	115256536	115256536	c.175G>A	0	N	NA
XJE031749	chr17	7578255	7578255	c.594A>T	0	N	NA
XJE031749	chr1	27106159	27106159	c.5770G>AA	0	N	NA
XJE031749	chr17	7578422	7578422	c.508A>G	0	N	NA
XJE031749	chr17	7577094	7577094	c.844C>T	0	N	NA
XJE031749	chr3	41266113	41266113	c.110C>A	0	N	NA
XJE031749	chr17	7577514	7577514	c.767C>T	0	N	NA
XJE031749	chr3	41266136	41266136	c.133T>C	0	N	NA
XJE031749	chr17	7577138	7577138	c.800G>C	0	N	NA
XJE031749	chr17	7579512	7579512	c.175G>A	0	N	NA
XJE031145	chr5	1295228	1295228	c.1-124C>T	0	N	NA
XJE031145	chr17	7577534	7577534	c.747G>T	0	N	NA
XJE031145	chr3	41266124	41266124	c.121A>G	0	N	NA
XJE031145	chr7	151874148	151874148	c.8390delA	0	N	NA
XJE031145	chr3	41266101	41266101	c.98C>G	0	N	NA
XJE031145	chr17	7576861	7576861	c.985A>G	0	N	NA
XJE031145	chr7	140453136	140453136	c.1799T>C	0	N	NA
XJE031145	chr3	41266100	41266100	c.97T>C	0	N	NA
XJE031145	chr3	41266113	41266113	c.110C>G	0	N	NA
XJE031145	chr17	7578395	7578395	c.535C>T	0	N	NA
XJE031145	chr1	115256536	115256536	c.175G>A	0	N	NA
XJE031145	chr17	7578255	7578255	c.594A>T	0	N	NA
XJE031145	chr1	27106159	27106159	c.5770G>AA	0	N	NA
XJE031145	chr17	7578422	7578422	c.508A>G	0	N	NA
XJE031145	chr17	7577094	7577094	c.844C>T	0	N	NA
XJE031145	chr3	41266113	41266113	c.110C>A	0	N	NA
XJE031145	chr17	7577514	7577514	c.767C>T	0	N	NA
XJE031145	chr3	41266136	41266136	c.133T>C	0	N	NA
XJE031145	chr17	7577138	7577138	c.800G>C	0	N	NA
XJE031145	chr17	7579512	7579512	c.175G>A	0	N	NA
XJE021669	chr5	1295228	1295228	c.1-124C>T	0	N	NA
XJE021669	chr17	7577534	7577534	c.747G>T	0	N	NA
XJE021669	chr3	41266124	41266124	c.121A>G	0	N	NA
XJE021669	chr7	151874148	151874148	c.8390delA	0.0109	Y	NA
XJE021669	chr3	41266101	41266101	c.98C>G	0	N	NA
XJE021669	chr17	7576861	7576861	c.985A>G	0	N	NA
XJE021669	chr7	140453136	140453136	c.1799T>C	0	N	NA
XJE021669	chr3	41266100	41266100	c.97T>C	0	N	NA
XJE021669	chr3	41266113	41266113	c.110C>G	0	N	NA
XJE021669	chr17	7578395	7578395	c.535C>T	0	N	NA
XJE021669	chr1	115256536	115256536	c.175G>A	0	N	NA
XJE021669	chr17	7578255	7578255	c.594A>T	0	N	NA
XJE021669	chr1	27106159	27106159	c.5770G>AA	0	N	NA
XJE021669	chr17	7578422	7578422	c.508A>G	0	N	NA
XJE021669	chr17	7577094	7577094	c.844C>T	0	N	NA
XJE021669	chr3	41266113	41266113	c.110C>A	0	N	NA
XJE021669	chr17	7577514	7577514	c.767C>T	0	N	NA
XJE021669	chr3	41266136	41266136	c.133T>C	0	N	NA
XJE021669	chr17	7577138	7577138	c.800G>C	0	N	NA
XJE021669	chr17	7579512	7579512	c.175G>A	0.0003	Y	NA
XJE051877	chr5	1295228	1295228	c.1-124C>T	0	N	NA
XJE051877	chr17	7577534	7577534	c.747G>T	0	N	NA
XJE051877	chr3	41266124	41266124	c.121A>G	0	N	NA
XJE051877	chr7	151874148	151874148	c.8390delA	0	N	NA
XJE051877	chr3	41266101	41266101	c.98C>G	0	N	NA
XJE051877	chr17	7576861	7576861	c.985A>G	0	N	NA
XJE051877	chr7	140453136	140453136	c.1799T>C	0	N	NA
XJE051877	chr3	41266100	41266100	c.97T>C	0	N	NA
XJE051877	chr3	41266113	41266113	c.110C>G	0	N	NA
XJE051877	chr17	7578395	7578395	c.535C>T	0	N	NA
XJE051877	chr1	115256536	115256536	c.175G>A	0	N	NA
XJE051877	chr17	7578255	7578255	c.594A>T	0	N	NA
XJE051877	chr1	27106159	27106159	c.5770G>AA	0	N	NA
XJE051877	chr17	7578422	7578422	c.508A>G	0	N	NA
XJE051877	chr17	7577094	7577094	c.844C>T	0	N	NA
XJE051877	chr3	41266113	41266113	c.110C>A	0	N	NA
XJE051877	chr17	7577514	7577514	c.767C>T	0	N	NA
XJE051877	chr3	41266136	41266136	c.133T>C	0	N	NA
XJE051877	chr17	7577138	7577138	c.800G>C	0	N	NA
XJE051877	chr17	7579512	7579512	c.175G>A	0	N	NA
XJE030669	chr5	1295228	1295228	c.1-124C>T	0	N	NA
XJE030669	chr17	7577534	7577534	c.747G>T	0	N	NA
XJE030669	chr3	41266124	41266124	c.121A>G	0	N	NA
XJE030669	chr7	151874148	151874148	c.8390delA	0	N	NA
XJE030669	chr3	41266101	41266101	c.98C>G	0	N	NA
XJE030669	chr17	7576861	7576861	c.985A>G	0	N	NA
XJE030669	chr7	140453136	140453136	c.1799T>C	0	N	NA
XJE030669	chr3	41266100	41266100	c.97T>C	0	N	NA
XJE030669	chr3	41266113	41266113	c.110C>G	0	N	NA
XJE030669	chr17	7578395	7578395	c.535C>T	0	N	NA
XJE030669	chr1	115256536	115256536	c.175G>A	0	N	NA
XJE030669	chr17	7578255	7578255	c.594A>T	0	N	NA
XJE030669	chr1	27106159	27106159	c.5770G>AA	0	N	NA
XJE030669	chr17	7578422	7578422	c.508A>G	0	N	NA
XJE030669	chr17	7577094	7577094	c.844C>T	0	N	NA
XJE030669	chr3	41266113	41266113	c.110C>A	0	N	NA
XJE030669	chr17	7577514	7577514	c.767C>T	0	N	NA
XJE030669	chr3	41266136	41266136	c.133T>C	0	N	NA
XJE030669	chr17	7577138	7577138	c.800G>C	0	N	NA
XJE030669	chr17	7579512	7579512	c.175G>A	0	N	NA
XJE030532	chr5	1295228	1295228	c.1-124C>T	0	N	NA
XJE030532	chr17	7577534	7577534	c.747G>T	0	N	NA
XJE030532	chr3	41266124	41266124	c.121A>G	0	N	NA
XJE030532	chr7	151874148	151874148	c.8390delA	0	N	NA
XJE030532	chr3	41266101	41266101	c.98C>G	0	N	NA
XJE030532	chr17	7576861	7576861	c.985A>G	0	N	NA
XJE030532	chr7	140453136	140453136	c.1799T>C	0	N	NA
XJE030532	chr3	41266100	41266100	c.97T>C	0	N	NA
XJE030532	chr3	41266113	41266113	c.110C>G	0	N	NA
XJE030532	chr17	7578395	7578395	c.535C>T	0	N	NA
XJE030532	chr1	115256536	115256536	c.175G>A	0	N	NA
XJE030532	chr17	7578255	7578255	c.594A>T	0	N	NA
XJE030532	chr1	27106159	27106159	c.5770G>AA	0	N	NA
XJE030532	chr17	7578422	7578422	c.508A>G	0	N	NA
XJE030532	chr17	7577094	7577094	c.844C>T	0	N	NA
XJE030532	chr3	41266113	41266113	c.110C>A	0	N	NA
XJE030532	chr17	7577514	7577514	c.767C>T	0	N	NA
XJE030532	chr3	41266136	41266136	c.133T>C	0	N	NA
XJE030532	chr17	7577138	7577138	c.800G>C	0	N	NA
XJE030532	chr17	7579512	7579512	c.175G>A	0	N	NA
XJE091311	chr5	1295228	1295228	c.1-124C>T	0	N	NA
XJE091311	chr17	7577534	7577534	c.747G>T	0	N	NA
XJE091311	chr3	41266124	41266124	c.121A>G	0	N	NA
XJE091311	chr7	151874148	151874148	c.8390delA	0	N	NA
XJE091311	chr3	41266101	41266101	c.98C>G	0	N	NA
XJE091311	chr17	7576861	7576861	c.985A>G	0	N	NA
XJE091311	chr7	140453136	140453136	c.1799T>C	0	N	NA
XJE091311	chr3	41266100	41266100	c.97T>C	0	N	NA
XJE091311	chr3	41266113	41266113	c.110C>G	0	N	NA
XJE091311	chr17	7578395	7578395	c.535C>T	0	N	NA
XJE091311	chr1	115256536	115256536	c.175G>A	0	N	NA
XJE091311	chr17	7578255	7578255	c.594A>T	0	N	NA
XJE091311	chr1	27106159	27106159	c.5770G>AA	0	N	NA
XJE091311	chr17	7578422	7578422	c.508A>G	0	N	NA
XJE091311	chr17	7577094	7577094	c.844C>T	0	N	NA
XJE091311	chr3	41266113	41266113	c.110C>A	0	N	NA
XJE091311	chr17	7577514	7577514	c.767C>T	0	N	NA
XJE091311	chr3	41266136	41266136	c.133T>C	0	N	NA
XJE091311	chr17	7577138	7577138	c.800G>C	0	N	NA
XJE091311	chr17	7579512	7579512	c.175G>A	0	N	NA
XJE090966	chr5	1295228	1295228	c.1-124C>T	0	N	NA
XJE090966	chr17	7577534	7577534	c.747G>T	0	N	NA
XJE090966	chr3	41266124	41266124	c.121A>G	0	N	NA
XJE090966	chr7	151874148	151874148	c.8390delA	0	N	NA
XJE090966	chr3	41266101	41266101	c.98C>G	0	N	NA
XJE090966	chr17	7576861	7576861	c.985A>G	0	N	NA
XJE090966	chr7	140453136	140453136	c.1799T>C	0	N	NA
XJE090966	chr3	41266100	41266100	c.97T>C	0	N	NA
XJE090966	chr3	41266113	41266113	c.110C>G	0	N	NA
XJE090966	chr17	7578395	7578395	c.535C>T	0	N	NA
XJE090966	chr1	115256536	115256536	c.175G>A	0	N	NA
XJE090966	chr17	7578255	7578255	c.594A>T	0	N	NA
XJE090966	chr1	27106159	27106159	c.5770G>AA	0	N	NA
XJE090966	chr17	7578422	7578422	c.508A>G	0	N	NA
XJE090966	chr17	7577094	7577094	c.844C>T	0	N	NA
XJE090966	chr3	41266113	41266113	c.110C>A	0	N	NA
XJE090966	chr17	7577514	7577514	c.767C>T	0	N	NA
XJE090966	chr3	41266136	41266136	c.133T>C	0	N	NA
XJE090966	chr17	7577138	7577138	c.800G>C	0	N	NA
XJE090966	chr17	7579512	7579512	c.175G>A	0	N	NA
XJE030879	chr5	1295228	1295228	c.1-124C>T	0	N	NA
XJE030879	chr17	7577534	7577534	c.747G>T	0	N	NA
XJE030879	chr3	41266124	41266124	c.121A>G	0	N	NA
XJE030879	chr7	151874148	151874148	c.8390delA	0	N	NA
XJE030879	chr3	41266101	41266101	c.98C>G	0	N	NA
XJE030879	chr17	7576861	7576861	c.985A>G	0	N	NA
XJE030879	chr7	140453136	140453136	c.1799T>C	0	N	NA
XJE030879	chr3	41266100	41266100	c.97T>C	0	N	NA
XJE030879	chr3	41266113	41266113	c.110C>G	0	N	NA
XJE030879	chr17	7578395	7578395	c.535C>T	0	N	NA
XJE030879	chr1	115256536	115256536	c.175G>A	0	N	NA
XJE030879	chr17	7578255	7578255	c.594A>T	0	N	NA
XJE030879	chr1	27106159	27106159	c.5770G>AA	0	N	NA
XJE030879	chr17	7578422	7578422	c.508A>G	0	N	NA
XJE030879	chr17	7577094	7577094	c.844C>T	0	N	NA
XJE030879	chr3	41266113	41266113	c.110C>A	0	N	NA
XJE030879	chr17	7577514	7577514	c.767C>T	0	N	NA
XJE030879	chr3	41266136	41266136	c.133T>C	0	N	NA
XJE030879	chr17	7577138	7577138	c.800G>C	0	N	NA
XJE030879	chr17	7579512	7579512	c.175G>A	0	N	NA
XJE031797	chr5	1295228	1295228	c.1-124C>T	0	N	NA
XJE031797	chr17	7577534	7577534	c.747G>T	0	N	NA
XJE031797	chr3	41266124	41266124	c.121A>G	0	N	NA
XJE031797	chr7	151874148	151874148	c.8390delA	0	N	NA
XJE031797	chr3	41266101	41266101	c.98C>G	0	N	NA
XJE031797	chr17	7576861	7576861	c.985A>G	0	N	NA
XJE031797	chr7	140453136	140453136	c.1799T>C	0	N	NA
XJE031797	chr3	41266100	41266100	c.97T>C	0	N	NA
XJE031797	chr3	41266113	41266113	c.110C>G	0	N	NA
XJE031797	chr17	7578395	7578395	c.535C>T	0	N	NA
XJE031797	chr1	115256536	115256536	c.175G>A	0	N	NA
XJE031797	chr17	7578255	7578255	c.594A>T	0	N	NA
XJE031797	chr1	27106159	27106159	c.5770G>AA	0	N	NA
XJE031797	chr17	7578422	7578422	c.508A>G	0	N	NA
XJE031797	chr17	7577094	7577094	c.844C>T	0	N	NA
XJE031797	chr3	41266113	41266113	c.110C>A	0	N	NA
XJE031797	chr17	7577514	7577514	c.767C>T	0	N	NA
XJE031797	chr3	41266136	41266136	c.133T>C	0	N	NA
XJE031797	chr17	7577138	7577138	c.800G>C	0	N	NA
XJE031797	chr17	7579512	7579512	c.175G>A	0	N	NA
XJE031157	chr5	1295228	1295228	c.1-124C>T	0	N	NA
XJE031157	chr17	7577534	7577534	c.747G>T	0	N	NA
XJE031157	chr3	41266124	41266124	c.121A>G	0	N	NA
XJE031157	chr7	151874148	151874148	c.8390delA	0	N	NA
XJE031157	chr3	41266101	41266101	c.98C>G	0	N	NA
XJE031157	chr17	7576861	7576861	c.985A>G	0	N	NA
XJE031157	chr7	140453136	140453136	c.1799T>C	0	N	NA
XJE031157	chr3	41266100	41266100	c.97T>C	0	N	NA
XJE031157	chr3	41266113	41266113	c.110C>G	0	N	NA
XJE031157	chr17	7578395	7578395	c.535C>T	0	N	NA
XJE031157	chr1	115256536	115256536	c.175G>A	0	N	NA
XJE031157	chr17	7578255	7578255	c.594A>T	0	N	NA
XJE031157	chr1	27106159	27106159	c.5770G>AA	0	N	NA
XJE031157	chr17	7578422	7578422	c.508A>G	0	N	NA
XJE031157	chr17	7577094	7577094	c.844C>T	0	N	NA
XJE031157	chr3	41266113	41266113	c.110C>A	0	N	NA
XJE031157	chr17	7577514	7577514	c.767C>T	0	N	NA
XJE031157	chr3	41266136	41266136	c.133T>C	0	N	NA
XJE031157	chr17	7577138	7577138	c.800G>C	0	N	NA
XJE031157	chr17	7579512	7579512	c.175G>A	0	N	NA
XJE031323	chr5	1295228	1295228	c.1-124C>T	0	N	NA
XJE031323	chr17	7577534	7577534	c.747G>T	0	N	NA
XJE031323	chr3	41266124	41266124	c.121A>G	0	N	NA
XJE031323	chr7	151874148	151874148	c.8390delA	0	N	NA
XJE031323	chr3	41266101	41266101	c.98C>G	0	N	NA
XJE031323	chr17	7576861	7576861	c.985A>G	0	N	NA
XJE031323	chr7	140453136	140453136	c.1799T>C	0	N	NA
XJE031323	chr3	41266100	41266100	c.97T>C	0	N	NA
XJE031323	chr3	41266113	41266113	c.110C>G	0	N	NA
XJE031323	chr17	7578395	7578395	c.535C>T	0	N	NA
XJE031323	chr1	115256536	115256536	c.175G>A	0	N	NA
XJE031323	chr17	7578255	7578255	c.594A>T	0	N	NA
XJE031323	chr1	27106159	27106159	c.5770G>AA	0	N	NA
XJE031323	chr17	7578422	7578422	c.508A>G	0	N	NA
XJE031323	chr17	7577094	7577094	c.844C>T	0	N	NA
XJE031323	chr3	41266113	41266113	c.110C>A	0	N	NA
XJE031323	chr17	7577514	7577514	c.767C>T	0	N	NA
XJE031323	chr3	41266136	41266136	c.133T>C	0	N	NA
XJE031323	chr17	7577138	7577138	c.800G>C	0	N	NA
XJE031323	chr17	7579512	7579512	c.175G>A	0	N	NA
XJE081165	chr5	1295228	1295228	c.1-124C>T	0	N	NA
XJE081165	chr17	7577534	7577534	c.747G>T	0	N	NA
XJE081165	chr3	41266124	41266124	c.121A>G	0	N	NA
XJE081165	chr7	151874148	151874148	c.8390delA	0	N	NA
XJE081165	chr3	41266101	41266101	c.98C>G	0	N	NA
XJE081165	chr17	7576861	7576861	c.985A>G	0	N	NA
XJE081165	chr7	140453136	140453136	c.1799T>C	0	N	NA
XJE081165	chr3	41266100	41266100	c.97T>C	0	N	NA
XJE081165	chr3	41266113	41266113	c.110C>G	0	N	NA
XJE081165	chr17	7578395	7578395	c.535C>T	0	N	NA
XJE081165	chr1	115256536	115256536	c.175G>A	0	N	NA
XJE081165	chr17	7578255	7578255	c.594A>T	0	N	NA
XJE081165	chr1	27106159	27106159	c.5770G>AA	0	N	NA
XJE081165	chr17	7578422	7578422	c.508A>G	0	N	NA
XJE081165	chr17	7577094	7577094	c.844C>T	0	N	NA
XJE081165	chr3	41266113	41266113	c.110C>A	0	N	NA
XJE081165	chr17	7577514	7577514	c.767C>T	0	N	NA
XJE081165	chr3	41266136	41266136	c.133T>C	0	N	NA
XJE081165	chr17	7577138	7577138	c.800G>C	0	N	NA
XJE081165	chr17	7579512	7579512	c.175G>A	0	N	NA
XJE031600	chr5	1295228	1295228	c.1-124C>T	0	N	NA
XJE031600	chr17	7577534	7577534	c.747G>T	0	N	NA
XJE031600	chr3	41266124	41266124	c.121A>G	0	N	NA
XJE031600	chr7	151874148	151874148	c.8390delA	0	N	NA
XJE031600	chr3	41266101	41266101	c.98C>G	0	N	NA
XJE031600	chr17	7576861	7576861	c.985A>G	0	N	NA
XJE031600	chr7	140453136	140453136	c.1799T>C	0	N	NA
XJE031600	chr3	41266100	41266100	c.97T>C	0	N	NA
XJE031600	chr3	41266113	41266113	c.110C>G	0	N	NA
XJE031600	chr17	7578395	7578395	c.535C>T	0	N	NA
XJE031600	chr1	115256536	115256536	c.175G>A	0	N	NA
XJE031600	chr17	7578255	7578255	c.594A>T	0	N	NA
XJE031600	chr1	27106159	27106159	c.5770G>AA	0	N	NA
XJE031600	chr17	7578422	7578422	c.508A>G	0	N	NA
XJE031600	chr17	7577094	7577094	c.844C>T	0	N	NA
XJE031600	chr3	41266113	41266113	c.110C>A	0	N	NA
XJE031600	chr17	7577514	7577514	c.767C>T	0	N	NA
XJE031600	chr3	41266136	41266136	c.133T>C	0	N	NA
XJE031600	chr17	7577138	7577138	c.800G>C	0	N	NA
XJE031600	chr17	7579512	7579512	c.175G>A	0	N	NA
XJE030457	chr5	1295228	1295228	c.1-124C>T	0	N	NA
XJE030457	chr17	7577534	7577534	c.747G>T	0	N	NA
XJE030457	chr3	41266124	41266124	c.121A>G	0	N	NA
XJE030457	chr7	151874148	151874148	c.8390delA	0	N	NA
XJE030457	chr3	41266101	41266101	c.98C>G	0	N	NA
XJE030457	chr17	7576861	7576861	c.985A>G	0	N	NA
XJE030457	chr7	140453136	140453136	c.1799T>C	0	N	NA
XJE030457	chr3	41266100	41266100	c.97T>C	0	N	NA
XJE030457	chr3	41266113	41266113	c.110C>G	0	N	NA
XJE030457	chr17	7578395	7578395	c.535C>T	0	N	NA
XJE030457	chr1	115256536	115256536	c.175G>A	0	N	NA
XJE030457	chr17	7578255	7578255	c.594A>T	0	N	NA
XJE030457	chr1	27106159	27106159	c.5770G>AA	0	N	NA
XJE030457	chr17	7578422	7578422	c.508A>G	0	N	NA
XJE030457	chr17	7577094	7577094	c.844C>T	0	N	NA
XJE030457	chr3	41266113	41266113	c.110C>A	0	N	NA
XJE030457	chr17	7577514	7577514	c.767C>T	0	N	NA
XJE030457	chr3	41266136	41266136	c.133T>C	0	N	NA
XJE030457	chr17	7577138	7577138	c.800G>C	0	N	NA
XJE030457	chr17	7579512	7579512	c.175G>A	0	N	NA
XJE101382	chr5	1295228	1295228	c.1-124C>T	0	N	NA
XJE101382	chr17	7577534	7577534	c.747G>T	0	N	NA
XJE101382	chr3	41266124	41266124	c.121A>G	0	N	NA
XJE101382	chr7	151874148	151874148	c.8390delA	0	N	NA
XJE101382	chr3	41266101	41266101	c.98C>G	0	N	NA
XJE101382	chr17	7576861	7576861	c.985A>G	0	N	NA
XJE101382	chr7	140453136	140453136	c.1799T>C	0	N	NA
XJE101382	chr3	41266100	41266100	c.97T>C	0	N	NA
XJE101382	chr3	41266113	41266113	c.110C>G	0	N	NA
XJE101382	chr17	7578395	7578395	c.535C>T	0	N	NA
XJE101382	chr1	115256536	115256536	c.175G>A	0	N	NA
XJE101382	chr17	7578255	7578255	c.594A>T	0	N	NA
XJE101382	chr1	27106159	27106159	c.5770G>AA	0	N	NA
XJE101382	chr17	7578422	7578422	c.508A>G	0	N	NA
XJE101382	chr17	7577094	7577094	c.844C>T	0	N	NA
XJE101382	chr3	41266113	41266113	c.110C>A	0	N	NA
XJE101382	chr17	7577514	7577514	c.767C>T	0	N	NA
XJE101382	chr3	41266136	41266136	c.133T>C	0	N	NA
XJE101382	chr17	7577138	7577138	c.800G>C	0	N	NA
XJE101382	chr17	7579512	7579512	c.175G>A	0	N	NA
XJE101964	chr5	1295228	1295228	c.1-124C>T	0	N	NA
XJE101964	chr17	7577534	7577534	c.747G>T	0	N	NA
XJE101964	chr3	41266124	41266124	c.121A>G	0	N	NA
XJE101964	chr7	151874148	151874148	c.8390delA	0	N	NA
XJE101964	chr3	41266101	41266101	c.98C>G	0	N	NA
XJE101964	chr17	7576861	7576861	c.985A>G	0	N	NA
XJE101964	chr7	140453136	140453136	c.1799T>C	0	N	NA
XJE101964	chr3	41266100	41266100	c.97T>C	0	N	NA
XJE101964	chr3	41266113	41266113	c.110C>G	0	N	NA
XJE101964	chr17	7578395	7578395	c.535C>T	0	N	NA
XJE101964	chr1	115256536	115256536	c.175G>A	0	N	NA
XJE101964	chr17	7578255	7578255	c.594A>T	0	N	NA
XJE101964	chr1	27106159	27106159	c.5770G>AA	0	N	NA
XJE101964	chr17	7578422	7578422	c.508A>G	0	N	NA
XJE101964	chr17	7577094	7577094	c.844C>T	0	N	NA
XJE101964	chr3	41266113	41266113	c.110C>A	0	N	NA
XJE101964	chr17	7577514	7577514	c.767C>T	0	N	NA
XJE101964	chr3	41266136	41266136	c.133T>C	0	N	NA
XJE101964	chr17	7577138	7577138	c.800G>C	0	N	NA
XJE101964	chr17	7579512	7579512	c.175G>A	0	N	NA
XJE030114	chr5	1295228	1295228	c.1-124C>T	0	N	NA
XJE030114	chr17	7577534	7577534	c.747G>T	0	N	NA
XJE030114	chr3	41266124	41266124	c.121A>G	0	N	NA
XJE030114	chr7	151874148	151874148	c.8390delA	0	N	NA
XJE030114	chr3	41266101	41266101	c.98C>G	0	N	NA
XJE030114	chr17	7576861	7576861	c.985A>G	0	N	NA
XJE030114	chr7	140453136	140453136	c.1799T>C	0	N	NA
XJE030114	chr3	41266100	41266100	c.97T>C	0	N	NA
XJE030114	chr3	41266113	41266113	c.110C>G	0	N	NA
XJE030114	chr17	7578395	7578395	c.535C>T	0	N	NA
XJE030114	chr1	115256536	115256536	c.175G>A	0	N	NA
XJE030114	chr17	7578255	7578255	c.594A>T	0	N	NA
XJE030114	chr1	27106159	27106159	c.5770G>AA	0	N	NA
XJE030114	chr17	7578422	7578422	c.508A>G	0	N	NA
XJE030114	chr17	7577094	7577094	c.844C>T	0	N	NA
XJE030114	chr3	41266113	41266113	c.110C>A	0	N	NA
XJE030114	chr17	7577514	7577514	c.767C>T	0	N	NA
XJE030114	chr3	41266136	41266136	c.133T>C	0	N	NA
XJE030114	chr17	7577138	7577138	c.800G>C	0	N	NA
XJE030114	chr17	7579512	7579512	c.175G>A	0	N	NA
XJE030290	chr5	1295228	1295228	c.1-124C>T	0	N	NA
XJE030290	chr17	7577534	7577534	c.747G>T	0	N	NA
XJE030290	chr3	41266124	41266124	c.121A>G	0	N	NA
XJE030290	chr7	151874148	151874148	c.8390delA	0.0116	Y	NA
XJE030290	chr3	41266101	41266101	c.98C>G	0	N	NA
XJE030290	chr17	7576861	7576861	c.985A>G	0	N	NA
XJE030290	chr7	140453136	140453136	c.1799T>C	0	N	NA
XJE030290	chr3	41266100	41266100	c.97T>C	0	N	NA
XJE030290	chr3	41266113	41266113	c.110C>G	0	N	NA
XJE030290	chr17	7578395	7578395	c.535C>T	0	N	NA
XJE030290	chr1	115256536	115256536	c.175G>A	0	N	NA
XJE030290	chr17	7578255	7578255	c.594A>T	0	N	NA
XJE030290	chr1	27106159	27106159	c.5770G>AA	0	N	NA
XJE030290	chr17	7578422	7578422	c.508A>G	0	N	NA
XJE030290	chr17	7577094	7577094	c.844C>T	0	N	NA
XJE030290	chr3	41266113	41266113	c.110C>A	0	N	NA
XJE030290	chr17	7577514	7577514	c.767C>T	0	N	NA
XJE030290	chr3	41266136	41266136	c.133T>C	0	N	NA
XJE030290	chr17	7577138	7577138	c.800G>C	0	N	NA
XJE030290	chr17	7579512	7579512	c.175G>A	0	N	NA
XJE050263	chr5	1295228	1295228	c.1-124C>T	0	N	NA
XJE050263	chr17	7577534	7577534	c.747G>T	0	N	NA
XJE050263	chr3	41266124	41266124	c.121A>G	0	N	NA
XJE050263	chr7	151874148	151874148	c.8390delA	0	N	NA
XJE050263	chr3	41266101	41266101	c.98C>G	0	N	NA
XJE050263	chr17	7576861	7576861	c.985A>G	0	N	NA
XJE050263	chr7	140453136	140453136	c.1799T>C	0	N	NA
XJE050263	chr3	41266100	41266100	c.97T>C	0	N	NA
XJE050263	chr3	41266113	41266113	c.110C>G	0	N	NA
XJE050263	chr17	7578395	7578395	c.535C>T	0	N	NA
XJE050263	chr1	115256536	115256536	c.175G>A	0	N	NA
XJE050263	chr17	7578255	7578255	c.594A>T	0	N	NA
XJE050263	chr1	27106159	27106159	c.5770G>AA	0	N	NA
XJE050263	chr17	7578422	7578422	c.508A>G	0	N	NA
XJE050263	chr17	7577094	7577094	c.844C>T	0	N	NA
XJE050263	chr3	41266113	41266113	c.110C>A	0	N	NA
XJE050263	chr17	7577514	7577514	c.767C>T	0	N	NA
XJE050263	chr3	41266136	41266136	c.133T>C	0	N	NA
XJE050263	chr17	7577138	7577138	c.800G>C	0	N	NA
XJE050263	chr17	7579512	7579512	c.175G>A	0	N	NA
XJE050338	chr5	1295228	1295228	c.1-124C>T	0	N	NA
XJE050338	chr17	7577534	7577534	c.747G>T	0	N	NA
XJE050338	chr3	41266124	41266124	c.121A>G	0	N	NA
XJE050338	chr7	151874148	151874148	c.8390delA	0	N	NA
XJE050338	chr3	41266101	41266101	c.98C>G	0	N	NA
XJE050338	chr17	7576861	7576861	c.985A>G	0.001	Y	NA
XJE050338	chr7	140453136	140453136	c.1799T>C	0	N	NA
XJE050338	chr3	41266100	41266100	c.97T>C	0	N	NA
XJE050338	chr3	41266113	41266113	c.110C>G	0	N	NA
XJE050338	chr17	7578395	7578395	c.535C>T	0	N	NA
XJE050338	chr1	115256536	115256536	c.175G>A	0	N	NA
XJE050338	chr17	7578255	7578255	c.594A>T	0	N	NA
XJE050338	chr1	27106159	27106159	c.5770G>AA	0	N	NA
XJE050338	chr17	7578422	7578422	c.508A>G	0	N	NA
XJE050338	chr17	7577094	7577094	c.844C>T	0	N	NA
XJE050338	chr3	41266113	41266113	c.110C>A	0	N	NA
XJE050338	chr17	7577514	7577514	c.767C>T	0	N	NA
XJE050338	chr3	41266136	41266136	c.133T>C	0	N	NA
XJE050338	chr17	7577138	7577138	c.800G>C	0	N	NA
XJE050338	chr17	7579512	7579512	c.175G>A	0	N	NA
XJE080987	chr5	1295228	1295228	c.1-124C>T	0	N	NA
XJE080987	chr17	7577534	7577534	c.747G>T	0	N	NA
XJE080987	chr3	41266124	41266124	c.121A>G	0	N	NA
XJE080987	chr7	151874148	151874148	c.8390delA	0	N	NA
XJE080987	chr3	41266101	41266101	c.98C>G	0	N	NA
XJE080987	chr17	7576861	7576861	c.985A>G	0	N	NA
XJE080987	chr7	140453136	140453136	c.1799T>C	0	N	NA
XJE080987	chr3	41266100	41266100	c.97T>C	0	N	NA
XJE080987	chr3	41266113	41266113	c.110C>G	0	N	NA
XJE080987	chr17	7578395	7578395	c.535C>T	0	N	NA
XJE080987	chr1	115256536	115256536	c.175G>A	0	N	NA
XJE080987	chr17	7578255	7578255	c.594A>T	0	N	NA
XJE080987	chr1	27106159	27106159	c.5770G>AA	0	N	NA
XJE080987	chr17	7578422	7578422	c.508A>G	0	N	NA
XJE080987	chr17	7577094	7577094	c.844C>T	0	N	NA
XJE080987	chr3	41266113	41266113	c.110C>A	0	N	NA
XJE080987	chr17	7577514	7577514	c.767C>T	0	N	NA
XJE080987	chr3	41266136	41266136	c.133T>C	0	N	NA
XJE080987	chr17	7577138	7577138	c.800G>C	0	N	NA
XJE080987	chr17	7579512	7579512	c.175G>A	0	N	NA
XJE080976	chr5	1295228	1295228	c.1-124C>T	0	N	NA
XJE080976	chr17	7577534	7577534	c.747G>T	0	N	NA
XJE080976	chr3	41266124	41266124	c.121A>G	0	N	NA
XJE080976	chr7	151874148	151874148	c.8390delA	0	N	NA
XJE080976	chr3	41266101	41266101	c.98C>G	0	N	NA
XJE080976	chr17	7576861	7576861	c.985A>G	0	N	NA
XJE080976	chr7	140453136	140453136	c.1799T>C	0	N	NA
XJE080976	chr3	41266100	41266100	c.97T>C	0	N	NA
XJE080976	chr3	41266113	41266113	c.110C>G	0	N	NA
XJE080976	chr17	7578395	7578395	c.535C>T	0	N	NA
XJE080976	chr1	115256536	115256536	c.175G>A	0	N	NA
XJE080976	chr17	7578255	7578255	c.594A>T	0	N	NA
XJE080976	chr1	27106159	27106159	c.5770G>AA	0	N	NA
XJE080976	chr17	7578422	7578422	c.508A>G	0	N	NA
XJE080976	chr17	7577094	7577094	c.844C>T	0	N	NA
XJE080976	chr3	41266113	41266113	c.110C>A	0	N	NA
XJE080976	chr17	7577514	7577514	c.767C>T	0	N	NA
XJE080976	chr3	41266136	41266136	c.133T>C	0	N	NA
XJE080976	chr17	7577138	7577138	c.800G>C	0	N	NA
XJE080976	chr17	7579512	7579512	c.175G>A	0	N	NA
XJE030540	chr5	1295228	1295228	c.1-124C>T	0	N	NA
XJE030540	chr17	7577534	7577534	c.747G>T	0	N	NA
XJE030540	chr3	41266124	41266124	c.121A>G	0	N	NA
XJE030540	chr7	151874148	151874148	c.8390delA	0	N	NA
XJE030540	chr3	41266101	41266101	c.98C>G	0	N	NA
XJE030540	chr17	7576861	7576861	c.985A>G	0	N	NA
XJE030540	chr7	140453136	140453136	c.1799T>C	0	N	NA
XJE030540	chr3	41266100	41266100	c.97T>C	0	N	NA
XJE030540	chr3	41266113	41266113	c.110C>G	0	N	NA
XJE030540	chr17	7578395	7578395	c.535C>T	0	N	NA
XJE030540	chr1	115256536	115256536	c.175G>A	0	N	NA
XJE030540	chr17	7578255	7578255	c.594A>T	0	N	NA
XJE030540	chr1	27106159	27106159	c.5770G>AA	0	N	NA
XJE030540	chr17	7578422	7578422	c.508A>G	0	N	NA
XJE030540	chr17	7577094	7577094	c.844C>T	0	N	NA
XJE030540	chr3	41266113	41266113	c.110C>A	0	N	NA
XJE030540	chr17	7577514	7577514	c.767C>T	0	N	NA
XJE030540	chr3	41266136	41266136	c.133T>C	0	N	NA
XJE030540	chr17	7577138	7577138	c.800G>C	0	N	NA
XJE030540	chr17	7579512	7579512	c.175G>A	0	N	NA
XJE050941	chr5	1295228	1295228	c.1-124C>T	0	N	NA
XJE050941	chr17	7577534	7577534	c.747G>T	0	N	NA
XJE050941	chr3	41266124	41266124	c.121A>G	0	N	NA
XJE050941	chr7	151874148	151874148	c.8390delA	0	N	NA
XJE050941	chr3	41266101	41266101	c.98C>G	0	N	NA
XJE050941	chr17	7576861	7576861	c.985A>G	0	N	NA
XJE050941	chr7	140453136	140453136	c.1799T>C	0	N	NA
XJE050941	chr3	41266100	41266100	c.97T>C	0	N	NA
XJE050941	chr3	41266113	41266113	c.110C>G	0	N	NA
XJE050941	chr17	7578395	7578395	c.535C>T	0	N	NA
XJE050941	chr1	115256536	115256536	c.175G>A	0	N	NA
XJE050941	chr17	7578255	7578255	c.594A>T	0	N	NA
XJE050941	chr1	27106159	27106159	c.5770G>AA	0	N	NA
XJE050941	chr17	7578422	7578422	c.508A>G	0	N	NA
XJE050941	chr17	7577094	7577094	c.844C>T	0	N	NA
XJE050941	chr3	41266113	41266113	c.110C>A	0	N	NA
XJE050941	chr17	7577514	7577514	c.767C>T	0	N	NA
XJE050941	chr3	41266136	41266136	c.133T>C	0	N	NA
XJE050941	chr17	7577138	7577138	c.800G>C	0	N	NA
XJE050941	chr17	7579512	7579512	c.175G>A	0	N	NA
XJE080073	chr5	1295228	1295228	c.1-124C>T	0	N	NA
XJE080073	chr17	7577534	7577534	c.747G>T	0	N	NA
XJE080073	chr3	41266124	41266124	c.121A>G	0	N	NA
XJE080073	chr7	151874148	151874148	c.8390delA	0	N	NA
XJE080073	chr3	41266101	41266101	c.98C>G	0	N	NA
XJE080073	chr17	7576861	7576861	c.985A>G	0	N	NA
XJE080073	chr7	140453136	140453136	c.1799T>C	0	N	NA
XJE080073	chr3	41266100	41266100	c.97T>C	0	N	NA
XJE080073	chr3	41266113	41266113	c.110C>G	0	N	NA
XJE080073	chr17	7578395	7578395	c.535C>T	0	N	NA
XJE080073	chr1	115256536	115256536	c.175G>A	0	N	NA
XJE080073	chr17	7578255	7578255	c.594A>T	0	N	NA
XJE080073	chr1	27106159	27106159	c.5770G>AA	0	N	NA
XJE080073	chr17	7578422	7578422	c.508A>G	0	N	NA
XJE080073	chr17	7577094	7577094	c.844C>T	0	N	NA
XJE080073	chr3	41266113	41266113	c.110C>A	0	N	NA
XJE080073	chr17	7577514	7577514	c.767C>T	0	N	NA
XJE080073	chr3	41266136	41266136	c.133T>C	0	N	NA
XJE080073	chr17	7577138	7577138	c.800G>C	0	N	NA
XJE080073	chr17	7579512	7579512	c.175G>A	0	N	NA
XJE021834	chr5	1295228	1295228	c.1-124C>T	0	N	NA
XJE021834	chr17	7577534	7577534	c.747G>T	0	N	NA
XJE021834	chr3	41266124	41266124	c.121A>G	0	N	NA
XJE021834	chr7	151874148	151874148	c.8390delA	0.0111	Y	NA
XJE021834	chr3	41266101	41266101	c.98C>G	0	N	NA
XJE021834	chr17	7576861	7576861	c.985A>G	0	N	NA
XJE021834	chr7	140453136	140453136	c.1799T>C	0	N	NA
XJE021834	chr3	41266100	41266100	c.97T>C	0	N	NA
XJE021834	chr3	41266113	41266113	c.110C>G	0	N	NA
XJE021834	chr17	7578395	7578395	c.535C>T	0	N	NA
XJE021834	chr1	115256536	115256536	c.175G>A	0	N	NA
XJE021834	chr17	7578255	7578255	c.594A>T	0	N	NA
XJE021834	chr1	27106159	27106159	c.5770G>AA	0	N	NA
XJE021834	chr17	7578422	7578422	c.508A>G	0	N	NA
XJE021834	chr17	7577094	7577094	c.844C>T	0	N	NA
XJE021834	chr3	41266113	41266113	c.110C>A	0	N	NA
XJE021834	chr17	7577514	7577514	c.767C>T	0	N	NA
XJE021834	chr3	41266136	41266136	c.133T>C	0	N	NA
XJE021834	chr17	7577138	7577138	c.800G>C	0	N	NA
XJE021834	chr17	7579512	7579512	c.175G>A	0	N	NA
XJE031622	chr5	1295228	1295228	c.1-124C>T	0	N	NA
XJE031622	chr17	7577534	7577534	c.747G>T	0	N	NA
XJE031622	chr3	41266124	41266124	c.121A>G	0	N	NA
XJE031622	chr7	151874148	151874148	c.8390delA	0	N	NA
XJE031622	chr3	41266101	41266101	c.98C>G	0	N	NA
XJE031622	chr17	7576861	7576861	c.985A>G	0	N	NA
XJE031622	chr7	140453136	140453136	c.1799T>C	0	N	NA
XJE031622	chr3	41266100	41266100	c.97T>C	0	N	NA
XJE031622	chr3	41266113	41266113	c.110C>G	0	N	NA
XJE031622	chr17	7578395	7578395	c.535C>T	0	N	NA
XJE031622	chr1	115256536	115256536	c.175G>A	0	N	NA
XJE031622	chr17	7578255	7578255	c.594A>T	0	N	NA
XJE031622	chr1	27106159	27106159	c.5770G>AA	0	N	NA
XJE031622	chr17	7578422	7578422	c.508A>G	0	N	NA
XJE031622	chr17	7577094	7577094	c.844C>T	0	N	NA
XJE031622	chr3	41266113	41266113	c.110C>A	0	N	NA
XJE031622	chr17	7577514	7577514	c.767C>T	0	N	NA
XJE031622	chr3	41266136	41266136	c.133T>C	0	N	NA
XJE031622	chr17	7577138	7577138	c.800G>C	0	N	NA
XJE031622	chr17	7579512	7579512	c.175G>A	0	N	NA
XJE050382	chr5	1295228	1295228	c.1-124C>T	0	N	NA
XJE050382	chr17	7577534	7577534	c.747G>T	0	N	NA
XJE050382	chr3	41266124	41266124	c.121A>G	0	N	NA
XJE050382	chr7	151874148	151874148	c.8390delA	0	N	NA
XJE050382	chr3	41266101	41266101	c.98C>G	0	N	NA
XJE050382	chr17	7576861	7576861	c.985A>G	0	N	NA
XJE050382	chr7	140453136	140453136	c.1799T>C	0	N	NA
XJE050382	chr3	41266100	41266100	c.97T>C	0	N	NA
XJE050382	chr3	41266113	41266113	c.110C>G	0	N	NA
XJE050382	chr17	7578395	7578395	c.535C>T	0	N	NA
XJE050382	chr1	115256536	115256536	c.175G>A	0	N	NA
XJE050382	chr17	7578255	7578255	c.594A>T	0	N	NA
XJE050382	chr1	27106159	27106159	c.5770G>AA	0	N	NA
XJE050382	chr17	7578422	7578422	c.508A>G	0	N	NA
XJE050382	chr17	7577094	7577094	c.844C>T	0	N	NA
XJE050382	chr3	41266113	41266113	c.110C>A	0	N	NA
XJE050382	chr17	7577514	7577514	c.767C>T	0	N	NA
XJE050382	chr3	41266136	41266136	c.133T>C	0	N	NA
XJE050382	chr17	7577138	7577138	c.800G>C	0	N	NA
XJE050382	chr17	7579512	7579512	c.175G>A	0	N	NA
XJE031017	chr5	1295228	1295228	c.1-124C>T	0	N	NA
XJE031017	chr17	7577534	7577534	c.747G>T	0	N	NA
XJE031017	chr3	41266124	41266124	c.121A>G	0	N	NA
XJE031017	chr7	151874148	151874148	c.8390delA	0	N	NA
XJE031017	chr3	41266101	41266101	c.98C>G	0	N	NA
XJE031017	chr17	7576861	7576861	c.985A>G	0	N	NA
XJE031017	chr7	140453136	140453136	c.1799T>C	0	N	NA
XJE031017	chr3	41266100	41266100	c.97T>C	0	N	NA
XJE031017	chr3	41266113	41266113	c.110C>G	0	N	NA
XJE031017	chr17	7578395	7578395	c.535C>T	0	N	NA
XJE031017	chr1	115256536	115256536	c.175G>A	0	N	NA
XJE031017	chr17	7578255	7578255	c.594A>T	0	N	NA
XJE031017	chr1	27106159	27106159	c.5770G>AA	0	N	NA
XJE031017	chr17	7578422	7578422	c.508A>G	0	N	NA
XJE031017	chr17	7577094	7577094	c.844C>T	0	N	NA
XJE031017	chr3	41266113	41266113	c.110C>A	0	N	NA
XJE031017	chr17	7577514	7577514	c.767C>T	0	N	NA
XJE031017	chr3	41266136	41266136	c.133T>C	0	N	NA
XJE031017	chr17	7577138	7577138	c.800G>C	0	N	NA
XJE031017	chr17	7579512	7579512	c.175G>A	0	N	NA
XJE030364	chr5	1295228	1295228	c.1-124C>T	0	N	NA
XJE030364	chr17	7577534	7577534	c.747G>T	0	N	NA
XJE030364	chr3	41266124	41266124	c.121A>G	0	N	NA
XJE030364	chr7	151874148	151874148	c.8390delA	0	N	NA
XJE030364	chr3	41266101	41266101	c.98C>G	0	N	NA
XJE030364	chr17	7576861	7576861	c.985A>G	0	N	NA
XJE030364	chr7	140453136	140453136	c.1799T>C	0	N	NA
XJE030364	chr3	41266100	41266100	c.97T>C	0	N	NA
XJE030364	chr3	41266113	41266113	c.110C>G	0	N	NA
XJE030364	chr17	7578395	7578395	c.535C>T	0	N	NA
XJE030364	chr1	115256536	115256536	c.175G>A	0	N	NA
XJE030364	chr17	7578255	7578255	c.594A>T	0	N	NA
XJE030364	chr1	27106159	27106159	c.5770G>AA	0	N	NA
XJE030364	chr17	7578422	7578422	c.508A>G	0	N	NA
XJE030364	chr17	7577094	7577094	c.844C>T	0	N	NA
XJE030364	chr3	41266113	41266113	c.110C>A	0	N	NA
XJE030364	chr17	7577514	7577514	c.767C>T	0	N	NA
XJE030364	chr3	41266136	41266136	c.133T>C	0	N	NA
XJE030364	chr17	7577138	7577138	c.800G>C	0	N	NA
XJE030364	chr17	7579512	7579512	c.175G>A	0	N	NA
XJE011363	chr5	1295228	1295228	c.1-124C>T	0	N	NA
XJE011363	chr17	7577534	7577534	c.747G>T	0	N	NA
XJE011363	chr3	41266124	41266124	c.121A>G	0	N	NA
XJE011363	chr7	151874148	151874148	c.8390delA	0	N	NA
XJE011363	chr3	41266101	41266101	c.98C>G	0	N	NA
XJE011363	chr17	7576861	7576861	c.985A>G	0	N	NA
XJE011363	chr7	140453136	140453136	c.1799T>C	0	N	NA
XJE011363	chr3	41266100	41266100	c.97T>C	0	N	NA
XJE011363	chr3	41266113	41266113	c.110C>G	0	N	NA
XJE011363	chr17	7578395	7578395	c.535C>T	0	N	NA
XJE011363	chr1	115256536	115256536	c.175G>A	0	N	NA
XJE011363	chr17	7578255	7578255	c.594A>T	0	N	NA
XJE011363	chr1	27106159	27106159	c.5770G>AA	0	N	NA
XJE011363	chr17	7578422	7578422	c.508A>G	0	N	NA
XJE011363	chr17	7577094	7577094	c.844C>T	0	N	NA
XJE011363	chr3	41266113	41266113	c.110C>A	0	N	NA
XJE011363	chr17	7577514	7577514	c.767C>T	0	N	NA
XJE011363	chr3	41266136	41266136	c.133T>C	0	N	NA
XJE011363	chr17	7577138	7577138	c.800G>C	0	N	NA
XJE011363	chr17	7579512	7579512	c.175G>A	0	N	NA
XJE030819	chr5	1295228	1295228	c.1-124C>T	0	N	NA
XJE030819	chr17	7577534	7577534	c.747G>T	0	N	NA
XJE030819	chr3	41266124	41266124	c.121A>G	0	N	NA
XJE030819	chr7	151874148	151874148	c.8390delA	0	N	NA
XJE030819	chr3	41266101	41266101	c.98C>G	0	N	NA
XJE030819	chr17	7576861	7576861	c.985A>G	0	N	NA
XJE030819	chr7	140453136	140453136	c.1799T>C	0	N	NA
XJE030819	chr3	41266100	41266100	c.97T>C	0	N	NA
XJE030819	chr3	41266113	41266113	c.110C>G	0	N	NA
XJE030819	chr17	7578395	7578395	c.535C>T	0	N	NA
XJE030819	chr1	115256536	115256536	c.175G>A	0	N	NA
XJE030819	chr17	7578255	7578255	c.594A>T	0	N	NA
XJE030819	chr1	27106159	27106159	c.5770G>AA	0	N	NA
XJE030819	chr17	7578422	7578422	c.508A>G	0	N	NA
XJE030819	chr17	7577094	7577094	c.844C>T	0	N	NA
XJE030819	chr3	41266113	41266113	c.110C>A	0	N	NA
XJE030819	chr17	7577514	7577514	c.767C>T	0	N	NA
XJE030819	chr3	41266136	41266136	c.133T>C	0	N	NA
XJE030819	chr17	7577138	7577138	c.800G>C	0	N	NA
XJE030819	chr17	7579512	7579512	c.175G>A	0	N	NA
XJE030741	chr5	1295228	1295228	c.1-124C>T	0	N	NA
XJE030741	chr17	7577534	7577534	c.747G>T	0	N	NA
XJE030741	chr3	41266124	41266124	c.121A>G	0	N	NA
XJE030741	chr7	151874148	151874148	c.8390delA	0	N	NA
XJE030741	chr3	41266101	41266101	c.98C>G	0	N	NA
XJE030741	chr17	7576861	7576861	c.985A>G	0	N	NA
XJE030741	chr7	140453136	140453136	c.1799T>C	0	N	NA
XJE030741	chr3	41266100	41266100	c.97T>C	0	N	NA
XJE030741	chr3	41266113	41266113	c.110C>G	0	N	NA
XJE030741	chr17	7578395	7578395	c.535C>T	0	N	NA
XJE030741	chr1	115256536	115256536	c.175G>A	0	N	NA
XJE030741	chr17	7578255	7578255	c.594A>T	0	N	NA
XJE030741	chr1	27106159	27106159	c.5770G>AA	0	N	NA
XJE030741	chr17	7578422	7578422	c.508A>G	0	N	NA
XJE030741	chr17	7577094	7577094	c.844C>T	0	N	NA
XJE030741	chr3	41266113	41266113	c.110C>A	0	N	NA
XJE030741	chr17	7577514	7577514	c.767C>T	0	N	NA
XJE030741	chr3	41266136	41266136	c.133T>C	0	N	NA
XJE030741	chr17	7577138	7577138	c.800G>C	0	N	NA
XJE030741	chr17	7579512	7579512	c.175G>A	0	N	NA
XJE081001	chr5	1295228	1295228	c.1-124C>T	0	N	NA
XJE081001	chr17	7577534	7577534	c.747G>T	0	N	NA
XJE081001	chr3	41266124	41266124	c.121A>G	0	N	NA
XJE081001	chr7	151874148	151874148	c.8390delA	0	N	NA
XJE081001	chr3	41266101	41266101	c.98C>G	0	N	NA
XJE081001	chr17	7576861	7576861	c.985A>G	0	N	NA
XJE081001	chr7	140453136	140453136	c.1799T>C	0	N	NA
XJE081001	chr3	41266100	41266100	c.97T>C	0	N	NA
XJE081001	chr3	41266113	41266113	c.110C>G	0	N	NA
XJE081001	chr17	7578395	7578395	c.535C>T	0	N	NA
XJE081001	chr1	115256536	115256536	c.175G>A	0	N	NA
XJE081001	chr17	7578255	7578255	c.594A>T	0	N	NA
XJE081001	chr1	27106159	27106159	c.5770G>AA	0	N	NA
XJE081001	chr17	7578422	7578422	c.508A>G	0	N	NA
XJE081001	chr17	7577094	7577094	c.844C>T	0	N	NA
XJE081001	chr3	41266113	41266113	c.110C>A	0	N	NA
XJE081001	chr17	7577514	7577514	c.767C>T	0	N	NA
XJE081001	chr3	41266136	41266136	c.133T>C	0	N	NA
XJE081001	chr17	7577138	7577138	c.800G>C	0	N	NA
XJE081001	chr17	7579512	7579512	c.175G>A	0	N	NA
XJE051528	chr5	1295228	1295228	c.1-124C>T	0	N	NA
XJE051528	chr17	7577534	7577534	c.747G>T	0	N	NA
XJE051528	chr3	41266124	41266124	c.121A>G	0	N	NA
XJE051528	chr7	151874148	151874148	c.8390delA	0	N	NA
XJE051528	chr3	41266101	41266101	c.98C>G	0	N	NA
XJE051528	chr17	7576861	7576861	c.985A>G	0	N	NA
XJE051528	chr7	140453136	140453136	c.1799T>C	0	N	NA
XJE051528	chr3	41266100	41266100	c.97T>C	0	N	NA
XJE051528	chr3	41266113	41266113	c.110C>G	0	N	NA
XJE051528	chr17	7578395	7578395	c.535C>T	0	N	NA
XJE051528	chr1	115256536	115256536	c.175G>A	0	N	NA
XJE051528	chr17	7578255	7578255	c.594A>T	0	N	NA
XJE051528	chr1	27106159	27106159	c.5770G>AA	0	N	NA
XJE051528	chr17	7578422	7578422	c.508A>G	0	N	NA
XJE051528	chr17	7577094	7577094	c.844C>T	0	N	NA
XJE051528	chr3	41266113	41266113	c.110C>A	0	N	NA
XJE051528	chr17	7577514	7577514	c.767C>T	0	N	NA
XJE051528	chr3	41266136	41266136	c.133T>C	0	N	NA
XJE051528	chr17	7577138	7577138	c.800G>C	0	N	NA
XJE051528	chr17	7579512	7579512	c.175G>A	0	N	NA
XJE021728	chr5	1295228	1295228	c.1-124C>T	0	N	NA
XJE021728	chr17	7577534	7577534	c.747G>T	0	N	NA
XJE021728	chr3	41266124	41266124	c.121A>G	0	N	NA
XJE021728	chr7	151874148	151874148	c.8390delA	0	N	NA
XJE021728	chr3	41266101	41266101	c.98C>G	0	N	NA
XJE021728	chr17	7576861	7576861	c.985A>G	0	N	NA
XJE021728	chr7	140453136	140453136	c.1799T>C	0	N	NA
XJE021728	chr3	41266100	41266100	c.97T>C	0	N	NA
XJE021728	chr3	41266113	41266113	c.110C>G	0	N	NA
XJE021728	chr17	7578395	7578395	c.535C>T	0	N	NA
XJE021728	chr1	115256536	115256536	c.175G>A	0	N	NA
XJE021728	chr17	7578255	7578255	c.594A>T	0	N	NA
XJE021728	chr1	27106159	27106159	c.5770G>AA	0	N	NA
XJE021728	chr17	7578422	7578422	c.508A>G	0	N	NA
XJE021728	chr17	7577094	7577094	c.844C>T	0	N	NA
XJE021728	chr3	41266113	41266113	c.110C>A	0	N	NA
XJE021728	chr17	7577514	7577514	c.767C>T	0	N	NA
XJE021728	chr3	41266136	41266136	c.133T>C	0	N	NA
XJE021728	chr17	7577138	7577138	c.800G>C	0	N	NA
XJE021728	chr17	7579512	7579512	c.175G>A	0	N	NA
XJE031481	chr5	1295228	1295228	c.1-124C>T	0	N	NA
XJE031481	chr17	7577534	7577534	c.747G>T	0	N	NA
XJE031481	chr3	41266124	41266124	c.121A>G	0	N	NA
XJE031481	chr7	151874148	151874148	c.8390delA	0.0095	Y	NA
XJE031481	chr3	41266101	41266101	c.98C>G	0	N	NA
XJE031481	chr17	7576861	7576861	c.985A>G	0	N	NA
XJE031481	chr7	140453136	140453136	c.1799T>C	0	N	NA
XJE031481	chr3	41266100	41266100	c.97T>C	0	N	NA
XJE031481	chr3	41266113	41266113	c.110C>G	0	N	NA
XJE031481	chr17	7578395	7578395	c.535C>T	0	N	NA
XJE031481	chr1	115256536	115256536	c.175G>A	0	N	NA
XJE031481	chr17	7578255	7578255	c.594A>T	0	N	NA
XJE031481	chr1	27106159	27106159	c.5770G>AA	0	N	NA
XJE031481	chr17	7578422	7578422	c.508A>G	0	N	NA
XJE031481	chr17	7577094	7577094	c.844C>T	0	N	NA
XJE031481	chr3	41266113	41266113	c.110C>A	0	N	NA
XJE031481	chr17	7577514	7577514	c.767C>T	0	N	NA
XJE031481	chr3	41266136	41266136	c.133T>C	0	N	NA
XJE031481	chr17	7577138	7577138	c.800G>C	0.0007	Y	NA
XJE031481	chr17	7579512	7579512	c.175G>A	0	N	NA
XJE031970	chr5	1295228	1295228	c.1-124C>T	0	N	NA
XJE031970	chr17	7577534	7577534	c.747G>T	0	N	NA
XJE031970	chr3	41266124	41266124	c.121A>G	0	N	NA
XJE031970	chr7	151874148	151874148	c.8390delA	0	N	NA
XJE031970	chr3	41266101	41266101	c.98C>G	0	N	NA
XJE031970	chr17	7576861	7576861	c.985A>G	0	N	NA
XJE031970	chr7	140453136	140453136	c.1799T>C	0	N	NA
XJE031970	chr3	41266100	41266100	c.97T>C	0	N	NA
XJE031970	chr3	41266113	41266113	c.110C>G	0	N	NA
XJE031970	chr17	7578395	7578395	c.535C>T	0	N	NA
XJE031970	chr1	115256536	115256536	c.175G>A	0	N	NA
XJE031970	chr17	7578255	7578255	c.594A>T	0	N	NA
XJE031970	chr1	27106159	27106159	c.5770G>AA	0	N	NA
XJE031970	chr17	7578422	7578422	c.508A>G	0	N	NA
XJE031970	chr17	7577094	7577094	c.844C>T	0	N	NA
XJE031970	chr3	41266113	41266113	c.110C>A	0	N	NA
XJE031970	chr17	7577514	7577514	c.767C>T	0	N	NA
XJE031970	chr3	41266136	41266136	c.133T>C	0	N	NA
XJE031970	chr17	7577138	7577138	c.800G>C	0	N	NA
XJE031970	chr17	7579512	7579512	c.175G>A	0	N	NA
XJE101861	chr5	1295228	1295228	c.1-124C>T	0	N	NA
XJE101861	chr17	7577534	7577534	c.747G>T	0	N	NA
XJE101861	chr3	41266124	41266124	c.121A>G	0	N	NA
XJE101861	chr7	151874148	151874148	c.8390delA	0	N	NA
XJE101861	chr3	41266101	41266101	c.98C>G	0	N	NA
XJE101861	chr17	7576861	7576861	c.985A>G	0	N	NA
XJE101861	chr7	140453136	140453136	c.1799T>C	0	N	NA
XJE101861	chr3	41266100	41266100	c.97T>C	0	N	NA
XJE101861	chr3	41266113	41266113	c.110C>G	0	N	NA
XJE101861	chr17	7578395	7578395	c.535C>T	0	N	NA
XJE101861	chr1	115256536	115256536	c.175G>A	0	N	NA
XJE101861	chr17	7578255	7578255	c.594A>T	0	N	NA
XJE101861	chr1	27106159	27106159	c.5770G>AA	0	N	NA
XJE101861	chr17	7578422	7578422	c.508A>G	0	N	NA
XJE101861	chr17	7577094	7577094	c.844C>T	0	N	NA
XJE101861	chr3	41266113	41266113	c.110C>A	0	N	NA
XJE101861	chr17	7577514	7577514	c.767C>T	0	N	NA
XJE101861	chr3	41266136	41266136	c.133T>C	0	N	NA
XJE101861	chr17	7577138	7577138	c.800G>C	0	N	NA
XJE101861	chr17	7579512	7579512	c.175G>A	0	N	NA
XJE031174	chr5	1295228	1295228	c.1-124C>T	0	N	NA
XJE031174	chr17	7577534	7577534	c.747G>T	0	N	NA
XJE031174	chr3	41266124	41266124	c.121A>G	0	N	NA
XJE031174	chr7	151874148	151874148	c.8390delA	0	N	NA
XJE031174	chr3	41266101	41266101	c.98C>G	0	N	NA
XJE031174	chr17	7576861	7576861	c.985A>G	0	N	NA
XJE031174	chr7	140453136	140453136	c.1799T>C	0	N	NA
XJE031174	chr3	41266100	41266100	c.97T>C	0	N	NA
XJE031174	chr3	41266113	41266113	c.110C>G	0	N	NA
XJE031174	chr17	7578395	7578395	c.535C>T	0	N	NA
XJE031174	chr1	115256536	115256536	c.175G>A	0	N	NA
XJE031174	chr17	7578255	7578255	c.594A>T	0	N	NA
XJE031174	chr1	27106159	27106159	c.5770G>AA	0	N	NA
XJE031174	chr17	7578422	7578422	c.508A>G	0	N	NA
XJE031174	chr17	7577094	7577094	c.844C>T	0	N	NA
XJE031174	chr3	41266113	41266113	c.110C>A	0	N	NA
XJE031174	chr17	7577514	7577514	c.767C>T	0	N	NA
XJE031174	chr3	41266136	41266136	c.133T>C	0	N	NA
XJE031174	chr17	7577138	7577138	c.800G>C	0	N	NA
XJE031174	chr17	7579512	7579512	c.175G>A	0	N	NA
XJE080851	chr5	1295228	1295228	c.1-124C>T	0	N	NA
XJE080851	chr17	7577534	7577534	c.747G>T	0	N	NA
XJE080851	chr3	41266124	41266124	c.121A>G	0	N	NA
XJE080851	chr7	151874148	151874148	c.8390delA	0	N	NA
XJE080851	chr3	41266101	41266101	c.98C>G	0	N	NA
XJE080851	chr17	7576861	7576861	c.985A>G	0	N	NA
XJE080851	chr7	140453136	140453136	c.1799T>C	0	N	NA
XJE080851	chr3	41266100	41266100	c.97T>C	0	N	NA
XJE080851	chr3	41266113	41266113	c.110C>G	0	N	NA
XJE080851	chr17	7578395	7578395	c.535C>T	0	N	NA
XJE080851	chr1	115256536	115256536	c.175G>A	0	N	NA
XJE080851	chr17	7578255	7578255	c.594A>T	0	N	NA
XJE080851	chr1	27106159	27106159	c.5770G>AA	0	N	NA
XJE080851	chr17	7578422	7578422	c.508A>G	0	N	NA
XJE080851	chr17	7577094	7577094	c.844C>T	0	N	NA
XJE080851	chr3	41266113	41266113	c.110C>A	0	N	NA
XJE080851	chr17	7577514	7577514	c.767C>T	0	N	NA
XJE080851	chr3	41266136	41266136	c.133T>C	0	N	NA
XJE080851	chr17	7577138	7577138	c.800G>C	0	N	NA
XJE080851	chr17	7579512	7579512	c.175G>A	0	N	NA
XJE101569	chr5	1295228	1295228	c.1-124C>T	0	N	NA
XJE101569	chr17	7577534	7577534	c.747G>T	0	N	NA
XJE101569	chr3	41266124	41266124	c.121A>G	0	N	NA
XJE101569	chr7	151874148	151874148	c.8390delA	0	N	NA
XJE101569	chr3	41266101	41266101	c.98C>G	0	N	NA
XJE101569	chr17	7576861	7576861	c.985A>G	0	N	NA
XJE101569	chr7	140453136	140453136	c.1799T>C	0	N	NA
XJE101569	chr3	41266100	41266100	c.97T>C	0	N	NA
XJE101569	chr3	41266113	41266113	c.110C>G	0	N	NA
XJE101569	chr17	7578395	7578395	c.535C>T	0	N	NA
XJE101569	chr1	115256536	115256536	c.175G>A	0	N	NA
XJE101569	chr17	7578255	7578255	c.594A>T	0	N	NA
XJE101569	chr1	27106159	27106159	c.5770G>AA	0	N	NA
XJE101569	chr17	7578422	7578422	c.508A>G	0	N	NA
XJE101569	chr17	7577094	7577094	c.844C>T	0	N	NA
XJE101569	chr3	41266113	41266113	c.110C>A	0	N	NA
XJE101569	chr17	7577514	7577514	c.767C>T	0	N	NA
XJE101569	chr3	41266136	41266136	c.133T>C	0	N	NA
XJE101569	chr17	7577138	7577138	c.800G>C	0	N	NA
XJE101569	chr17	7579512	7579512	c.175G>A	0	N	NA
XJE031903	chr5	1295228	1295228	c.1-124C>T	0	N	NA
XJE031903	chr17	7577534	7577534	c.747G>T	0	N	NA
XJE031903	chr3	41266124	41266124	c.121A>G	0	N	NA
XJE031903	chr7	151874148	151874148	c.8390delA	0	N	NA
XJE031903	chr3	41266101	41266101	c.98C>G	0	N	NA
XJE031903	chr17	7576861	7576861	c.985A>G	0	N	NA
XJE031903	chr7	140453136	140453136	c.1799T>C	0	N	NA
XJE031903	chr3	41266100	41266100	c.97T>C	0	N	NA
XJE031903	chr3	41266113	41266113	c.110C>G	0	N	NA
XJE031903	chr17	7578395	7578395	c.535C>T	0	N	NA
XJE031903	chr1	115256536	115256536	c.175G>A	0	N	NA
XJE031903	chr17	7578255	7578255	c.594A>T	0	N	NA
XJE031903	chr1	27106159	27106159	c.5770G>AA	0	N	NA
XJE031903	chr17	7578422	7578422	c.508A>G	0	N	NA
XJE031903	chr17	7577094	7577094	c.844C>T	0	N	NA
XJE031903	chr3	41266113	41266113	c.110C>A	0	N	NA
XJE031903	chr17	7577514	7577514	c.767C>T	0	N	NA
XJE031903	chr3	41266136	41266136	c.133T>C	0	N	NA
XJE031903	chr17	7577138	7577138	c.800G>C	0	N	NA
XJE031903	chr17	7579512	7579512	c.175G>A	0	N	NA
XJE030791	chr5	1295228	1295228	c.1-124C>T	0	N	NA
XJE030791	chr17	7577534	7577534	c.747G>T	0	N	NA
XJE030791	chr3	41266124	41266124	c.121A>G	0	N	NA
XJE030791	chr7	151874148	151874148	c.8390delA	0	N	NA
XJE030791	chr3	41266101	41266101	c.98C>G	0	N	NA
XJE030791	chr17	7576861	7576861	c.985A>G	0	N	NA
XJE030791	chr7	140453136	140453136	c.1799T>C	0	N	NA
XJE030791	chr3	41266100	41266100	c.97T>C	0	N	NA
XJE030791	chr3	41266113	41266113	c.110C>G	0	N	NA
XJE030791	chr17	7578395	7578395	c.535C>T	0	N	NA
XJE030791	chr1	115256536	115256536	c.175G>A	0	N	NA
XJE030791	chr17	7578255	7578255	c.594A>T	0	N	NA
XJE030791	chr1	27106159	27106159	c.5770G>AA	0	N	NA
XJE030791	chr17	7578422	7578422	c.508A>G	0	N	NA
XJE030791	chr17	7577094	7577094	c.844C>T	0	N	NA
XJE030791	chr3	41266113	41266113	c.110C>A	0	N	NA
XJE030791	chr17	7577514	7577514	c.767C>T	0	N	NA
XJE030791	chr3	41266136	41266136	c.133T>C	0	N	NA
XJE030791	chr17	7577138	7577138	c.800G>C	0	N	NA
XJE030791	chr17	7579512	7579512	c.175G>A	0	N	NA
XJE021005	chr5	1295228	1295228	c.1-124C>T	0	N	NA
XJE021005	chr17	7577534	7577534	c.747G>T	0	N	NA
XJE021005	chr3	41266124	41266124	c.121A>G	0	N	NA
XJE021005	chr7	151874148	151874148	c.8390delA	0	N	NA
XJE021005	chr3	41266101	41266101	c.98C>G	0	N	NA
XJE021005	chr17	7576861	7576861	c.985A>G	0	N	NA
XJE021005	chr7	140453136	140453136	c.1799T>C	0	N	NA
XJE021005	chr3	41266100	41266100	c.97T>C	0	N	NA
XJE021005	chr3	41266113	41266113	c.110C>G	0	N	NA
XJE021005	chr17	7578395	7578395	c.535C>T	0	N	NA
XJE021005	chr1	115256536	115256536	c.175G>A	0	N	NA
XJE021005	chr17	7578255	7578255	c.594A>T	0	N	NA
XJE021005	chr1	27106159	27106159	c.5770G>AA	0	N	NA
XJE021005	chr17	7578422	7578422	c.508A>G	0	N	NA
XJE021005	chr17	7577094	7577094	c.844C>T	0	N	NA
XJE021005	chr3	41266113	41266113	c.110C>A	0	N	NA
XJE021005	chr17	7577514	7577514	c.767C>T	0	N	NA
XJE021005	chr3	41266136	41266136	c.133T>C	0	N	NA
XJE021005	chr17	7577138	7577138	c.800G>C	0	N	NA
XJE021005	chr17	7579512	7579512	c.175G>A	0	N	NA
XJE030111	chr5	1295228	1295228	c.1-124C>T	0	N	NA
XJE030111	chr17	7577534	7577534	c.747G>T	0	N	NA
XJE030111	chr3	41266124	41266124	c.121A>G	0	N	NA
XJE030111	chr7	151874148	151874148	c.8390delA	0	N	NA
XJE030111	chr3	41266101	41266101	c.98C>G	0	N	NA
XJE030111	chr17	7576861	7576861	c.985A>G	0	N	NA
XJE030111	chr7	140453136	140453136	c.1799T>C	0	N	NA
XJE030111	chr3	41266100	41266100	c.97T>C	0	N	NA
XJE030111	chr3	41266113	41266113	c.110C>G	0	N	NA
XJE030111	chr17	7578395	7578395	c.535C>T	0	N	NA
XJE030111	chr1	115256536	115256536	c.175G>A	0	N	NA
XJE030111	chr17	7578255	7578255	c.594A>T	0	N	NA
XJE030111	chr1	27106159	27106159	c.5770G>AA	0	N	NA
XJE030111	chr17	7578422	7578422	c.508A>G	0	N	NA
XJE030111	chr17	7577094	7577094	c.844C>T	0	N	NA
XJE030111	chr3	41266113	41266113	c.110C>A	0	N	NA
XJE030111	chr17	7577514	7577514	c.767C>T	0	N	NA
XJE030111	chr3	41266136	41266136	c.133T>C	0	N	NA
XJE030111	chr17	7577138	7577138	c.800G>C	0	N	NA
XJE030111	chr17	7579512	7579512	c.175G>A	0	N	NA
XJE051966	chr5	1295228	1295228	c.1-124C>T	0	N	NA
XJE051966	chr17	7577534	7577534	c.747G>T	0	N	NA
XJE051966	chr3	41266124	41266124	c.121A>G	0	N	NA
XJE051966	chr7	151874148	151874148	c.8390delA	0	N	NA
XJE051966	chr3	41266101	41266101	c.98C>G	0	N	NA
XJE051966	chr17	7576861	7576861	c.985A>G	0	N	NA
XJE051966	chr7	140453136	140453136	c.1799T>C	0	N	NA
XJE051966	chr3	41266100	41266100	c.97T>C	0	N	NA
XJE051966	chr3	41266113	41266113	c.110C>G	0	N	NA
XJE051966	chr17	7578395	7578395	c.535C>T	0	N	NA
XJE051966	chr1	115256536	115256536	c.175G>A	0	N	NA
XJE051966	chr17	7578255	7578255	c.594A>T	0	N	NA
XJE051966	chr1	27106159	27106159	c.5770G>AA	0	N	NA
XJE051966	chr17	7578422	7578422	c.508A>G	0	N	NA
XJE051966	chr17	7577094	7577094	c.844C>T	0	N	NA
XJE051966	chr3	41266113	41266113	c.110C>A	0	N	NA
XJE051966	chr17	7577514	7577514	c.767C>T	0	N	NA
XJE051966	chr3	41266136	41266136	c.133T>C	0	N	NA
XJE051966	chr17	7577138	7577138	c.800G>C	0	N	NA
XJE051966	chr17	7579512	7579512	c.175G>A	0	N	NA
XJE101478	chr5	1295228	1295228	c.1-124C>T	0	N	NA
XJE101478	chr17	7577534	7577534	c.747G>T	0	N	NA
XJE101478	chr3	41266124	41266124	c.121A>G	0	N	NA
XJE101478	chr7	151874148	151874148	c.8390delA	0	N	NA
XJE101478	chr3	41266101	41266101	c.98C>G	0	N	NA
XJE101478	chr17	7576861	7576861	c.985A>G	0	N	NA
XJE101478	chr7	140453136	140453136	c.1799T>C	0	N	NA
XJE101478	chr3	41266100	41266100	c.97T>C	0	N	NA
XJE101478	chr3	41266113	41266113	c.110C>G	0	N	NA
XJE101478	chr17	7578395	7578395	c.535C>T	0	N	NA
XJE101478	chr1	115256536	115256536	c.175G>A	0	N	NA
XJE101478	chr17	7578255	7578255	c.594A>T	0	N	NA
XJE101478	chr1	27106159	27106159	c.5770G>AA	0	N	NA
XJE101478	chr17	7578422	7578422	c.508A>G	0	N	NA
XJE101478	chr17	7577094	7577094	c.844C>T	0	N	NA
XJE101478	chr3	41266113	41266113	c.110C>A	0	N	NA
XJE101478	chr17	7577514	7577514	c.767C>T	0	N	NA
XJE101478	chr3	41266136	41266136	c.133T>C	0	N	NA
XJE101478	chr17	7577138	7577138	c.800G>C	0	N	NA
XJE101478	chr17	7579512	7579512	c.175G>A	0	N	NA
XJE021314	chr5	1295228	1295228	c.1-124C>T	0	N	NA
XJE021314	chr17	7577534	7577534	c.747G>T	0	N	NA
XJE021314	chr3	41266124	41266124	c.121A>G	0	N	NA
XJE021314	chr7	151874148	151874148	c.8390delA	0	N	NA
XJE021314	chr3	41266101	41266101	c.98C>G	0	N	NA
XJE021314	chr17	7576861	7576861	c.985A>G	0	N	NA
XJE021314	chr7	140453136	140453136	c.1799T>C	0	N	NA
XJE021314	chr3	41266100	41266100	c.97T>C	0	N	NA
XJE021314	chr3	41266113	41266113	c.110C>G	0	N	NA
XJE021314	chr17	7578395	7578395	c.535C>T	0	N	NA
XJE021314	chr1	115256536	115256536	c.175G>A	0	N	NA
XJE021314	chr17	7578255	7578255	c.594A>T	0	N	NA
XJE021314	chr1	27106159	27106159	c.5770G>AA	0	N	NA
XJE021314	chr17	7578422	7578422	c.508A>G	0	N	NA
XJE021314	chr17	7577094	7577094	c.844C>T	0	N	NA
XJE021314	chr3	41266113	41266113	c.110C>A	0	N	NA
XJE021314	chr17	7577514	7577514	c.767C>T	0	N	NA
XJE021314	chr3	41266136	41266136	c.133T>C	0	N	NA
XJE021314	chr17	7577138	7577138	c.800G>C	0	N	NA
XJE021314	chr17	7579512	7579512	c.175G>A	0	N	NA
XJE031739	chr5	1295228	1295228	c.1-124C>T	0	N	NA
XJE031739	chr17	7577534	7577534	c.747G>T	0	N	NA
XJE031739	chr3	41266124	41266124	c.121A>G	0	N	NA
XJE031739	chr7	151874148	151874148	c.8390delA	0	N	NA
XJE031739	chr3	41266101	41266101	c.98C>G	0	N	NA
XJE031739	chr17	7576861	7576861	c.985A>G	0	N	NA
XJE031739	chr7	140453136	140453136	c.1799T>C	0	N	NA
XJE031739	chr3	41266100	41266100	c.97T>C	0	N	NA
XJE031739	chr3	41266113	41266113	c.110C>G	0	N	NA
XJE031739	chr17	7578395	7578395	c.535C>T	0	N	NA
XJE031739	chr1	115256536	115256536	c.175G>A	0	N	NA
XJE031739	chr17	7578255	7578255	c.594A>T	0	N	NA
XJE031739	chr1	27106159	27106159	c.5770G>AA	0	N	NA
XJE031739	chr17	7578422	7578422	c.508A>G	0	N	NA
XJE031739	chr17	7577094	7577094	c.844C>T	0	N	NA
XJE031739	chr3	41266113	41266113	c.110C>A	0	N	NA
XJE031739	chr17	7577514	7577514	c.767C>T	0	N	NA
XJE031739	chr3	41266136	41266136	c.133T>C	0	N	NA
XJE031739	chr17	7577138	7577138	c.800G>C	0	N	NA
XJE031739	chr17	7579512	7579512	c.175G>A	0	N	NA
XJE050927	chr5	1295228	1295228	c.1-124C>T	0	N	NA
XJE050927	chr17	7577534	7577534	c.747G>T	0	N	NA
XJE050927	chr3	41266124	41266124	c.121A>G	0	N	NA
XJE050927	chr7	151874148	151874148	c.8390delA	0	N	NA
XJE050927	chr3	41266101	41266101	c.98C>G	0	N	NA
XJE050927	chr17	7576861	7576861	c.985A>G	0	N	NA
XJE050927	chr7	140453136	140453136	c.1799T>C	0	N	NA
XJE050927	chr3	41266100	41266100	c.97T>C	0	N	NA
XJE050927	chr3	41266113	41266113	c.110C>G	0	N	NA
XJE050927	chr17	7578395	7578395	c.535C>T	0	N	NA
XJE050927	chr1	115256536	115256536	c.175G>A	0	N	NA
XJE050927	chr17	7578255	7578255	c.594A>T	0	N	NA
XJE050927	chr1	27106159	27106159	c.5770G>AA	0	N	NA
XJE050927	chr17	7578422	7578422	c.508A>G	0	N	NA
XJE050927	chr17	7577094	7577094	c.844C>T	0	N	NA
XJE050927	chr3	41266113	41266113	c.110C>A	0	N	NA
XJE050927	chr17	7577514	7577514	c.767C>T	0	N	NA
XJE050927	chr3	41266136	41266136	c.133T>C	0	N	NA
XJE050927	chr17	7577138	7577138	c.800G>C	0	N	NA
XJE050927	chr17	7579512	7579512	c.175G>A	0	N	NA
XJE050081	chr5	1295228	1295228	c.1-124C>T	0	N	NA
XJE050081	chr17	7577534	7577534	c.747G>T	0	N	NA
XJE050081	chr3	41266124	41266124	c.121A>G	0	N	NA
XJE050081	chr7	151874148	151874148	c.8390delA	0	N	NA
XJE050081	chr3	41266101	41266101	c.98C>G	0	N	NA
XJE050081	chr17	7576861	7576861	c.985A>G	0	N	NA
XJE050081	chr7	140453136	140453136	c.1799T>C	0	N	NA
XJE050081	chr3	41266100	41266100	c.97T>C	0	N	NA
XJE050081	chr3	41266113	41266113	c.110C>G	0	N	NA
XJE050081	chr17	7578395	7578395	c.535C>T	0	N	NA
XJE050081	chr1	115256536	115256536	c.175G>A	0	N	NA
XJE050081	chr17	7578255	7578255	c.594A>T	0	N	NA
XJE050081	chr1	27106159	27106159	c.5770G>AA	0	N	NA
XJE050081	chr17	7578422	7578422	c.508A>G	0	N	NA
XJE050081	chr17	7577094	7577094	c.844C>T	0	N	NA
XJE050081	chr3	41266113	41266113	c.110C>A	0	N	NA
XJE050081	chr17	7577514	7577514	c.767C>T	0	N	NA
XJE050081	chr3	41266136	41266136	c.133T>C	0	N	NA
XJE050081	chr17	7577138	7577138	c.800G>C	0	N	NA
XJE050081	chr17	7579512	7579512	c.175G>A	0	N	NA
XJE100913	chr5	1295228	1295228	c.1-124C>T	0	N	NA
XJE100913	chr17	7577534	7577534	c.747G>T	0	N	NA
XJE100913	chr3	41266124	41266124	c.121A>G	0	N	NA
XJE100913	chr7	151874148	151874148	c.8390delA	0	N	NA
XJE100913	chr3	41266101	41266101	c.98C>G	0	N	NA
XJE100913	chr17	7576861	7576861	c.985A>G	0	N	NA
XJE100913	chr7	140453136	140453136	c.1799T>C	0	N	NA
XJE100913	chr3	41266100	41266100	c.97T>C	0	N	NA
XJE100913	chr3	41266113	41266113	c.110C>G	0	N	NA
XJE100913	chr17	7578395	7578395	c.535C>T	0	N	NA
XJE100913	chr1	115256536	115256536	c.175G>A	0	N	NA
XJE100913	chr17	7578255	7578255	c.594A>T	0	N	NA
XJE100913	chr1	27106159	27106159	c.5770G>AA	0	N	NA
XJE100913	chr17	7578422	7578422	c.508A>G	0	N	NA
XJE100913	chr17	7577094	7577094	c.844C>T	0	N	NA
XJE100913	chr3	41266113	41266113	c.110C>A	0	N	NA
XJE100913	chr17	7577514	7577514	c.767C>T	0	N	NA
XJE100913	chr3	41266136	41266136	c.133T>C	0	N	NA
XJE100913	chr17	7577138	7577138	c.800G>C	0	N	NA
XJE100913	chr17	7579512	7579512	c.175G>A	0	N	NA
XJE021185	chr5	1295228	1295228	c.1-124C>T	0	N	NA
XJE021185	chr17	7577534	7577534	c.747G>T	0	N	NA
XJE021185	chr3	41266124	41266124	c.121A>G	0	N	NA
XJE021185	chr7	151874148	151874148	c.8390delA	0	N	NA
XJE021185	chr3	41266101	41266101	c.98C>G	0	N	NA
XJE021185	chr17	7576861	7576861	c.985A>G	0	N	NA
XJE021185	chr7	140453136	140453136	c.1799T>C	0	N	NA
XJE021185	chr3	41266100	41266100	c.97T>C	0	N	NA
XJE021185	chr3	41266113	41266113	c.110C>G	0	N	NA
XJE021185	chr17	7578395	7578395	c.535C>T	0	N	NA
XJE021185	chr1	115256536	115256536	c.175G>A	0	N	NA
XJE021185	chr17	7578255	7578255	c.594A>T	0	N	NA
XJE021185	chr1	27106159	27106159	c.5770G>AA	0	N	NA
XJE021185	chr17	7578422	7578422	c.508A>G	0	N	NA
XJE021185	chr17	7577094	7577094	c.844C>T	0	N	NA
XJE021185	chr3	41266113	41266113	c.110C>A	0	N	NA
XJE021185	chr17	7577514	7577514	c.767C>T	0	N	NA
XJE021185	chr3	41266136	41266136	c.133T>C	0	N	NA
XJE021185	chr17	7577138	7577138	c.800G>C	0	N	NA
XJE021185	chr17	7579512	7579512	c.175G>A	0	N	NA
XJE080903	chr5	1295228	1295228	c.1-124C>T	0	N	NA
XJE080903	chr17	7577534	7577534	c.747G>T	0	N	NA
XJE080903	chr3	41266124	41266124	c.121A>G	0	N	NA
XJE080903	chr7	151874148	151874148	c.8390delA	0	N	NA
XJE080903	chr3	41266101	41266101	c.98C>G	0	N	NA
XJE080903	chr17	7576861	7576861	c.985A>G	0	N	NA
XJE080903	chr7	140453136	140453136	c.1799T>C	0	N	NA
XJE080903	chr3	41266100	41266100	c.97T>C	0	N	NA
XJE080903	chr3	41266113	41266113	c.110C>G	0	N	NA
XJE080903	chr17	7578395	7578395	c.535C>T	0	N	NA
XJE080903	chr1	115256536	115256536	c.175G>A	0	N	NA
XJE080903	chr17	7578255	7578255	c.594A>T	0	N	NA
XJE080903	chr1	27106159	27106159	c.5770G>AA	0	N	NA
XJE080903	chr17	7578422	7578422	c.508A>G	0	N	NA
XJE080903	chr17	7577094	7577094	c.844C>T	0	N	NA
XJE080903	chr3	41266113	41266113	c.110C>A	0	N	NA
XJE080903	chr17	7577514	7577514	c.767C>T	0	N	NA
XJE080903	chr3	41266136	41266136	c.133T>C	0	N	NA
XJE080903	chr17	7577138	7577138	c.800G>C	0	N	NA
XJE080903	chr17	7579512	7579512	c.175G>A	0	N	NA
XJE020755	chr5	1295228	1295228	c.1-124C>T	0	N	NA
XJE020755	chr17	7577534	7577534	c.747G>T	0	N	NA
XJE020755	chr3	41266124	41266124	c.121A>G	0	N	NA
XJE020755	chr7	151874148	151874148	c.8390delA	0	N	NA
XJE020755	chr3	41266101	41266101	c.98C>G	0	N	NA
XJE020755	chr17	7576861	7576861	c.985A>G	0	N	NA
XJE020755	chr7	140453136	140453136	c.1799T>C	0	N	NA
XJE020755	chr3	41266100	41266100	c.97T>C	0	N	NA
XJE020755	chr3	41266113	41266113	c.110C>G	0	N	NA
XJE020755	chr17	7578395	7578395	c.535C>T	0	N	NA
XJE020755	chr1	115256536	115256536	c.175G>A	0	N	NA
XJE020755	chr17	7578255	7578255	c.594A>T	0	N	NA
XJE020755	chr1	27106159	27106159	c.5770G>AA	0	N	NA
XJE020755	chr17	7578422	7578422	c.508A>G	0	N	NA
XJE020755	chr17	7577094	7577094	c.844C>T	0	N	NA
XJE020755	chr3	41266113	41266113	c.110C>A	0	N	NA
XJE020755	chr17	7577514	7577514	c.767C>T	0	N	NA
XJE020755	chr3	41266136	41266136	c.133T>C	0	N	NA
XJE020755	chr17	7577138	7577138	c.800G>C	0	N	NA
XJE020755	chr17	7579512	7579512	c.175G>A	0	N	NA
XJE061492	chr5	1295228	1295228	c.1-124C>T	0	N	NA
XJE061492	chr17	7577534	7577534	c.747G>T	0	N	NA
XJE061492	chr3	41266124	41266124	c.121A>G	0	N	NA
XJE061492	chr7	151874148	151874148	c.8390delA	0	N	NA
XJE061492	chr3	41266101	41266101	c.98C>G	0	N	NA
XJE061492	chr17	7576861	7576861	c.985A>G	0	N	NA
XJE061492	chr7	140453136	140453136	c.1799T>C	0	N	NA
XJE061492	chr3	41266100	41266100	c.97T>C	0	N	NA
XJE061492	chr3	41266113	41266113	c.110C>G	0	N	NA
XJE061492	chr17	7578395	7578395	c.535C>T	0	N	NA
XJE061492	chr1	115256536	115256536	c.175G>A	0	N	NA
XJE061492	chr17	7578255	7578255	c.594A>T	0	N	NA
XJE061492	chr1	27106159	27106159	c.5770G>AA	0	N	NA
XJE061492	chr17	7578422	7578422	c.508A>G	0	N	NA
XJE061492	chr17	7577094	7577094	c.844C>T	0	N	NA
XJE061492	chr3	41266113	41266113	c.110C>A	0	N	NA
XJE061492	chr17	7577514	7577514	c.767C>T	0	N	NA
XJE061492	chr3	41266136	41266136	c.133T>C	0	N	NA
XJE061492	chr17	7577138	7577138	c.800G>C	0	N	NA
XJE061492	chr17	7579512	7579512	c.175G>A	0	N	NA
XJE030476	chr5	1295228	1295228	c.1-124C>T	0.0025	Y	NA
XJE030476	chr17	7577534	7577534	c.747G>T	0	N	NA
XJE030476	chr3	41266124	41266124	c.121A>G	0	N	NA
XJE030476	chr7	151874148	151874148	c.8390delA	0	N	NA
XJE030476	chr3	41266101	41266101	c.98C>G	0	N	NA
XJE030476	chr17	7576861	7576861	c.985A>G	0	N	NA
XJE030476	chr7	140453136	140453136	c.1799T>C	0	N	NA
XJE030476	chr3	41266100	41266100	c.97T>C	0	N	NA
XJE030476	chr3	41266113	41266113	c.110C>G	0	N	NA
XJE030476	chr17	7578395	7578395	c.535C>T	0	N	NA
XJE030476	chr1	115256536	115256536	c.175G>A	0	N	NA
XJE030476	chr17	7578255	7578255	c.594A>T	0	N	NA
XJE030476	chr1	27106159	27106159	c.5770G>AA	0	N	NA
XJE030476	chr17	7578422	7578422	c.508A>G	0	N	NA
XJE030476	chr17	7577094	7577094	c.844C>T	0	N	NA
XJE030476	chr3	41266113	41266113	c.110C>A	0	N	NA
XJE030476	chr17	7577514	7577514	c.767C>T	0	N	NA
XJE030476	chr3	41266136	41266136	c.133T>C	0	N	NA
XJE030476	chr17	7577138	7577138	c.800G>C	0	N	NA
XJE030476	chr17	7579512	7579512	c.175G>A	0	N	NA
XJE021574	chr5	1295228	1295228	c.1-124C>T	0	N	NA
XJE021574	chr17	7577534	7577534	c.747G>T	0	N	NA
XJE021574	chr3	41266124	41266124	c.121A>G	0	N	NA
XJE021574	chr7	151874148	151874148	c.8390delA	0	N	NA
XJE021574	chr3	41266101	41266101	c.98C>G	0	N	NA
XJE021574	chr17	7576861	7576861	c.985A>G	0	N	NA
XJE021574	chr7	140453136	140453136	c.1799T>C	0	N	NA
XJE021574	chr3	41266100	41266100	c.97T>C	0	N	NA
XJE021574	chr3	41266113	41266113	c.110C>G	0	N	NA
XJE021574	chr17	7578395	7578395	c.535C>T	0	N	NA
XJE021574	chr1	115256536	115256536	c.175G>A	0	N	NA
XJE021574	chr17	7578255	7578255	c.594A>T	0	N	NA
XJE021574	chr1	27106159	27106159	c.5770G>AA	0	N	NA
XJE021574	chr17	7578422	7578422	c.508A>G	0	N	NA
XJE021574	chr17	7577094	7577094	c.844C>T	0	N	NA
XJE021574	chr3	41266113	41266113	c.110C>A	0	N	NA
XJE021574	chr17	7577514	7577514	c.767C>T	0	N	NA
XJE021574	chr3	41266136	41266136	c.133T>C	0	N	NA
XJE021574	chr17	7577138	7577138	c.800G>C	0	N	NA
XJE021574	chr17	7579512	7579512	c.175G>A	0	N	NA
XJE050850	chr5	1295228	1295228	c.1-124C>T	0	N	NA
XJE050850	chr17	7577534	7577534	c.747G>T	0	N	NA
XJE050850	chr3	41266124	41266124	c.121A>G	0	N	NA
XJE050850	chr7	151874148	151874148	c.8390delA	0	N	NA
XJE050850	chr3	41266101	41266101	c.98C>G	0	N	NA
XJE050850	chr17	7576861	7576861	c.985A>G	0	N	NA
XJE050850	chr7	140453136	140453136	c.1799T>C	0	N	NA
XJE050850	chr3	41266100	41266100	c.97T>C	0	N	NA
XJE050850	chr3	41266113	41266113	c.110C>G	0	N	NA
XJE050850	chr17	7578395	7578395	c.535C>T	0	N	NA
XJE050850	chr1	115256536	115256536	c.175G>A	0	N	NA
XJE050850	chr17	7578255	7578255	c.594A>T	0	N	NA
XJE050850	chr1	27106159	27106159	c.5770G>AA	0	N	NA
XJE050850	chr17	7578422	7578422	c.508A>G	0	N	NA
XJE050850	chr17	7577094	7577094	c.844C>T	0	N	NA
XJE050850	chr3	41266113	41266113	c.110C>A	0	N	NA
XJE050850	chr17	7577514	7577514	c.767C>T	0	N	NA
XJE050850	chr3	41266136	41266136	c.133T>C	0	N	NA
XJE050850	chr17	7577138	7577138	c.800G>C	0	N	NA
XJE050850	chr17	7579512	7579512	c.175G>A	0	N	NA
XJE050620	chr5	1295228	1295228	c.1-124C>T	0	N	NA
XJE050620	chr17	7577534	7577534	c.747G>T	0	N	NA
XJE050620	chr3	41266124	41266124	c.121A>G	0	N	NA
XJE050620	chr7	151874148	151874148	c.8390delA	0	N	NA
XJE050620	chr3	41266101	41266101	c.98C>G	0	N	NA
XJE050620	chr17	7576861	7576861	c.985A>G	0	N	NA
XJE050620	chr7	140453136	140453136	c.1799T>C	0	N	NA
XJE050620	chr3	41266100	41266100	c.97T>C	0	N	NA
XJE050620	chr3	41266113	41266113	c.110C>G	0	N	NA
XJE050620	chr17	7578395	7578395	c.535C>T	0	N	NA
XJE050620	chr1	115256536	115256536	c.175G>A	0	N	NA
XJE050620	chr17	7578255	7578255	c.594A>T	0	N	NA
XJE050620	chr1	27106159	27106159	c.5770G>AA	0	N	NA
XJE050620	chr17	7578422	7578422	c.508A>G	0	N	NA
XJE050620	chr17	7577094	7577094	c.844C>T	0	N	NA
XJE050620	chr3	41266113	41266113	c.110C>A	0	N	NA
XJE050620	chr17	7577514	7577514	c.767C>T	0	N	NA
XJE050620	chr3	41266136	41266136	c.133T>C	0	N	NA
XJE050620	chr17	7577138	7577138	c.800G>C	0	N	NA
XJE050620	chr17	7579512	7579512	c.175G>A	0	N	NA
XJE061073	chr5	1295228	1295228	c.1-124C>T	0	N	NA
XJE061073	chr17	7577534	7577534	c.747G>T	0	N	NA
XJE061073	chr3	41266124	41266124	c.121A>G	0	N	NA
XJE061073	chr7	151874148	151874148	c.8390delA	0	N	NA
XJE061073	chr3	41266101	41266101	c.98C>G	0	N	NA
XJE061073	chr17	7576861	7576861	c.985A>G	0	N	NA
XJE061073	chr7	140453136	140453136	c.1799T>C	0	N	NA
XJE061073	chr3	41266100	41266100	c.97T>C	0	N	NA
XJE061073	chr3	41266113	41266113	c.110C>G	0	N	NA
XJE061073	chr17	7578395	7578395	c.535C>T	0	N	NA
XJE061073	chr1	115256536	115256536	c.175G>A	0	N	NA
XJE061073	chr17	7578255	7578255	c.594A>T	0	N	NA
XJE061073	chr1	27106159	27106159	c.5770G>AA	0	N	NA
XJE061073	chr17	7578422	7578422	c.508A>G	0	N	NA
XJE061073	chr17	7577094	7577094	c.844C>T	0	N	NA
XJE061073	chr3	41266113	41266113	c.110C>A	0	N	NA
XJE061073	chr17	7577514	7577514	c.767C>T	0	N	NA
XJE061073	chr3	41266136	41266136	c.133T>C	0	N	NA
XJE061073	chr17	7577138	7577138	c.800G>C	0	N	NA
XJE061073	chr17	7579512	7579512	c.175G>A	0	N	NA
XJE050826	chr5	1295228	1295228	c.1-124C>T	0	N	NA
XJE050826	chr17	7577534	7577534	c.747G>T	0	N	NA
XJE050826	chr3	41266124	41266124	c.121A>G	0	N	NA
XJE050826	chr7	151874148	151874148	c.8390delA	0	N	NA
XJE050826	chr3	41266101	41266101	c.98C>G	0	N	NA
XJE050826	chr17	7576861	7576861	c.985A>G	0	N	NA
XJE050826	chr7	140453136	140453136	c.1799T>C	0	N	NA
XJE050826	chr3	41266100	41266100	c.97T>C	0	N	NA
XJE050826	chr3	41266113	41266113	c.110C>G	0	N	NA
XJE050826	chr17	7578395	7578395	c.535C>T	0	N	NA
XJE050826	chr1	115256536	115256536	c.175G>A	0	N	NA
XJE050826	chr17	7578255	7578255	c.594A>T	0	N	NA
XJE050826	chr1	27106159	27106159	c.5770G>AA	0	N	NA
XJE050826	chr17	7578422	7578422	c.508A>G	0	N	NA
XJE050826	chr17	7577094	7577094	c.844C>T	0	N	NA
XJE050826	chr3	41266113	41266113	c.110C>A	0	N	NA
XJE050826	chr17	7577514	7577514	c.767C>T	0	N	NA
XJE050826	chr3	41266136	41266136	c.133T>C	0	N	NA
XJE050826	chr17	7577138	7577138	c.800G>C	0	N	NA
XJE050826	chr17	7579512	7579512	c.175G>A	0	N	NA
XJE030404	chr5	1295228	1295228	c.1-124C>T	0	N	NA
XJE030404	chr17	7577534	7577534	c.747G>T	0	N	NA
XJE030404	chr3	41266124	41266124	c.121A>G	0	N	NA
XJE030404	chr7	151874148	151874148	c.8390delA	0	N	NA
XJE030404	chr3	41266101	41266101	c.98C>G	0	N	NA
XJE030404	chr17	7576861	7576861	c.985A>G	0	N	NA
XJE030404	chr7	140453136	140453136	c.1799T>C	0	N	NA
XJE030404	chr3	41266100	41266100	c.97T>C	0	N	NA
XJE030404	chr3	41266113	41266113	c.110C>G	0	N	NA
XJE030404	chr17	7578395	7578395	c.535C>T	0	N	NA
XJE030404	chr1	115256536	115256536	c.175G>A	0	N	NA
XJE030404	chr17	7578255	7578255	c.594A>T	0	N	NA
XJE030404	chr1	27106159	27106159	c.5770G>AA	0	N	NA
XJE030404	chr17	7578422	7578422	c.508A>G	0	N	NA
XJE030404	chr17	7577094	7577094	c.844C>T	0	N	NA
XJE030404	chr3	41266113	41266113	c.110C>A	0	N	NA
XJE030404	chr17	7577514	7577514	c.767C>T	0	N	NA
XJE030404	chr3	41266136	41266136	c.133T>C	0	N	NA
XJE030404	chr17	7577138	7577138	c.800G>C	0	N	NA
XJE030404	chr17	7579512	7579512	c.175G>A	0	N	NA
XJE021341	chr5	1295228	1295228	c.1-124C>T	0	N	NA
XJE021341	chr17	7577534	7577534	c.747G>T	0	N	NA
XJE021341	chr3	41266124	41266124	c.121A>G	0	N	NA
XJE021341	chr7	151874148	151874148	c.8390delA	0.0094	Y	NA
XJE021341	chr3	41266101	41266101	c.98C>G	0	N	NA
XJE021341	chr17	7576861	7576861	c.985A>G	0	N	NA
XJE021341	chr7	140453136	140453136	c.1799T>C	0	N	NA
XJE021341	chr3	41266100	41266100	c.97T>C	0	N	NA
XJE021341	chr3	41266113	41266113	c.110C>G	0	N	NA
XJE021341	chr17	7578395	7578395	c.535C>T	0	N	NA
XJE021341	chr1	115256536	115256536	c.175G>A	0	N	NA
XJE021341	chr17	7578255	7578255	c.594A>T	0	N	NA
XJE021341	chr1	27106159	27106159	c.5770G>AA	0	N	NA
XJE021341	chr17	7578422	7578422	c.508A>G	0	N	NA
XJE021341	chr17	7577094	7577094	c.844C>T	0	N	NA
XJE021341	chr3	41266113	41266113	c.110C>A	0	N	NA
XJE021341	chr17	7577514	7577514	c.767C>T	0	N	NA
XJE021341	chr3	41266136	41266136	c.133T>C	0	N	NA
XJE021341	chr17	7577138	7577138	c.800G>C	0	N	NA
XJE021341	chr17	7579512	7579512	c.175G>A	0	N	NA
XJE081253	chr5	1295228	1295228	c.1-124C>T	0	N	NA
XJE081253	chr17	7577534	7577534	c.747G>T	0	N	NA
XJE081253	chr3	41266124	41266124	c.121A>G	0	N	NA
XJE081253	chr7	151874148	151874148	c.8390delA	0	N	NA
XJE081253	chr3	41266101	41266101	c.98C>G	0	N	NA
XJE081253	chr17	7576861	7576861	c.985A>G	0	N	NA
XJE081253	chr7	140453136	140453136	c.1799T>C	0	N	NA
XJE081253	chr3	41266100	41266100	c.97T>C	0	N	NA
XJE081253	chr3	41266113	41266113	c.110C>G	0	N	NA
XJE081253	chr17	7578395	7578395	c.535C>T	0	N	NA
XJE081253	chr1	115256536	115256536	c.175G>A	0	N	NA
XJE081253	chr17	7578255	7578255	c.594A>T	0	N	NA
XJE081253	chr1	27106159	27106159	c.5770G>AA	0	N	NA
XJE081253	chr17	7578422	7578422	c.508A>G	0	N	NA
XJE081253	chr17	7577094	7577094	c.844C>T	0	N	NA
XJE081253	chr3	41266113	41266113	c.110C>A	0	N	NA
XJE081253	chr17	7577514	7577514	c.767C>T	0	N	NA
XJE081253	chr3	41266136	41266136	c.133T>C	0	N	NA
XJE081253	chr17	7577138	7577138	c.800G>C	0	N	NA
XJE081253	chr17	7579512	7579512	c.175G>A	0	N	NA
XJE030034	chr5	1295228	1295228	c.1-124C>T	0	N	NA
XJE030034	chr17	7577534	7577534	c.747G>T	0	N	NA
XJE030034	chr3	41266124	41266124	c.121A>G	0	N	NA
XJE030034	chr7	151874148	151874148	c.8390delA	0	N	NA
XJE030034	chr3	41266101	41266101	c.98C>G	0	N	NA
XJE030034	chr17	7576861	7576861	c.985A>G	0	N	NA
XJE030034	chr7	140453136	140453136	c.1799T>C	0	N	NA
XJE030034	chr3	41266100	41266100	c.97T>C	0	N	NA
XJE030034	chr3	41266113	41266113	c.110C>G	0	N	NA
XJE030034	chr17	7578395	7578395	c.535C>T	0	N	NA
XJE030034	chr1	115256536	115256536	c.175G>A	0	N	NA
XJE030034	chr17	7578255	7578255	c.594A>T	0	N	NA
XJE030034	chr1	27106159	27106159	c.5770G>AA	0	N	NA
XJE030034	chr17	7578422	7578422	c.508A>G	0	N	NA
XJE030034	chr17	7577094	7577094	c.844C>T	0	N	NA
XJE030034	chr3	41266113	41266113	c.110C>A	0	N	NA
XJE030034	chr17	7577514	7577514	c.767C>T	0	N	NA
XJE030034	chr3	41266136	41266136	c.133T>C	0	N	NA
XJE030034	chr17	7577138	7577138	c.800G>C	0	N	NA
XJE030034	chr17	7579512	7579512	c.175G>A	0	N	NA
XJE060979	chr5	1295228	1295228	c.1-124C>T	0	N	NA
XJE060979	chr17	7577534	7577534	c.747G>T	0	N	NA
XJE060979	chr3	41266124	41266124	c.121A>G	0	N	NA
XJE060979	chr7	151874148	151874148	c.8390delA	0	N	NA
XJE060979	chr3	41266101	41266101	c.98C>G	0	N	NA
XJE060979	chr17	7576861	7576861	c.985A>G	0	N	NA
XJE060979	chr7	140453136	140453136	c.1799T>C	0	N	NA
XJE060979	chr3	41266100	41266100	c.97T>C	0	N	NA
XJE060979	chr3	41266113	41266113	c.110C>G	0	N	NA
XJE060979	chr17	7578395	7578395	c.535C>T	0	N	NA
XJE060979	chr1	115256536	115256536	c.175G>A	0	N	NA
XJE060979	chr17	7578255	7578255	c.594A>T	0	N	NA
XJE060979	chr1	27106159	27106159	c.5770G>AA	0	N	NA
XJE060979	chr17	7578422	7578422	c.508A>G	0	N	NA
XJE060979	chr17	7577094	7577094	c.844C>T	0	N	NA
XJE060979	chr3	41266113	41266113	c.110C>A	0	N	NA
XJE060979	chr17	7577514	7577514	c.767C>T	0	N	NA
XJE060979	chr3	41266136	41266136	c.133T>C	0	N	NA
XJE060979	chr17	7577138	7577138	c.800G>C	0	N	NA
XJE060979	chr17	7579512	7579512	c.175G>A	0	N	NA
XJE061164	chr5	1295228	1295228	c.1-124C>T	0	N	NA
XJE061164	chr17	7577534	7577534	c.747G>T	0	N	NA
XJE061164	chr3	41266124	41266124	c.121A>G	0	N	NA
XJE061164	chr7	151874148	151874148	c.8390delA	0	N	NA
XJE061164	chr3	41266101	41266101	c.98C>G	0	N	NA
XJE061164	chr17	7576861	7576861	c.985A>G	0	N	NA
XJE061164	chr7	140453136	140453136	c.1799T>C	0	N	NA
XJE061164	chr3	41266100	41266100	c.97T>C	0	N	NA
XJE061164	chr3	41266113	41266113	c.110C>G	0	N	NA
XJE061164	chr17	7578395	7578395	c.535C>T	0	N	NA
XJE061164	chr1	115256536	115256536	c.175G>A	0	N	NA
XJE061164	chr17	7578255	7578255	c.594A>T	0	N	NA
XJE061164	chr1	27106159	27106159	c.5770G>AA	0	N	NA
XJE061164	chr17	7578422	7578422	c.508A>G	0	N	NA
XJE061164	chr17	7577094	7577094	c.844C>T	0	N	NA
XJE061164	chr3	41266113	41266113	c.110C>A	0	N	NA
XJE061164	chr17	7577514	7577514	c.767C>T	0	N	NA
XJE061164	chr3	41266136	41266136	c.133T>C	0	N	NA
XJE061164	chr17	7577138	7577138	c.800G>C	0	N	NA
XJE061164	chr17	7579512	7579512	c.175G>A	0	N	NA
XJE031958	chr5	1295228	1295228	c.1-124C>T	0	N	NA
XJE031958	chr17	7577534	7577534	c.747G>T	0	N	NA
XJE031958	chr3	41266124	41266124	c.121A>G	0	N	NA
XJE031958	chr7	151874148	151874148	c.8390delA	0	N	NA
XJE031958	chr3	41266101	41266101	c.98C>G	0	N	NA
XJE031958	chr17	7576861	7576861	c.985A>G	0	N	NA
XJE031958	chr7	140453136	140453136	c.1799T>C	0	N	NA
XJE031958	chr3	41266100	41266100	c.97T>C	0	N	NA
XJE031958	chr3	41266113	41266113	c.110C>G	0	N	NA
XJE031958	chr17	7578395	7578395	c.535C>T	0	N	NA
XJE031958	chr1	115256536	115256536	c.175G>A	0	N	NA
XJE031958	chr17	7578255	7578255	c.594A>T	0	N	NA
XJE031958	chr1	27106159	27106159	c.5770G>AA	0	N	NA
XJE031958	chr17	7578422	7578422	c.508A>G	0	N	NA
XJE031958	chr17	7577094	7577094	c.844C>T	0	N	NA
XJE031958	chr3	41266113	41266113	c.110C>A	0	N	NA
XJE031958	chr17	7577514	7577514	c.767C>T	0	N	NA
XJE031958	chr3	41266136	41266136	c.133T>C	0	N	NA
XJE031958	chr17	7577138	7577138	c.800G>C	0	N	NA
XJE031958	chr17	7579512	7579512	c.175G>A	0	N	NA
XJE091770	chr5	1295228	1295228	c.1-124C>T	0	N	NA
XJE091770	chr17	7577534	7577534	c.747G>T	0	N	NA
XJE091770	chr3	41266124	41266124	c.121A>G	0	N	NA
XJE091770	chr7	151874148	151874148	c.8390delA	0	N	NA
XJE091770	chr3	41266101	41266101	c.98C>G	0	N	NA
XJE091770	chr17	7576861	7576861	c.985A>G	0	N	NA
XJE091770	chr7	140453136	140453136	c.1799T>C	0	N	NA
XJE091770	chr3	41266100	41266100	c.97T>C	0	N	NA
XJE091770	chr3	41266113	41266113	c.110C>G	0	N	NA
XJE091770	chr17	7578395	7578395	c.535C>T	0	N	NA
XJE091770	chr1	115256536	115256536	c.175G>A	0	N	NA
XJE091770	chr17	7578255	7578255	c.594A>T	0	N	NA
XJE091770	chr1	27106159	27106159	c.5770G>AA	0	N	NA
XJE091770	chr17	7578422	7578422	c.508A>G	0	N	NA
XJE091770	chr17	7577094	7577094	c.844C>T	0	N	NA
XJE091770	chr3	41266113	41266113	c.110C>A	0	N	NA
XJE091770	chr17	7577514	7577514	c.767C>T	0	N	NA
XJE091770	chr3	41266136	41266136	c.133T>C	0	N	NA
XJE091770	chr17	7577138	7577138	c.800G>C	0	N	NA
XJE091770	chr17	7579512	7579512	c.175G>A	0	N	NA
XJE051055	chr5	1295228	1295228	c.1-124C>T	0	N	NA
XJE051055	chr17	7577534	7577534	c.747G>T	0	N	NA
XJE051055	chr3	41266124	41266124	c.121A>G	0	N	NA
XJE051055	chr7	151874148	151874148	c.8390delA	0	N	NA
XJE051055	chr3	41266101	41266101	c.98C>G	0	N	NA
XJE051055	chr17	7576861	7576861	c.985A>G	0	N	NA
XJE051055	chr7	140453136	140453136	c.1799T>C	0	N	NA
XJE051055	chr3	41266100	41266100	c.97T>C	0	N	NA
XJE051055	chr3	41266113	41266113	c.110C>G	0	N	NA
XJE051055	chr17	7578395	7578395	c.535C>T	0	N	NA
XJE051055	chr1	115256536	115256536	c.175G>A	0	N	NA
XJE051055	chr17	7578255	7578255	c.594A>T	0	N	NA
XJE051055	chr1	27106159	27106159	c.5770G>AA	0	N	NA
XJE051055	chr17	7578422	7578422	c.508A>G	0	N	NA
XJE051055	chr17	7577094	7577094	c.844C>T	0	N	NA
XJE051055	chr3	41266113	41266113	c.110C>A	0	N	NA
XJE051055	chr17	7577514	7577514	c.767C>T	0	N	NA
XJE051055	chr3	41266136	41266136	c.133T>C	0	N	NA
XJE051055	chr17	7577138	7577138	c.800G>C	0	N	NA
XJE051055	chr17	7579512	7579512	c.175G>A	0	N	NA
XJE021267	chr5	1295228	1295228	c.1-124C>T	0	N	NA
XJE021267	chr17	7577534	7577534	c.747G>T	0	N	NA
XJE021267	chr3	41266124	41266124	c.121A>G	0	N	NA
XJE021267	chr7	151874148	151874148	c.8390delA	0.0094	Y	NA
XJE021267	chr3	41266101	41266101	c.98C>G	0	N	NA
XJE021267	chr17	7576861	7576861	c.985A>G	0	N	NA
XJE021267	chr7	140453136	140453136	c.1799T>C	0	N	NA
XJE021267	chr3	41266100	41266100	c.97T>C	0	N	NA
XJE021267	chr3	41266113	41266113	c.110C>G	0	N	NA
XJE021267	chr17	7578395	7578395	c.535C>T	0	N	NA
XJE021267	chr1	115256536	115256536	c.175G>A	0	N	NA
XJE021267	chr17	7578255	7578255	c.594A>T	0	N	NA
XJE021267	chr1	27106159	27106159	c.5770G>AA	0	N	NA
XJE021267	chr17	7578422	7578422	c.508A>G	0	N	NA
XJE021267	chr17	7577094	7577094	c.844C>T	0	N	NA
XJE021267	chr3	41266113	41266113	c.110C>A	0	N	NA
XJE021267	chr17	7577514	7577514	c.767C>T	0	N	NA
XJE021267	chr3	41266136	41266136	c.133T>C	0	N	NA
XJE021267	chr17	7577138	7577138	c.800G>C	0	N	NA
XJE021267	chr17	7579512	7579512	c.175G>A	0	N	NA
XJE020156	chr5	1295228	1295228	c.1-124C>T	0	N	NA
XJE020156	chr17	7577534	7577534	c.747G>T	0	N	NA
XJE020156	chr3	41266124	41266124	c.121A>G	0	N	NA
XJE020156	chr7	151874148	151874148	c.8390delA	0	N	NA
XJE020156	chr3	41266101	41266101	c.98C>G	0	N	NA
XJE020156	chr17	7576861	7576861	c.985A>G	0	N	NA
XJE020156	chr7	140453136	140453136	c.1799T>C	0	N	NA
XJE020156	chr3	41266100	41266100	c.97T>C	0	N	NA
XJE020156	chr3	41266113	41266113	c.110C>G	0	N	NA
XJE020156	chr17	7578395	7578395	c.535C>T	0	N	NA
XJE020156	chr1	115256536	115256536	c.175G>A	0	N	NA
XJE020156	chr17	7578255	7578255	c.594A>T	0	N	NA
XJE020156	chr1	27106159	27106159	c.5770G>AA	0	N	NA
XJE020156	chr17	7578422	7578422	c.508A>G	0	N	NA
XJE020156	chr17	7577094	7577094	c.844C>T	0	N	NA
XJE020156	chr3	41266113	41266113	c.110C>A	0	N	NA
XJE020156	chr17	7577514	7577514	c.767C>T	0	N	NA
XJE020156	chr3	41266136	41266136	c.133T>C	0	N	NA
XJE020156	chr17	7577138	7577138	c.800G>C	0	N	NA
XJE020156	chr17	7579512	7579512	c.175G>A	0	N	NA
XJE051470	chr5	1295228	1295228	c.1-124C>T	0	N	NA
XJE051470	chr17	7577534	7577534	c.747G>T	0	N	NA
XJE051470	chr3	41266124	41266124	c.121A>G	0	N	NA
XJE051470	chr7	151874148	151874148	c.8390delA	0	N	NA
XJE051470	chr3	41266101	41266101	c.98C>G	0	N	NA
XJE051470	chr17	7576861	7576861	c.985A>G	0	N	NA
XJE051470	chr7	140453136	140453136	c.1799T>C	0	N	NA
XJE051470	chr3	41266100	41266100	c.97T>C	0	N	NA
XJE051470	chr3	41266113	41266113	c.110C>G	0	N	NA
XJE051470	chr17	7578395	7578395	c.535C>T	0	N	NA
XJE051470	chr1	115256536	115256536	c.175G>A	0	N	NA
XJE051470	chr17	7578255	7578255	c.594A>T	0	N	NA
XJE051470	chr1	27106159	27106159	c.5770G>AA	0	N	NA
XJE051470	chr17	7578422	7578422	c.508A>G	0	N	NA
XJE051470	chr17	7577094	7577094	c.844C>T	0	N	NA
XJE051470	chr3	41266113	41266113	c.110C>A	0	N	NA
XJE051470	chr17	7577514	7577514	c.767C>T	0	N	NA
XJE051470	chr3	41266136	41266136	c.133T>C	0	N	NA
XJE051470	chr17	7577138	7577138	c.800G>C	0	N	NA
XJE051470	chr17	7579512	7579512	c.175G>A	0	N	NA
XJE080930	chr5	1295228	1295228	c.1-124C>T	0	N	NA
XJE080930	chr17	7577534	7577534	c.747G>T	0	N	NA
XJE080930	chr3	41266124	41266124	c.121A>G	0	N	NA
XJE080930	chr7	151874148	151874148	c.8390delA	0	N	NA
XJE080930	chr3	41266101	41266101	c.98C>G	0	N	NA
XJE080930	chr17	7576861	7576861	c.985A>G	0	N	NA
XJE080930	chr7	140453136	140453136	c.1799T>C	0	N	NA
XJE080930	chr3	41266100	41266100	c.97T>C	0	N	NA
XJE080930	chr3	41266113	41266113	c.110C>G	0	N	NA
XJE080930	chr17	7578395	7578395	c.535C>T	0	N	NA
XJE080930	chr1	115256536	115256536	c.175G>A	0	N	NA
XJE080930	chr17	7578255	7578255	c.594A>T	0	N	NA
XJE080930	chr1	27106159	27106159	c.5770G>AA	0	N	NA
XJE080930	chr17	7578422	7578422	c.508A>G	0	N	NA
XJE080930	chr17	7577094	7577094	c.844C>T	0	N	NA
XJE080930	chr3	41266113	41266113	c.110C>A	0	N	NA
XJE080930	chr17	7577514	7577514	c.767C>T	0	N	NA
XJE080930	chr3	41266136	41266136	c.133T>C	0	N	NA
XJE080930	chr17	7577138	7577138	c.800G>C	0	N	NA
XJE080930	chr17	7579512	7579512	c.175G>A	0	N	NA
XJE030500	chr5	1295228	1295228	c.1-124C>T	0	N	NA
XJE030500	chr17	7577534	7577534	c.747G>T	0	N	NA
XJE030500	chr3	41266124	41266124	c.121A>G	0	N	NA
XJE030500	chr7	151874148	151874148	c.8390delA	0	N	NA
XJE030500	chr3	41266101	41266101	c.98C>G	0	N	NA
XJE030500	chr17	7576861	7576861	c.985A>G	0	N	NA
XJE030500	chr7	140453136	140453136	c.1799T>C	0	N	NA
XJE030500	chr3	41266100	41266100	c.97T>C	0	N	NA
XJE030500	chr3	41266113	41266113	c.110C>G	0	N	NA
XJE030500	chr17	7578395	7578395	c.535C>T	0	N	NA
XJE030500	chr1	115256536	115256536	c.175G>A	0	N	NA
XJE030500	chr17	7578255	7578255	c.594A>T	0	N	NA
XJE030500	chr1	27106159	27106159	c.5770G>AA	0	N	NA
XJE030500	chr17	7578422	7578422	c.508A>G	0	N	NA
XJE030500	chr17	7577094	7577094	c.844C>T	0	N	NA
XJE030500	chr3	41266113	41266113	c.110C>A	0	N	NA
XJE030500	chr17	7577514	7577514	c.767C>T	0	N	NA
XJE030500	chr3	41266136	41266136	c.133T>C	0	N	NA
XJE030500	chr17	7577138	7577138	c.800G>C	0	N	NA
XJE030500	chr17	7579512	7579512	c.175G>A	0	N	NA
XJE030448	chr5	1295228	1295228	c.1-124C>T	0	N	NA
XJE030448	chr17	7577534	7577534	c.747G>T	0	N	NA
XJE030448	chr3	41266124	41266124	c.121A>G	0	N	NA
XJE030448	chr7	151874148	151874148	c.8390delA	0	N	NA
XJE030448	chr3	41266101	41266101	c.98C>G	0	N	NA
XJE030448	chr17	7576861	7576861	c.985A>G	0	N	NA
XJE030448	chr7	140453136	140453136	c.1799T>C	0	N	NA
XJE030448	chr3	41266100	41266100	c.97T>C	0	N	NA
XJE030448	chr3	41266113	41266113	c.110C>G	0	N	NA
XJE030448	chr17	7578395	7578395	c.535C>T	0	N	NA
XJE030448	chr1	115256536	115256536	c.175G>A	0	N	NA
XJE030448	chr17	7578255	7578255	c.594A>T	0	N	NA
XJE030448	chr1	27106159	27106159	c.5770G>AA	0	N	NA
XJE030448	chr17	7578422	7578422	c.508A>G	0	N	NA
XJE030448	chr17	7577094	7577094	c.844C>T	0	N	NA
XJE030448	chr3	41266113	41266113	c.110C>A	0	N	NA
XJE030448	chr17	7577514	7577514	c.767C>T	0	N	NA
XJE030448	chr3	41266136	41266136	c.133T>C	0	N	NA
XJE030448	chr17	7577138	7577138	c.800G>C	0	N	NA
XJE030448	chr17	7579512	7579512	c.175G>A	0	N	NA
XJE030768	chr5	1295228	1295228	c.1-124C>T	0	N	NA
XJE030768	chr17	7577534	7577534	c.747G>T	0	N	NA
XJE030768	chr3	41266124	41266124	c.121A>G	0	N	NA
XJE030768	chr7	151874148	151874148	c.8390delA	0	N	NA
XJE030768	chr3	41266101	41266101	c.98C>G	0	N	NA
XJE030768	chr17	7576861	7576861	c.985A>G	0	N	NA
XJE030768	chr7	140453136	140453136	c.1799T>C	0	N	NA
XJE030768	chr3	41266100	41266100	c.97T>C	0	N	NA
XJE030768	chr3	41266113	41266113	c.110C>G	0	N	NA
XJE030768	chr17	7578395	7578395	c.535C>T	0	N	NA
XJE030768	chr1	115256536	115256536	c.175G>A	0	N	NA
XJE030768	chr17	7578255	7578255	c.594A>T	0	N	NA
XJE030768	chr1	27106159	27106159	c.5770G>AA	0	N	NA
XJE030768	chr17	7578422	7578422	c.508A>G	0	N	NA
XJE030768	chr17	7577094	7577094	c.844C>T	0	N	NA
XJE030768	chr3	41266113	41266113	c.110C>A	0	N	NA
XJE030768	chr17	7577514	7577514	c.767C>T	0	N	NA
XJE030768	chr3	41266136	41266136	c.133T>C	0	N	NA
XJE030768	chr17	7577138	7577138	c.800G>C	0	N	NA
XJE030768	chr17	7579512	7579512	c.175G>A	0	N	NA
XJE050616	chr5	1295228	1295228	c.1-124C>T	0	N	NA
XJE050616	chr17	7577534	7577534	c.747G>T	0	N	NA
XJE050616	chr3	41266124	41266124	c.121A>G	0	N	NA
XJE050616	chr7	151874148	151874148	c.8390delA	0	N	NA
XJE050616	chr3	41266101	41266101	c.98C>G	0	N	NA
XJE050616	chr17	7576861	7576861	c.985A>G	0	N	NA
XJE050616	chr7	140453136	140453136	c.1799T>C	0	N	NA
XJE050616	chr3	41266100	41266100	c.97T>C	0	N	NA
XJE050616	chr3	41266113	41266113	c.110C>G	0	N	NA
XJE050616	chr17	7578395	7578395	c.535C>T	0	N	NA
XJE050616	chr1	115256536	115256536	c.175G>A	0	N	NA
XJE050616	chr17	7578255	7578255	c.594A>T	0	N	NA
XJE050616	chr1	27106159	27106159	c.5770G>AA	0	N	NA
XJE050616	chr17	7578422	7578422	c.508A>G	0	N	NA
XJE050616	chr17	7577094	7577094	c.844C>T	0	N	NA
XJE050616	chr3	41266113	41266113	c.110C>A	0	N	NA
XJE050616	chr17	7577514	7577514	c.767C>T	0	N	NA
XJE050616	chr3	41266136	41266136	c.133T>C	0	N	NA
XJE050616	chr17	7577138	7577138	c.800G>C	0	N	NA
XJE050616	chr17	7579512	7579512	c.175G>A	0	N	NA
XJE031825	chr5	1295228	1295228	c.1-124C>T	0	N	NA
XJE031825	chr17	7577534	7577534	c.747G>T	0	N	NA
XJE031825	chr3	41266124	41266124	c.121A>G	0	N	NA
XJE031825	chr7	151874148	151874148	c.8390delA	0	N	NA
XJE031825	chr3	41266101	41266101	c.98C>G	0	N	NA
XJE031825	chr17	7576861	7576861	c.985A>G	0	N	NA
XJE031825	chr7	140453136	140453136	c.1799T>C	0	N	NA
XJE031825	chr3	41266100	41266100	c.97T>C	0	N	NA
XJE031825	chr3	41266113	41266113	c.110C>G	0	N	NA
XJE031825	chr17	7578395	7578395	c.535C>T	0	N	NA
XJE031825	chr1	115256536	115256536	c.175G>A	0	N	NA
XJE031825	chr17	7578255	7578255	c.594A>T	0	N	NA
XJE031825	chr1	27106159	27106159	c.5770G>AA	0	N	NA
XJE031825	chr17	7578422	7578422	c.508A>G	0	N	NA
XJE031825	chr17	7577094	7577094	c.844C>T	0	N	NA
XJE031825	chr3	41266113	41266113	c.110C>A	0	N	NA
XJE031825	chr17	7577514	7577514	c.767C>T	0	N	NA
XJE031825	chr3	41266136	41266136	c.133T>C	0	N	NA
XJE031825	chr17	7577138	7577138	c.800G>C	0	N	NA
XJE031825	chr17	7579512	7579512	c.175G>A	0	N	NA
XJE081127	chr5	1295228	1295228	c.1-124C>T	0	N	NA
XJE081127	chr17	7577534	7577534	c.747G>T	0	N	NA
XJE081127	chr3	41266124	41266124	c.121A>G	0	N	NA
XJE081127	chr7	151874148	151874148	c.8390delA	0	N	NA
XJE081127	chr3	41266101	41266101	c.98C>G	0	N	NA
XJE081127	chr17	7576861	7576861	c.985A>G	0	N	NA
XJE081127	chr7	140453136	140453136	c.1799T>C	0	N	NA
XJE081127	chr3	41266100	41266100	c.97T>C	0	N	NA
XJE081127	chr3	41266113	41266113	c.110C>G	0	N	NA
XJE081127	chr17	7578395	7578395	c.535C>T	0	N	NA
XJE081127	chr1	115256536	115256536	c.175G>A	0	N	NA
XJE081127	chr17	7578255	7578255	c.594A>T	0	N	NA
XJE081127	chr1	27106159	27106159	c.5770G>AA	0	N	NA
XJE081127	chr17	7578422	7578422	c.508A>G	0	N	NA
XJE081127	chr17	7577094	7577094	c.844C>T	0	N	NA
XJE081127	chr3	41266113	41266113	c.110C>A	0	N	NA
XJE081127	chr17	7577514	7577514	c.767C>T	0	N	NA
XJE081127	chr3	41266136	41266136	c.133T>C	0	N	NA
XJE081127	chr17	7577138	7577138	c.800G>C	0	N	NA
XJE081127	chr17	7579512	7579512	c.175G>A	0	N	NA
XJE030066	chr5	1295228	1295228	c.1-124C>T	0	N	NA
XJE030066	chr17	7577534	7577534	c.747G>T	0	N	NA
XJE030066	chr3	41266124	41266124	c.121A>G	0	N	NA
XJE030066	chr7	151874148	151874148	c.8390delA	0	N	NA
XJE030066	chr3	41266101	41266101	c.98C>G	0	N	NA
XJE030066	chr17	7576861	7576861	c.985A>G	0	N	NA
XJE030066	chr7	140453136	140453136	c.1799T>C	0	N	NA
XJE030066	chr3	41266100	41266100	c.97T>C	0	N	NA
XJE030066	chr3	41266113	41266113	c.110C>G	0	N	NA
XJE030066	chr17	7578395	7578395	c.535C>T	0	N	NA
XJE030066	chr1	115256536	115256536	c.175G>A	0	N	NA
XJE030066	chr17	7578255	7578255	c.594A>T	0	N	NA
XJE030066	chr1	27106159	27106159	c.5770G>AA	0	N	NA
XJE030066	chr17	7578422	7578422	c.508A>G	0	N	NA
XJE030066	chr17	7577094	7577094	c.844C>T	0	N	NA
XJE030066	chr3	41266113	41266113	c.110C>A	0	N	NA
XJE030066	chr17	7577514	7577514	c.767C>T	0	N	NA
XJE030066	chr3	41266136	41266136	c.133T>C	0	N	NA
XJE030066	chr17	7577138	7577138	c.800G>C	0	N	NA
XJE030066	chr17	7579512	7579512	c.175G>A	0	N	NA
XJE020277	chr5	1295228	1295228	c.1-124C>T	0	N	NA
XJE020277	chr17	7577534	7577534	c.747G>T	0	N	NA
XJE020277	chr3	41266124	41266124	c.121A>G	0	N	NA
XJE020277	chr7	151874148	151874148	c.8390delA	0	N	NA
XJE020277	chr3	41266101	41266101	c.98C>G	0	N	NA
XJE020277	chr17	7576861	7576861	c.985A>G	0	N	NA
XJE020277	chr7	140453136	140453136	c.1799T>C	0	N	NA
XJE020277	chr3	41266100	41266100	c.97T>C	0	N	NA
XJE020277	chr3	41266113	41266113	c.110C>G	0	N	NA
XJE020277	chr17	7578395	7578395	c.535C>T	0	N	NA
XJE020277	chr1	115256536	115256536	c.175G>A	0	N	NA
XJE020277	chr17	7578255	7578255	c.594A>T	0	N	NA
XJE020277	chr1	27106159	27106159	c.5770G>AA	0	N	NA
XJE020277	chr17	7578422	7578422	c.508A>G	0	N	NA
XJE020277	chr17	7577094	7577094	c.844C>T	0	N	NA
XJE020277	chr3	41266113	41266113	c.110C>A	0	N	NA
XJE020277	chr17	7577514	7577514	c.767C>T	0	N	NA
XJE020277	chr3	41266136	41266136	c.133T>C	0	N	NA
XJE020277	chr17	7577138	7577138	c.800G>C	0	N	NA
XJE020277	chr17	7579512	7579512	c.175G>A	0	N	NA
XJE050679	chr5	1295228	1295228	c.1-124C>T	0	N	NA
XJE050679	chr17	7577534	7577534	c.747G>T	0	N	NA
XJE050679	chr3	41266124	41266124	c.121A>G	0	N	NA
XJE050679	chr7	151874148	151874148	c.8390delA	0	N	NA
XJE050679	chr3	41266101	41266101	c.98C>G	0	N	NA
XJE050679	chr17	7576861	7576861	c.985A>G	0	N	NA
XJE050679	chr7	140453136	140453136	c.1799T>C	0	N	NA
XJE050679	chr3	41266100	41266100	c.97T>C	0	N	NA
XJE050679	chr3	41266113	41266113	c.110C>G	0	N	NA
XJE050679	chr17	7578395	7578395	c.535C>T	0	N	NA
XJE050679	chr1	115256536	115256536	c.175G>A	0	N	NA
XJE050679	chr17	7578255	7578255	c.594A>T	0	N	NA
XJE050679	chr1	27106159	27106159	c.5770G>AA	0	N	NA
XJE050679	chr17	7578422	7578422	c.508A>G	0	N	NA
XJE050679	chr17	7577094	7577094	c.844C>T	0	N	NA
XJE050679	chr3	41266113	41266113	c.110C>A	0	N	NA
XJE050679	chr17	7577514	7577514	c.767C>T	0	N	NA
XJE050679	chr3	41266136	41266136	c.133T>C	0	N	NA
XJE050679	chr17	7577138	7577138	c.800G>C	0	N	NA
XJE050679	chr17	7579512	7579512	c.175G>A	0	N	NA
XJE031188	chr5	1295228	1295228	c.1-124C>T	0	N	NA
XJE031188	chr17	7577534	7577534	c.747G>T	0	N	NA
XJE031188	chr3	41266124	41266124	c.121A>G	0	N	NA
XJE031188	chr7	151874148	151874148	c.8390delA	0	N	NA
XJE031188	chr3	41266101	41266101	c.98C>G	0	N	NA
XJE031188	chr17	7576861	7576861	c.985A>G	0	N	NA
XJE031188	chr7	140453136	140453136	c.1799T>C	0	N	NA
XJE031188	chr3	41266100	41266100	c.97T>C	0	N	NA
XJE031188	chr3	41266113	41266113	c.110C>G	0	N	NA
XJE031188	chr17	7578395	7578395	c.535C>T	0	N	NA
XJE031188	chr1	115256536	115256536	c.175G>A	0	N	NA
XJE031188	chr17	7578255	7578255	c.594A>T	0	N	NA
XJE031188	chr1	27106159	27106159	c.5770G>AA	0	N	NA
XJE031188	chr17	7578422	7578422	c.508A>G	0	N	NA
XJE031188	chr17	7577094	7577094	c.844C>T	0	N	NA
XJE031188	chr3	41266113	41266113	c.110C>A	0	N	NA
XJE031188	chr17	7577514	7577514	c.767C>T	0	N	NA
XJE031188	chr3	41266136	41266136	c.133T>C	0	N	NA
XJE031188	chr17	7577138	7577138	c.800G>C	0	N	NA
XJE031188	chr17	7579512	7579512	c.175G>A	0	N	NA
XJE050166	chr5	1295228	1295228	c.1-124C>T	0	N	NA
XJE050166	chr17	7577534	7577534	c.747G>T	0	N	NA
XJE050166	chr3	41266124	41266124	c.121A>G	0	N	NA
XJE050166	chr7	151874148	151874148	c.8390delA	0	N	NA
XJE050166	chr3	41266101	41266101	c.98C>G	0	N	NA
XJE050166	chr17	7576861	7576861	c.985A>G	0	N	NA
XJE050166	chr7	140453136	140453136	c.1799T>C	0	N	NA
XJE050166	chr3	41266100	41266100	c.97T>C	0	N	NA
XJE050166	chr3	41266113	41266113	c.110C>G	0	N	NA
XJE050166	chr17	7578395	7578395	c.535C>T	0	N	NA
XJE050166	chr1	115256536	115256536	c.175G>A	0	N	NA
XJE050166	chr17	7578255	7578255	c.594A>T	0	N	NA
XJE050166	chr1	27106159	27106159	c.5770G>AA	0	N	NA
XJE050166	chr17	7578422	7578422	c.508A>G	0	N	NA
XJE050166	chr17	7577094	7577094	c.844C>T	0	N	NA
XJE050166	chr3	41266113	41266113	c.110C>A	0	N	NA
XJE050166	chr17	7577514	7577514	c.767C>T	0	N	NA
XJE050166	chr3	41266136	41266136	c.133T>C	0	N	NA
XJE050166	chr17	7577138	7577138	c.800G>C	0	N	NA
XJE050166	chr17	7579512	7579512	c.175G>A	0	N	NA
XJE030201	chr5	1295228	1295228	c.1-124C>T	0	N	NA
XJE030201	chr17	7577534	7577534	c.747G>T	0	N	NA
XJE030201	chr3	41266124	41266124	c.121A>G	0	N	NA
XJE030201	chr7	151874148	151874148	c.8390delA	0	N	NA
XJE030201	chr3	41266101	41266101	c.98C>G	0	N	NA
XJE030201	chr17	7576861	7576861	c.985A>G	0	N	NA
XJE030201	chr7	140453136	140453136	c.1799T>C	0	N	NA
XJE030201	chr3	41266100	41266100	c.97T>C	0	N	NA
XJE030201	chr3	41266113	41266113	c.110C>G	0	N	NA
XJE030201	chr17	7578395	7578395	c.535C>T	0	N	NA
XJE030201	chr1	115256536	115256536	c.175G>A	0	N	NA
XJE030201	chr17	7578255	7578255	c.594A>T	0	N	NA
XJE030201	chr1	27106159	27106159	c.5770G>AA	0	N	NA
XJE030201	chr17	7578422	7578422	c.508A>G	0	N	NA
XJE030201	chr17	7577094	7577094	c.844C>T	0	N	NA
XJE030201	chr3	41266113	41266113	c.110C>A	0	N	NA
XJE030201	chr17	7577514	7577514	c.767C>T	0	N	NA
XJE030201	chr3	41266136	41266136	c.133T>C	0	N	NA
XJE030201	chr17	7577138	7577138	c.800G>C	0	N	NA
XJE030201	chr17	7579512	7579512	c.175G>A	0	N	NA
XJE091142	chr5	1295228	1295228	c.1-124C>T	0	N	NA
XJE091142	chr17	7577534	7577534	c.747G>T	0	N	NA
XJE091142	chr3	41266124	41266124	c.121A>G	0	N	NA
XJE091142	chr7	151874148	151874148	c.8390delA	0	N	NA
XJE091142	chr3	41266101	41266101	c.98C>G	0	N	NA
XJE091142	chr17	7576861	7576861	c.985A>G	0	N	NA
XJE091142	chr7	140453136	140453136	c.1799T>C	0	N	NA
XJE091142	chr3	41266100	41266100	c.97T>C	0	N	NA
XJE091142	chr3	41266113	41266113	c.110C>G	0	N	NA
XJE091142	chr17	7578395	7578395	c.535C>T	0	N	NA
XJE091142	chr1	115256536	115256536	c.175G>A	0	N	NA
XJE091142	chr17	7578255	7578255	c.594A>T	0	N	NA
XJE091142	chr1	27106159	27106159	c.5770G>AA	0	N	NA
XJE091142	chr17	7578422	7578422	c.508A>G	0	N	NA
XJE091142	chr17	7577094	7577094	c.844C>T	0	N	NA
XJE091142	chr3	41266113	41266113	c.110C>A	0	N	NA
XJE091142	chr17	7577514	7577514	c.767C>T	0	N	NA
XJE091142	chr3	41266136	41266136	c.133T>C	0	N	NA
XJE091142	chr17	7577138	7577138	c.800G>C	0	N	NA
XJE091142	chr17	7579512	7579512	c.175G>A	0	N	NA
XJE050385	chr5	1295228	1295228	c.1-124C>T	0	N	NA
XJE050385	chr17	7577534	7577534	c.747G>T	0	N	NA
XJE050385	chr3	41266124	41266124	c.121A>G	0	N	NA
XJE050385	chr7	151874148	151874148	c.8390delA	0	N	NA
XJE050385	chr3	41266101	41266101	c.98C>G	0	N	NA
XJE050385	chr17	7576861	7576861	c.985A>G	0	N	NA
XJE050385	chr7	140453136	140453136	c.1799T>C	0	N	NA
XJE050385	chr3	41266100	41266100	c.97T>C	0	N	NA
XJE050385	chr3	41266113	41266113	c.110C>G	0	N	NA
XJE050385	chr17	7578395	7578395	c.535C>T	0	N	NA
XJE050385	chr1	115256536	115256536	c.175G>A	0	N	NA
XJE050385	chr17	7578255	7578255	c.594A>T	0	N	NA
XJE050385	chr1	27106159	27106159	c.5770G>AA	0	N	NA
XJE050385	chr17	7578422	7578422	c.508A>G	0	N	NA
XJE050385	chr17	7577094	7577094	c.844C>T	0	N	NA
XJE050385	chr3	41266113	41266113	c.110C>A	0	N	NA
XJE050385	chr17	7577514	7577514	c.767C>T	0	N	NA
XJE050385	chr3	41266136	41266136	c.133T>C	0	N	NA
XJE050385	chr17	7577138	7577138	c.800G>C	0	N	NA
XJE050385	chr17	7579512	7579512	c.175G>A	0	N	NA
XJE050014	chr5	1295228	1295228	c.1-124C>T	0	N	NA
XJE050014	chr17	7577534	7577534	c.747G>T	0	N	NA
XJE050014	chr3	41266124	41266124	c.121A>G	0	N	NA
XJE050014	chr7	151874148	151874148	c.8390delA	0	N	NA
XJE050014	chr3	41266101	41266101	c.98C>G	0	N	NA
XJE050014	chr17	7576861	7576861	c.985A>G	0	N	NA
XJE050014	chr7	140453136	140453136	c.1799T>C	0	N	NA
XJE050014	chr3	41266100	41266100	c.97T>C	0	N	NA
XJE050014	chr3	41266113	41266113	c.110C>G	0	N	NA
XJE050014	chr17	7578395	7578395	c.535C>T	0	N	NA
XJE050014	chr1	115256536	115256536	c.175G>A	0	N	NA
XJE050014	chr17	7578255	7578255	c.594A>T	0	N	NA
XJE050014	chr1	27106159	27106159	c.5770G>AA	0	N	NA
XJE050014	chr17	7578422	7578422	c.508A>G	0	N	NA
XJE050014	chr17	7577094	7577094	c.844C>T	0	N	NA
XJE050014	chr3	41266113	41266113	c.110C>A	0	N	NA
XJE050014	chr17	7577514	7577514	c.767C>T	0	N	NA
XJE050014	chr3	41266136	41266136	c.133T>C	0	N	NA
XJE050014	chr17	7577138	7577138	c.800G>C	0	N	NA
XJE050014	chr17	7579512	7579512	c.175G>A	0	N	NA
XJE050291	chr5	1295228	1295228	c.1-124C>T	0	N	NA
XJE050291	chr17	7577534	7577534	c.747G>T	0	N	NA
XJE050291	chr3	41266124	41266124	c.121A>G	0	N	NA
XJE050291	chr7	151874148	151874148	c.8390delA	0	N	NA
XJE050291	chr3	41266101	41266101	c.98C>G	0	N	NA
XJE050291	chr17	7576861	7576861	c.985A>G	0	N	NA
XJE050291	chr7	140453136	140453136	c.1799T>C	0	N	NA
XJE050291	chr3	41266100	41266100	c.97T>C	0	N	NA
XJE050291	chr3	41266113	41266113	c.110C>G	0	N	NA
XJE050291	chr17	7578395	7578395	c.535C>T	0	N	NA
XJE050291	chr1	115256536	115256536	c.175G>A	0	N	NA
XJE050291	chr17	7578255	7578255	c.594A>T	0	N	NA
XJE050291	chr1	27106159	27106159	c.5770G>AA	0	N	NA
XJE050291	chr17	7578422	7578422	c.508A>G	0	N	NA
XJE050291	chr17	7577094	7577094	c.844C>T	0	N	NA
XJE050291	chr3	41266113	41266113	c.110C>A	0	N	NA
XJE050291	chr17	7577514	7577514	c.767C>T	0	N	NA
XJE050291	chr3	41266136	41266136	c.133T>C	0	N	NA
XJE050291	chr17	7577138	7577138	c.800G>C	0	N	NA
XJE050291	chr17	7579512	7579512	c.175G>A	0	N	NA
XJE031982	chr5	1295228	1295228	c.1-124C>T	0	N	NA
XJE031982	chr17	7577534	7577534	c.747G>T	0	N	NA
XJE031982	chr3	41266124	41266124	c.121A>G	0	N	NA
XJE031982	chr7	151874148	151874148	c.8390delA	0	N	NA
XJE031982	chr3	41266101	41266101	c.98C>G	0	N	NA
XJE031982	chr17	7576861	7576861	c.985A>G	0	N	NA
XJE031982	chr7	140453136	140453136	c.1799T>C	0	N	NA
XJE031982	chr3	41266100	41266100	c.97T>C	0	N	NA
XJE031982	chr3	41266113	41266113	c.110C>G	0	N	NA
XJE031982	chr17	7578395	7578395	c.535C>T	0	N	NA
XJE031982	chr1	115256536	115256536	c.175G>A	0	N	NA
XJE031982	chr17	7578255	7578255	c.594A>T	0	N	NA
XJE031982	chr1	27106159	27106159	c.5770G>AA	0	N	NA
XJE031982	chr17	7578422	7578422	c.508A>G	0	N	NA
XJE031982	chr17	7577094	7577094	c.844C>T	0	N	NA
XJE031982	chr3	41266113	41266113	c.110C>A	0	N	NA
XJE031982	chr17	7577514	7577514	c.767C>T	0	N	NA
XJE031982	chr3	41266136	41266136	c.133T>C	0	N	NA
XJE031982	chr17	7577138	7577138	c.800G>C	0	N	NA
XJE031982	chr17	7579512	7579512	c.175G>A	0	N	NA
XJE051575	chr5	1295228	1295228	c.1-124C>T	0	N	NA
XJE051575	chr17	7577534	7577534	c.747G>T	0	N	NA
XJE051575	chr3	41266124	41266124	c.121A>G	0	N	NA
XJE051575	chr7	151874148	151874148	c.8390delA	0	N	NA
XJE051575	chr3	41266101	41266101	c.98C>G	0	N	NA
XJE051575	chr17	7576861	7576861	c.985A>G	0	N	NA
XJE051575	chr7	140453136	140453136	c.1799T>C	0	N	NA
XJE051575	chr3	41266100	41266100	c.97T>C	0	N	NA
XJE051575	chr3	41266113	41266113	c.110C>G	0	N	NA
XJE051575	chr17	7578395	7578395	c.535C>T	0	N	NA
XJE051575	chr1	115256536	115256536	c.175G>A	0	N	NA
XJE051575	chr17	7578255	7578255	c.594A>T	0	N	NA
XJE051575	chr1	27106159	27106159	c.5770G>AA	0	N	NA
XJE051575	chr17	7578422	7578422	c.508A>G	0	N	NA
XJE051575	chr17	7577094	7577094	c.844C>T	0	N	NA
XJE051575	chr3	41266113	41266113	c.110C>A	0	N	NA
XJE051575	chr17	7577514	7577514	c.767C>T	0	N	NA
XJE051575	chr3	41266136	41266136	c.133T>C	0	N	NA
XJE051575	chr17	7577138	7577138	c.800G>C	0	N	NA
XJE051575	chr17	7579512	7579512	c.175G>A	0	N	NA
XJE070867	chr5	1295228	1295228	c.1-124C>T	0	N	NA
XJE070867	chr17	7577534	7577534	c.747G>T	0	N	NA
XJE070867	chr3	41266124	41266124	c.121A>G	0	N	NA
XJE070867	chr7	151874148	151874148	c.8390delA	0	N	NA
XJE070867	chr3	41266101	41266101	c.98C>G	0	N	NA
XJE070867	chr17	7576861	7576861	c.985A>G	0	N	NA
XJE070867	chr7	140453136	140453136	c.1799T>C	0	N	NA
XJE070867	chr3	41266100	41266100	c.97T>C	0	N	NA
XJE070867	chr3	41266113	41266113	c.110C>G	0	N	NA
XJE070867	chr17	7578395	7578395	c.535C>T	0	N	NA
XJE070867	chr1	115256536	115256536	c.175G>A	0	N	NA
XJE070867	chr17	7578255	7578255	c.594A>T	0	N	NA
XJE070867	chr1	27106159	27106159	c.5770G>AA	0	N	NA
XJE070867	chr17	7578422	7578422	c.508A>G	0	N	NA
XJE070867	chr17	7577094	7577094	c.844C>T	0	N	NA
XJE070867	chr3	41266113	41266113	c.110C>A	0	N	NA
XJE070867	chr17	7577514	7577514	c.767C>T	0	N	NA
XJE070867	chr3	41266136	41266136	c.133T>C	0	N	NA
XJE070867	chr17	7577138	7577138	c.800G>C	0	N	NA
XJE070867	chr17	7579512	7579512	c.175G>A	0	N	NA
XJE031686	chr5	1295228	1295228	c.1-124C>T	0	N	NA
XJE031686	chr17	7577534	7577534	c.747G>T	0	N	NA
XJE031686	chr3	41266124	41266124	c.121A>G	0	N	NA
XJE031686	chr7	151874148	151874148	c.8390delA	0	N	NA
XJE031686	chr3	41266101	41266101	c.98C>G	0	N	NA
XJE031686	chr17	7576861	7576861	c.985A>G	0	N	NA
XJE031686	chr7	140453136	140453136	c.1799T>C	0	N	NA
XJE031686	chr3	41266100	41266100	c.97T>C	0	N	NA
XJE031686	chr3	41266113	41266113	c.110C>G	0	N	NA
XJE031686	chr17	7578395	7578395	c.535C>T	0	N	NA
XJE031686	chr1	115256536	115256536	c.175G>A	0	N	NA
XJE031686	chr17	7578255	7578255	c.594A>T	0	N	NA
XJE031686	chr1	27106159	27106159	c.5770G>AA	0	N	NA
XJE031686	chr17	7578422	7578422	c.508A>G	0	N	NA
XJE031686	chr17	7577094	7577094	c.844C>T	0	N	NA
XJE031686	chr3	41266113	41266113	c.110C>A	0	N	NA
XJE031686	chr17	7577514	7577514	c.767C>T	0	N	NA
XJE031686	chr3	41266136	41266136	c.133T>C	0	N	NA
XJE031686	chr17	7577138	7577138	c.800G>C	0	N	NA
XJE031686	chr17	7579512	7579512	c.175G>A	0	N	NA
XJE030116	chr5	1295228	1295228	c.1-124C>T	0	N	NA
XJE030116	chr17	7577534	7577534	c.747G>T	0	N	NA
XJE030116	chr3	41266124	41266124	c.121A>G	0	N	NA
XJE030116	chr7	151874148	151874148	c.8390delA	0	N	NA
XJE030116	chr3	41266101	41266101	c.98C>G	0	N	NA
XJE030116	chr17	7576861	7576861	c.985A>G	0	N	NA
XJE030116	chr7	140453136	140453136	c.1799T>C	0	N	NA
XJE030116	chr3	41266100	41266100	c.97T>C	0	N	NA
XJE030116	chr3	41266113	41266113	c.110C>G	0	N	NA
XJE030116	chr17	7578395	7578395	c.535C>T	0	N	NA
XJE030116	chr1	115256536	115256536	c.175G>A	0	N	NA
XJE030116	chr17	7578255	7578255	c.594A>T	0	N	NA
XJE030116	chr1	27106159	27106159	c.5770G>AA	0	N	NA
XJE030116	chr17	7578422	7578422	c.508A>G	0	N	NA
XJE030116	chr17	7577094	7577094	c.844C>T	0	N	NA
XJE030116	chr3	41266113	41266113	c.110C>A	0	N	NA
XJE030116	chr17	7577514	7577514	c.767C>T	0	N	NA
XJE030116	chr3	41266136	41266136	c.133T>C	0	N	NA
XJE030116	chr17	7577138	7577138	c.800G>C	0	N	NA
XJE030116	chr17	7579512	7579512	c.175G>A	0	N	NA
XJE030112	chr5	1295228	1295228	c.1-124C>T	0	N	NA
XJE030112	chr17	7577534	7577534	c.747G>T	0	N	NA
XJE030112	chr3	41266124	41266124	c.121A>G	0	N	NA
XJE030112	chr7	151874148	151874148	c.8390delA	0	N	NA
XJE030112	chr3	41266101	41266101	c.98C>G	0	N	NA
XJE030112	chr17	7576861	7576861	c.985A>G	0	N	NA
XJE030112	chr7	140453136	140453136	c.1799T>C	0	N	NA
XJE030112	chr3	41266100	41266100	c.97T>C	0	N	NA
XJE030112	chr3	41266113	41266113	c.110C>G	0	N	NA
XJE030112	chr17	7578395	7578395	c.535C>T	0	N	NA
XJE030112	chr1	115256536	115256536	c.175G>A	0	N	NA
XJE030112	chr17	7578255	7578255	c.594A>T	0	N	NA
XJE030112	chr1	27106159	27106159	c.5770G>AA	0	N	NA
XJE030112	chr17	7578422	7578422	c.508A>G	0	N	NA
XJE030112	chr17	7577094	7577094	c.844C>T	0	N	NA
XJE030112	chr3	41266113	41266113	c.110C>A	0	N	NA
XJE030112	chr17	7577514	7577514	c.767C>T	0	N	NA
XJE030112	chr3	41266136	41266136	c.133T>C	0	N	NA
XJE030112	chr17	7577138	7577138	c.800G>C	0	N	NA
XJE030112	chr17	7579512	7579512	c.175G>A	0	N	NA
XJE051487	chr5	1295228	1295228	c.1-124C>T	0	N	NA
XJE051487	chr17	7577534	7577534	c.747G>T	0	N	NA
XJE051487	chr3	41266124	41266124	c.121A>G	0	N	NA
XJE051487	chr7	151874148	151874148	c.8390delA	0	N	NA
XJE051487	chr3	41266101	41266101	c.98C>G	0	N	NA
XJE051487	chr17	7576861	7576861	c.985A>G	0	N	NA
XJE051487	chr7	140453136	140453136	c.1799T>C	0	N	NA
XJE051487	chr3	41266100	41266100	c.97T>C	0	N	NA
XJE051487	chr3	41266113	41266113	c.110C>G	0	N	NA
XJE051487	chr17	7578395	7578395	c.535C>T	0	N	NA
XJE051487	chr1	115256536	115256536	c.175G>A	0	N	NA
XJE051487	chr17	7578255	7578255	c.594A>T	0	N	NA
XJE051487	chr1	27106159	27106159	c.5770G>AA	0	N	NA
XJE051487	chr17	7578422	7578422	c.508A>G	0	N	NA
XJE051487	chr17	7577094	7577094	c.844C>T	0	N	NA
XJE051487	chr3	41266113	41266113	c.110C>A	0	N	NA
XJE051487	chr17	7577514	7577514	c.767C>T	0	N	NA
XJE051487	chr3	41266136	41266136	c.133T>C	0	N	NA
[truncated: 9,543 more rows]

## Sheet: Table S12
Table S12. Analysis of top 20 gene mutations in paired cfDNA and tissue samples of healthy controls
Sample	Chromosome	Start	End	Nucleotide change	Ratio	Mutations in cfDNA	Mutations in tumor tissue
XJA022	chr5	1295228	1295228	c.1-124C>T	0	N	NA
XJA022	chr17	7577534	7577534	c.747G>T	0	N	NA
XJA022	chr3	41266124	41266124	c.121A>G	0	N	NA
XJA022	chr7	151874148	151874148	c.8390delA	0	N	NA
XJA022	chr3	41266101	41266101	c.98C>G	0	N	NA
XJA022	chr17	7576861	7576861	c.985A>G	0	N	NA
XJA022	chr7	140453136	140453136	c.1799T>C	0	N	NA
XJA022	chr3	41266100	41266100	c.97T>C	0	N	NA
XJA022	chr3	41266113	41266113	c.110C>G	0	N	NA
XJA022	chr17	7578395	7578395	c.535C>T	0	N	NA
XJA022	chr1	115256536	115256536	c.175G>A	0	N	NA
XJA022	chr17	7578255	7578255	c.594A>T	0	N	NA
XJA022	chr1	27106159	27106159	c.5770G>AA	0	N	NA
XJA022	chr17	7578422	7578422	c.508A>G	0	N	NA
XJA022	chr17	7577094	7577094	c.844C>T	0	N	NA
XJA022	chr3	41266113	41266113	c.110C>A	0	N	NA
XJA022	chr17	7577514	7577514	c.767C>T	0	N	NA
XJA022	chr3	41266136	41266136	c.133T>C	0	N	NA
XJA022	chr17	7577138	7577138	c.800G>C	0	N	NA
XJA022	chr17	7579512	7579512	c.175G>A	0	N	NA
XJA024	chr5	1295228	1295228	c.1-124C>T	0	N	NA
XJA024	chr17	7577534	7577534	c.747G>T	0	N	NA
XJA024	chr3	41266124	41266124	c.121A>G	0	N	NA
XJA024	chr7	151874148	151874148	c.8390delA	0	N	NA
XJA024	chr3	41266101	41266101	c.98C>G	0	N	NA
XJA024	chr17	7576861	7576861	c.985A>G	0	N	NA
XJA024	chr7	140453136	140453136	c.1799T>C	0	N	NA
XJA024	chr3	41266100	41266100	c.97T>C	0	N	NA
XJA024	chr3	41266113	41266113	c.110C>G	0	N	NA
XJA024	chr17	7578395	7578395	c.535C>T	0	N	NA
XJA024	chr1	115256536	115256536	c.175G>A	0	N	NA
XJA024	chr17	7578255	7578255	c.594A>T	0	N	NA
XJA024	chr1	27106159	27106159	c.5770G>AA	0	N	NA
XJA024	chr17	7578422	7578422	c.508A>G	0	N	NA
XJA024	chr17	7577094	7577094	c.844C>T	0	N	NA
XJA024	chr3	41266113	41266113	c.110C>A	0	N	NA
XJA024	chr17	7577514	7577514	c.767C>T	0	N	NA
XJA024	chr3	41266136	41266136	c.133T>C	0	N	NA
XJA024	chr17	7577138	7577138	c.800G>C	0	N	NA
XJA024	chr17	7579512	7579512	c.175G>A	0	N	NA
XJA025	chr5	1295228	1295228	c.1-124C>T	0	N	NA
XJA025	chr17	7577534	7577534	c.747G>T	0	N	NA
XJA025	chr3	41266124	41266124	c.121A>G	0	N	NA
XJA025	chr7	151874148	151874148	c.8390delA	0	N	NA
XJA025	chr3	41266101	41266101	c.98C>G	0	N	NA
XJA025	chr17	7576861	7576861	c.985A>G	0	N	NA
XJA025	chr7	140453136	140453136	c.1799T>C	0	N	NA
XJA025	chr3	41266100	41266100	c.97T>C	0	N	NA
XJA025	chr3	41266113	41266113	c.110C>G	0	N	NA
XJA025	chr17	7578395	7578395	c.535C>T	0	N	NA
XJA025	chr1	115256536	115256536	c.175G>A	0	N	NA
XJA025	chr17	7578255	7578255	c.594A>T	0	N	NA
XJA025	chr1	27106159	27106159	c.5770G>AA	0	N	NA
XJA025	chr17	7578422	7578422	c.508A>G	0	N	NA
XJA025	chr17	7577094	7577094	c.844C>T	0	N	NA
XJA025	chr3	41266113	41266113	c.110C>A	0	N	NA
XJA025	chr17	7577514	7577514	c.767C>T	0	N	NA
XJA025	chr3	41266136	41266136	c.133T>C	0	N	NA
XJA025	chr17	7577138	7577138	c.800G>C	0	N	NA
XJA025	chr17	7579512	7579512	c.175G>A	0	N	NA
XJA027	chr5	1295228	1295228	c.1-124C>T	0	N	NA
XJA027	chr17	7577534	7577534	c.747G>T	0	N	NA
XJA027	chr3	41266124	41266124	c.121A>G	0	N	NA
XJA027	chr7	151874148	151874148	c.8390delA	0	N	NA
XJA027	chr3	41266101	41266101	c.98C>G	0	N	NA
XJA027	chr17	7576861	7576861	c.985A>G	0	N	NA
XJA027	chr7	140453136	140453136	c.1799T>C	0	N	NA
XJA027	chr3	41266100	41266100	c.97T>C	0	N	NA
XJA027	chr3	41266113	41266113	c.110C>G	0	N	NA
XJA027	chr17	7578395	7578395	c.535C>T	0	N	NA
XJA027	chr1	115256536	115256536	c.175G>A	0	N	NA
XJA027	chr17	7578255	7578255	c.594A>T	0	N	NA
XJA027	chr1	27106159	27106159	c.5770G>AA	0	N	NA
XJA027	chr17	7578422	7578422	c.508A>G	0	N	NA
XJA027	chr17	7577094	7577094	c.844C>T	0	N	NA
XJA027	chr3	41266113	41266113	c.110C>A	0	N	NA
XJA027	chr17	7577514	7577514	c.767C>T	0	N	NA
XJA027	chr3	41266136	41266136	c.133T>C	0	N	NA
XJA027	chr17	7577138	7577138	c.800G>C	0	N	NA
XJA027	chr17	7579512	7579512	c.175G>A	0	N	NA
XJA028	chr5	1295228	1295228	c.1-124C>T	0	N	NA
XJA028	chr17	7577534	7577534	c.747G>T	0	N	NA
XJA028	chr3	41266124	41266124	c.121A>G	0	N	NA
XJA028	chr7	151874148	151874148	c.8390delA	0	N	NA
XJA028	chr3	41266101	41266101	c.98C>G	0	N	NA
XJA028	chr17	7576861	7576861	c.985A>G	0	N	NA
XJA028	chr7	140453136	140453136	c.1799T>C	0	N	NA
XJA028	chr3	41266100	41266100	c.97T>C	0	N	NA
XJA028	chr3	41266113	41266113	c.110C>G	0	N	NA
XJA028	chr17	7578395	7578395	c.535C>T	0	N	NA
XJA028	chr1	115256536	115256536	c.175G>A	0	N	NA
XJA028	chr17	7578255	7578255	c.594A>T	0	N	NA
XJA028	chr1	27106159	27106159	c.5770G>AA	0	N	NA
XJA028	chr17	7578422	7578422	c.508A>G	0	N	NA
XJA028	chr17	7577094	7577094	c.844C>T	0	N	NA
XJA028	chr3	41266113	41266113	c.110C>A	0	N	NA
XJA028	chr17	7577514	7577514	c.767C>T	0	N	NA
XJA028	chr3	41266136	41266136	c.133T>C	0	N	NA
XJA028	chr17	7577138	7577138	c.800G>C	0	N	NA
XJA028	chr17	7579512	7579512	c.175G>A	0	N	NA
XJA029	chr5	1295228	1295228	c.1-124C>T	0	N	NA
XJA029	chr17	7577534	7577534	c.747G>T	0	N	NA
XJA029	chr3	41266124	41266124	c.121A>G	0	N	NA
XJA029	chr7	151874148	151874148	c.8390delA	0	N	NA
XJA029	chr3	41266101	41266101	c.98C>G	0	N	NA
XJA029	chr17	7576861	7576861	c.985A>G	0	N	NA
XJA029	chr7	140453136	140453136	c.1799T>C	0	N	NA
XJA029	chr3	41266100	41266100	c.97T>C	0	N	NA
XJA029	chr3	41266113	41266113	c.110C>G	0	N	NA
XJA029	chr17	7578395	7578395	c.535C>T	0	N	NA
XJA029	chr1	115256536	115256536	c.175G>A	0	N	NA
XJA029	chr17	7578255	7578255	c.594A>T	0	N	NA
XJA029	chr1	27106159	27106159	c.5770G>AA	0	N	NA
XJA029	chr17	7578422	7578422	c.508A>G	0	N	NA
XJA029	chr17	7577094	7577094	c.844C>T	0	N	NA
XJA029	chr3	41266113	41266113	c.110C>A	0	N	NA
XJA029	chr17	7577514	7577514	c.767C>T	0	N	NA
XJA029	chr3	41266136	41266136	c.133T>C	0	N	NA
XJA029	chr17	7577138	7577138	c.800G>C	0	N	NA
XJA029	chr17	7579512	7579512	c.175G>A	0	N	NA
XJA032	chr5	1295228	1295228	c.1-124C>T	0	N	NA
XJA032	chr17	7577534	7577534	c.747G>T	0	N	NA
XJA032	chr3	41266124	41266124	c.121A>G	0	N	NA
XJA032	chr7	151874148	151874148	c.8390delA	0	N	NA
XJA032	chr3	41266101	41266101	c.98C>G	0	N	NA
XJA032	chr17	7576861	7576861	c.985A>G	0	N	NA
XJA032	chr7	140453136	140453136	c.1799T>C	0	N	NA
XJA032	chr3	41266100	41266100	c.97T>C	0	N	NA
XJA032	chr3	41266113	41266113	c.110C>G	0	N	NA
XJA032	chr17	7578395	7578395	c.535C>T	0	N	NA
XJA032	chr1	115256536	115256536	c.175G>A	0	N	NA
XJA032	chr17	7578255	7578255	c.594A>T	0	N	NA
XJA032	chr1	27106159	27106159	c.5770G>AA	0	N	NA
XJA032	chr17	7578422	7578422	c.508A>G	0	N	NA
XJA032	chr17	7577094	7577094	c.844C>T	0	N	NA
XJA032	chr3	41266113	41266113	c.110C>A	0	N	NA
XJA032	chr17	7577514	7577514	c.767C>T	0	N	NA
XJA032	chr3	41266136	41266136	c.133T>C	0	N	NA
XJA032	chr17	7577138	7577138	c.800G>C	0	N	NA
XJA032	chr17	7579512	7579512	c.175G>A	0	N	NA
XJA033	chr5	1295228	1295228	c.1-124C>T	0	N	NA
XJA033	chr17	7577534	7577534	c.747G>T	0	N	NA
XJA033	chr3	41266124	41266124	c.121A>G	0	N	NA
XJA033	chr7	151874148	151874148	c.8390delA	0	N	NA
XJA033	chr3	41266101	41266101	c.98C>G	0	N	NA
XJA033	chr17	7576861	7576861	c.985A>G	0	N	NA
XJA033	chr7	140453136	140453136	c.1799T>C	0	N	NA
XJA033	chr3	41266100	41266100	c.97T>C	0	N	NA
XJA033	chr3	41266113	41266113	c.110C>G	0	N	NA
XJA033	chr17	7578395	7578395	c.535C>T	0	N	NA
XJA033	chr1	115256536	115256536	c.175G>A	0	N	NA
XJA033	chr17	7578255	7578255	c.594A>T	0	N	NA
XJA033	chr1	27106159	27106159	c.5770G>AA	0	N	NA
XJA033	chr17	7578422	7578422	c.508A>G	0	N	NA
XJA033	chr17	7577094	7577094	c.844C>T	0	N	NA
XJA033	chr3	41266113	41266113	c.110C>A	0	N	NA
XJA033	chr17	7577514	7577514	c.767C>T	0	N	NA
XJA033	chr3	41266136	41266136	c.133T>C	0	N	NA
XJA033	chr17	7577138	7577138	c.800G>C	0	N	NA
XJA033	chr17	7579512	7579512	c.175G>A	0	N	NA
XJA035	chr5	1295228	1295228	c.1-124C>T	0	N	NA
XJA035	chr17	7577534	7577534	c.747G>T	0	N	NA
XJA035	chr3	41266124	41266124	c.121A>G	0	N	NA
XJA035	chr7	151874148	151874148	c.8390delA	0	N	NA
XJA035	chr3	41266101	41266101	c.98C>G	0	N	NA
XJA035	chr17	7576861	7576861	c.985A>G	0	N	NA
XJA035	chr7	140453136	140453136	c.1799T>C	0	N	NA
XJA035	chr3	41266100	41266100	c.97T>C	0	N	NA
XJA035	chr3	41266113	41266113	c.110C>G	0	N	NA
XJA035	chr17	7578395	7578395	c.535C>T	0	N	NA
XJA035	chr1	115256536	115256536	c.175G>A	0	N	NA
XJA035	chr17	7578255	7578255	c.594A>T	0	N	NA
XJA035	chr1	27106159	27106159	c.5770G>AA	0	N	NA
XJA035	chr17	7578422	7578422	c.508A>G	0	N	NA
XJA035	chr17	7577094	7577094	c.844C>T	0	N	NA
XJA035	chr3	41266113	41266113	c.110C>A	0	N	NA
XJA035	chr17	7577514	7577514	c.767C>T	0	N	NA
XJA035	chr3	41266136	41266136	c.133T>C	0	N	NA
XJA035	chr17	7577138	7577138	c.800G>C	0	N	NA
XJA035	chr17	7579512	7579512	c.175G>A	0	N	NA
XJA036	chr5	1295228	1295228	c.1-124C>T	0	N	NA
XJA036	chr17	7577534	7577534	c.747G>T	0	N	NA
XJA036	chr3	41266124	41266124	c.121A>G	0	N	NA
XJA036	chr7	151874148	151874148	c.8390delA	0	N	NA
XJA036	chr3	41266101	41266101	c.98C>G	0	N	NA
XJA036	chr17	7576861	7576861	c.985A>G	0	N	NA
XJA036	chr7	140453136	140453136	c.1799T>C	0	N	NA
XJA036	chr3	41266100	41266100	c.97T>C	0	N	NA
XJA036	chr3	41266113	41266113	c.110C>G	0	N	NA
XJA036	chr17	7578395	7578395	c.535C>T	0	N	NA
XJA036	chr1	115256536	115256536	c.175G>A	0	N	NA
XJA036	chr17	7578255	7578255	c.594A>T	0	N	NA
XJA036	chr1	27106159	27106159	c.5770G>AA	0	N	NA
XJA036	chr17	7578422	7578422	c.508A>G	0	N	NA
XJA036	chr17	7577094	7577094	c.844C>T	0	N	NA
XJA036	chr3	41266113	41266113	c.110C>A	0	N	NA
XJA036	chr17	7577514	7577514	c.767C>T	0	N	NA
XJA036	chr3	41266136	41266136	c.133T>C	0	N	NA
XJA036	chr17	7577138	7577138	c.800G>C	0	N	NA
XJA036	chr17	7579512	7579512	c.175G>A	0	N	NA
XJA037	chr5	1295228	1295228	c.1-124C>T	0	N	NA
XJA037	chr17	7577534	7577534	c.747G>T	0	N	NA
XJA037	chr3	41266124	41266124	c.121A>G	0	N	NA
XJA037	chr7	151874148	151874148	c.8390delA	0	N	NA
XJA037	chr3	41266101	41266101	c.98C>G	0	N	NA
XJA037	chr17	7576861	7576861	c.985A>G	0	N	NA
XJA037	chr7	140453136	140453136	c.1799T>C	0	N	NA
XJA037	chr3	41266100	41266100	c.97T>C	0	N	NA
XJA037	chr3	41266113	41266113	c.110C>G	0	N	NA
XJA037	chr17	7578395	7578395	c.535C>T	0	N	NA
XJA037	chr1	115256536	115256536	c.175G>A	0	N	NA
XJA037	chr17	7578255	7578255	c.594A>T	0	N	NA
XJA037	chr1	27106159	27106159	c.5770G>AA	0	N	NA
XJA037	chr17	7578422	7578422	c.508A>G	0	N	NA
XJA037	chr17	7577094	7577094	c.844C>T	0	N	NA
XJA037	chr3	41266113	41266113	c.110C>A	0	N	NA
XJA037	chr17	7577514	7577514	c.767C>T	0	N	NA
XJA037	chr3	41266136	41266136	c.133T>C	0	N	NA
XJA037	chr17	7577138	7577138	c.800G>C	0	N	NA
XJA037	chr17	7579512	7579512	c.175G>A	0	N	NA
XJA038	chr5	1295228	1295228	c.1-124C>T	0	N	NA
XJA038	chr17	7577534	7577534	c.747G>T	0	N	NA
XJA038	chr3	41266124	41266124	c.121A>G	0	N	NA
XJA038	chr7	151874148	151874148	c.8390delA	0	N	NA
XJA038	chr3	41266101	41266101	c.98C>G	0	N	NA
XJA038	chr17	7576861	7576861	c.985A>G	0	N	NA
XJA038	chr7	140453136	140453136	c.1799T>C	0	N	NA
XJA038	chr3	41266100	41266100	c.97T>C	0	N	NA
XJA038	chr3	41266113	41266113	c.110C>G	0	N	NA
XJA038	chr17	7578395	7578395	c.535C>T	0	N	NA
XJA038	chr1	115256536	115256536	c.175G>A	0	N	NA
XJA038	chr17	7578255	7578255	c.594A>T	0	N	NA
XJA038	chr1	27106159	27106159	c.5770G>AA	0	N	NA
XJA038	chr17	7578422	7578422	c.508A>G	0	N	NA
XJA038	chr17	7577094	7577094	c.844C>T	0	N	NA
XJA038	chr3	41266113	41266113	c.110C>A	0	N	NA
XJA038	chr17	7577514	7577514	c.767C>T	0	N	NA
XJA038	chr3	41266136	41266136	c.133T>C	0	N	NA
XJA038	chr17	7577138	7577138	c.800G>C	0	N	NA
XJA038	chr17	7579512	7579512	c.175G>A	0	N	NA
XJA039	chr5	1295228	1295228	c.1-124C>T	0	N	NA
XJA039	chr17	7577534	7577534	c.747G>T	0	N	NA
XJA039	chr3	41266124	41266124	c.121A>G	0	N	NA
XJA039	chr7	151874148	151874148	c.8390delA	0	N	NA
XJA039	chr3	41266101	41266101	c.98C>G	0	N	NA
XJA039	chr17	7576861	7576861	c.985A>G	0	N	NA
XJA039	chr7	140453136	140453136	c.1799T>C	0	N	NA
XJA039	chr3	41266100	41266100	c.97T>C	0	N	NA
XJA039	chr3	41266113	41266113	c.110C>G	0	N	NA
XJA039	chr17	7578395	7578395	c.535C>T	0	N	NA
XJA039	chr1	115256536	115256536	c.175G>A	0	N	NA
XJA039	chr17	7578255	7578255	c.594A>T	0	N	NA
XJA039	chr1	27106159	27106159	c.5770G>AA	0	N	NA
XJA039	chr17	7578422	7578422	c.508A>G	0	N	NA
XJA039	chr17	7577094	7577094	c.844C>T	0	N	NA
XJA039	chr3	41266113	41266113	c.110C>A	0	N	NA
XJA039	chr17	7577514	7577514	c.767C>T	0	N	NA
XJA039	chr3	41266136	41266136	c.133T>C	0	N	NA
XJA039	chr17	7577138	7577138	c.800G>C	0	N	NA
XJA039	chr17	7579512	7579512	c.175G>A	0	N	NA
XJA042	chr5	1295228	1295228	c.1-124C>T	0	N	NA
XJA042	chr17	7577534	7577534	c.747G>T	0	N	NA
XJA042	chr3	41266124	41266124	c.121A>G	0	N	NA
XJA042	chr7	151874148	151874148	c.8390delA	0	N	NA
XJA042	chr3	41266101	41266101	c.98C>G	0	N	NA
XJA042	chr17	7576861	7576861	c.985A>G	0	N	NA
XJA042	chr7	140453136	140453136	c.1799T>C	0	N	NA
XJA042	chr3	41266100	41266100	c.97T>C	0	N	NA
XJA042	chr3	41266113	41266113	c.110C>G	0	N	NA
XJA042	chr17	7578395	7578395	c.535C>T	0	N	NA
XJA042	chr1	115256536	115256536	c.175G>A	0	N	NA
XJA042	chr17	7578255	7578255	c.594A>T	0	N	NA
XJA042	chr1	27106159	27106159	c.5770G>AA	0	N	NA
XJA042	chr17	7578422	7578422	c.508A>G	0	N	NA
XJA042	chr17	7577094	7577094	c.844C>T	0	N	NA
XJA042	chr3	41266113	41266113	c.110C>A	0	N	NA
XJA042	chr17	7577514	7577514	c.767C>T	0	N	NA
XJA042	chr3	41266136	41266136	c.133T>C	0	N	NA
XJA042	chr17	7577138	7577138	c.800G>C	0	N	NA
XJA042	chr17	7579512	7579512	c.175G>A	0	N	NA
XJA043	chr5	1295228	1295228	c.1-124C>T	0	N	NA
XJA043	chr17	7577534	7577534	c.747G>T	0	N	NA
XJA043	chr3	41266124	41266124	c.121A>G	0	N	NA
XJA043	chr7	151874148	151874148	c.8390delA	0	N	NA
XJA043	chr3	41266101	41266101	c.98C>G	0	N	NA
XJA043	chr17	7576861	7576861	c.985A>G	0	N	NA
XJA043	chr7	140453136	140453136	c.1799T>C	0	N	NA
XJA043	chr3	41266100	41266100	c.97T>C	0	N	NA
XJA043	chr3	41266113	41266113	c.110C>G	0	N	NA
XJA043	chr17	7578395	7578395	c.535C>T	0	N	NA
XJA043	chr1	115256536	115256536	c.175G>A	0	N	NA
XJA043	chr17	7578255	7578255	c.594A>T	0	N	NA
XJA043	chr1	27106159	27106159	c.5770G>AA	0	N	NA
XJA043	chr17	7578422	7578422	c.508A>G	0	N	NA
XJA043	chr17	7577094	7577094	c.844C>T	0	N	NA
XJA043	chr3	41266113	41266113	c.110C>A	0	N	NA
XJA043	chr17	7577514	7577514	c.767C>T	0	N	NA
XJA043	chr3	41266136	41266136	c.133T>C	0	N	NA
XJA043	chr17	7577138	7577138	c.800G>C	0	N	NA
XJA043	chr17	7579512	7579512	c.175G>A	0	N	NA
XJA044	chr5	1295228	1295228	c.1-124C>T	0	N	NA
XJA044	chr17	7577534	7577534	c.747G>T	0	N	NA
XJA044	chr3	41266124	41266124	c.121A>G	0	N	NA
XJA044	chr7	151874148	151874148	c.8390delA	0	N	NA
XJA044	chr3	41266101	41266101	c.98C>G	0	N	NA
XJA044	chr17	7576861	7576861	c.985A>G	0	N	NA
XJA044	chr7	140453136	140453136	c.1799T>C	0	N	NA
XJA044	chr3	41266100	41266100	c.97T>C	0	N	NA
XJA044	chr3	41266113	41266113	c.110C>G	0	N	NA
XJA044	chr17	7578395	7578395	c.535C>T	0	N	NA
XJA044	chr1	115256536	115256536	c.175G>A	0	N	NA
XJA044	chr17	7578255	7578255	c.594A>T	0	N	NA
XJA044	chr1	27106159	27106159	c.5770G>AA	0	N	NA
XJA044	chr17	7578422	7578422	c.508A>G	0	N	NA
XJA044	chr17	7577094	7577094	c.844C>T	0	N	NA
XJA044	chr3	41266113	41266113	c.110C>A	0	N	NA
XJA044	chr17	7577514	7577514	c.767C>T	0	N	NA
XJA044	chr3	41266136	41266136	c.133T>C	0	N	NA
XJA044	chr17	7577138	7577138	c.800G>C	0	N	NA
XJA044	chr17	7579512	7579512	c.175G>A	0	N	NA
XJA045	chr5	1295228	1295228	c.1-124C>T	0	N	NA
XJA045	chr17	7577534	7577534	c.747G>T	0	N	NA
XJA045	chr3	41266124	41266124	c.121A>G	0	N	NA
XJA045	chr7	151874148	151874148	c.8390delA	0	N	NA
XJA045	chr3	41266101	41266101	c.98C>G	0	N	NA
XJA045	chr17	7576861	7576861	c.985A>G	0	N	NA
XJA045	chr7	140453136	140453136	c.1799T>C	0	N	NA
XJA045	chr3	41266100	41266100	c.97T>C	0	N	NA
XJA045	chr3	41266113	41266113	c.110C>G	0	N	NA
XJA045	chr17	7578395	7578395	c.535C>T	0.0015	Y	NA
XJA045	chr1	115256536	115256536	c.175G>A	0	N	NA
XJA045	chr17	7578255	7578255	c.594A>T	0	N	NA
XJA045	chr1	27106159	27106159	c.5770G>AA	0	N	NA
XJA045	chr17	7578422	7578422	c.508A>G	0	N	NA
XJA045	chr17	7577094	7577094	c.844C>T	0	N	NA
XJA045	chr3	41266113	41266113	c.110C>A	0	N	NA
XJA045	chr17	7577514	7577514	c.767C>T	0	N	NA
XJA045	chr3	41266136	41266136	c.133T>C	0	N	NA
XJA045	chr17	7577138	7577138	c.800G>C	0	N	NA
XJA045	chr17	7579512	7579512	c.175G>A	0	N	NA
XJA046	chr5	1295228	1295228	c.1-124C>T	0	N	NA
XJA046	chr17	7577534	7577534	c.747G>T	0	N	NA
XJA046	chr3	41266124	41266124	c.121A>G	0	N	NA
XJA046	chr7	151874148	151874148	c.8390delA	0	N	NA
XJA046	chr3	41266101	41266101	c.98C>G	0	N	NA
XJA046	chr17	7576861	7576861	c.985A>G	0	N	NA
XJA046	chr7	140453136	140453136	c.1799T>C	0	N	NA
XJA046	chr3	41266100	41266100	c.97T>C	0	N	NA
XJA046	chr3	41266113	41266113	c.110C>G	0	N	NA
XJA046	chr17	7578395	7578395	c.535C>T	0	N	NA
XJA046	chr1	115256536	115256536	c.175G>A	0	N	NA
XJA046	chr17	7578255	7578255	c.594A>T	0	N	NA
XJA046	chr1	27106159	27106159	c.5770G>AA	0	N	NA
XJA046	chr17	7578422	7578422	c.508A>G	0	N	NA
XJA046	chr17	7577094	7577094	c.844C>T	0	N	NA
XJA046	chr3	41266113	41266113	c.110C>A	0	N	NA
XJA046	chr17	7577514	7577514	c.767C>T	0	N	NA
XJA046	chr3	41266136	41266136	c.133T>C	0	N	NA
XJA046	chr17	7577138	7577138	c.800G>C	0	N	NA
XJA046	chr17	7579512	7579512	c.175G>A	0	N	NA
XJA047	chr5	1295228	1295228	c.1-124C>T	0	N	NA
XJA047	chr17	7577534	7577534	c.747G>T	0	N	NA
XJA047	chr3	41266124	41266124	c.121A>G	0	N	NA
XJA047	chr7	151874148	151874148	c.8390delA	0	N	NA
XJA047	chr3	41266101	41266101	c.98C>G	0	N	NA
XJA047	chr17	7576861	7576861	c.985A>G	0	N	NA
XJA047	chr7	140453136	140453136	c.1799T>C	0	N	NA
XJA047	chr3	41266100	41266100	c.97T>C	0	N	NA
XJA047	chr3	41266113	41266113	c.110C>G	0	N	NA
XJA047	chr17	7578395	7578395	c.535C>T	0	N	NA
XJA047	chr1	115256536	115256536	c.175G>A	0	N	NA
XJA047	chr17	7578255	7578255	c.594A>T	0	N	NA
XJA047	chr1	27106159	27106159	c.5770G>AA	0	N	NA
XJA047	chr17	7578422	7578422	c.508A>G	0	N	NA
XJA047	chr17	7577094	7577094	c.844C>T	0	N	NA
XJA047	chr3	41266113	41266113	c.110C>A	0	N	NA
XJA047	chr17	7577514	7577514	c.767C>T	0	N	NA
XJA047	chr3	41266136	41266136	c.133T>C	0	N	NA
XJA047	chr17	7577138	7577138	c.800G>C	0	N	NA
XJA047	chr17	7579512	7579512	c.175G>A	0	N	NA
XJA049	chr5	1295228	1295228	c.1-124C>T	0	N	NA
XJA049	chr17	7577534	7577534	c.747G>T	0	N	NA
XJA049	chr3	41266124	41266124	c.121A>G	0	N	NA
XJA049	chr7	151874148	151874148	c.8390delA	0	N	NA
XJA049	chr3	41266101	41266101	c.98C>G	0	N	NA
XJA049	chr17	7576861	7576861	c.985A>G	0	N	NA
XJA049	chr7	140453136	140453136	c.1799T>C	0	N	NA
XJA049	chr3	41266100	41266100	c.97T>C	0	N	NA
XJA049	chr3	41266113	41266113	c.110C>G	0	N	NA
XJA049	chr17	7578395	7578395	c.535C>T	0	N	NA
XJA049	chr1	115256536	115256536	c.175G>A	0	N	NA
XJA049	chr17	7578255	7578255	c.594A>T	0	N	NA
XJA049	chr1	27106159	27106159	c.5770G>AA	0	N	NA
XJA049	chr17	7578422	7578422	c.508A>G	0	N	NA
XJA049	chr17	7577094	7577094	c.844C>T	0	N	NA
XJA049	chr3	41266113	41266113	c.110C>A	0	N	NA
XJA049	chr17	7577514	7577514	c.767C>T	0	N	NA
XJA049	chr3	41266136	41266136	c.133T>C	0	N	NA
XJA049	chr17	7577138	7577138	c.800G>C	0	N	NA
XJA049	chr17	7579512	7579512	c.175G>A	0	N	NA
XJA050	chr5	1295228	1295228	c.1-124C>T	0	N	NA
XJA050	chr17	7577534	7577534	c.747G>T	0	N	NA
XJA050	chr3	41266124	41266124	c.121A>G	0	N	NA
XJA050	chr7	151874148	151874148	c.8390delA	0	N	NA
XJA050	chr3	41266101	41266101	c.98C>G	0	N	NA
XJA050	chr17	7576861	7576861	c.985A>G	0	N	NA
XJA050	chr7	140453136	140453136	c.1799T>C	0	N	NA
XJA050	chr3	41266100	41266100	c.97T>C	0	N	NA
XJA050	chr3	41266113	41266113	c.110C>G	0	N	NA
XJA050	chr17	7578395	7578395	c.535C>T	0	N	NA
XJA050	chr1	115256536	115256536	c.175G>A	0	N	NA
XJA050	chr17	7578255	7578255	c.594A>T	0	N	NA
XJA050	chr1	27106159	27106159	c.5770G>AA	0	N	NA
XJA050	chr17	7578422	7578422	c.508A>G	0	N	NA
XJA050	chr17	7577094	7577094	c.844C>T	0	N	NA
XJA050	chr3	41266113	41266113	c.110C>A	0	N	NA
XJA050	chr17	7577514	7577514	c.767C>T	0	N	NA
XJA050	chr3	41266136	41266136	c.133T>C	0	N	NA
XJA050	chr17	7577138	7577138	c.800G>C	0	N	NA
XJA050	chr17	7579512	7579512	c.175G>A	0	N	NA
XJA052	chr5	1295228	1295228	c.1-124C>T	0	N	NA
XJA052	chr17	7577534	7577534	c.747G>T	0	N	NA
XJA052	chr3	41266124	41266124	c.121A>G	0	N	NA
XJA052	chr7	151874148	151874148	c.8390delA	0	N	NA
XJA052	chr3	41266101	41266101	c.98C>G	0	N	NA
XJA052	chr17	7576861	7576861	c.985A>G	0	N	NA
XJA052	chr7	140453136	140453136	c.1799T>C	0	N	NA
XJA052	chr3	41266100	41266100	c.97T>C	0	N	NA
XJA052	chr3	41266113	41266113	c.110C>G	0	N	NA
XJA052	chr17	7578395	7578395	c.535C>T	0	N	NA
XJA052	chr1	115256536	115256536	c.175G>A	0	N	NA
XJA052	chr17	7578255	7578255	c.594A>T	0	N	NA
XJA052	chr1	27106159	27106159	c.5770G>AA	0	N	NA
XJA052	chr17	7578422	7578422	c.508A>G	0	N	NA
XJA052	chr17	7577094	7577094	c.844C>T	0	N	NA
XJA052	chr3	41266113	41266113	c.110C>A	0	N	NA
XJA052	chr17	7577514	7577514	c.767C>T	0	N	NA
XJA052	chr3	41266136	41266136	c.133T>C	0	N	NA
XJA052	chr17	7577138	7577138	c.800G>C	0	N	NA
XJA052	chr17	7579512	7579512	c.175G>A	0	N	NA
XJA053	chr5	1295228	1295228	c.1-124C>T	0	N	NA
XJA053	chr17	7577534	7577534	c.747G>T	0	N	NA
XJA053	chr3	41266124	41266124	c.121A>G	0	N	NA
XJA053	chr7	151874148	151874148	c.8390delA	0	N	NA
XJA053	chr3	41266101	41266101	c.98C>G	0	N	NA
XJA053	chr17	7576861	7576861	c.985A>G	0	N	NA
XJA053	chr7	140453136	140453136	c.1799T>C	0	N	NA
XJA053	chr3	41266100	41266100	c.97T>C	0	N	NA
XJA053	chr3	41266113	41266113	c.110C>G	0	N	NA
XJA053	chr17	7578395	7578395	c.535C>T	0	N	NA
XJA053	chr1	115256536	115256536	c.175G>A	0	N	NA
XJA053	chr17	7578255	7578255	c.594A>T	0	N	NA
XJA053	chr1	27106159	27106159	c.5770G>AA	0	N	NA
XJA053	chr17	7578422	7578422	c.508A>G	0	N	NA
XJA053	chr17	7577094	7577094	c.844C>T	0	N	NA
XJA053	chr3	41266113	41266113	c.110C>A	0	N	NA
XJA053	chr17	7577514	7577514	c.767C>T	0	N	NA
XJA053	chr3	41266136	41266136	c.133T>C	0	N	NA
XJA053	chr17	7577138	7577138	c.800G>C	0	N	NA
XJA053	chr17	7579512	7579512	c.175G>A	0	N	NA
XJA054	chr5	1295228	1295228	c.1-124C>T	0	N	NA
XJA054	chr17	7577534	7577534	c.747G>T	0	N	NA
XJA054	chr3	41266124	41266124	c.121A>G	0	N	NA
XJA054	chr7	151874148	151874148	c.8390delA	0	N	NA
XJA054	chr3	41266101	41266101	c.98C>G	0	N	NA
XJA054	chr17	7576861	7576861	c.985A>G	0	N	NA
XJA054	chr7	140453136	140453136	c.1799T>C	0	N	NA
XJA054	chr3	41266100	41266100	c.97T>C	0	N	NA
XJA054	chr3	41266113	41266113	c.110C>G	0	N	NA
XJA054	chr17	7578395	7578395	c.535C>T	0	N	NA
XJA054	chr1	115256536	115256536	c.175G>A	0	N	NA
XJA054	chr17	7578255	7578255	c.594A>T	0	N	NA
XJA054	chr1	27106159	27106159	c.5770G>AA	0	N	NA
XJA054	chr17	7578422	7578422	c.508A>G	0	N	NA
XJA054	chr17	7577094	7577094	c.844C>T	0	N	NA
XJA054	chr3	41266113	41266113	c.110C>A	0	N	NA
XJA054	chr17	7577514	7577514	c.767C>T	0	N	NA
XJA054	chr3	41266136	41266136	c.133T>C	0	N	NA
XJA054	chr17	7577138	7577138	c.800G>C	0	N	NA
XJA054	chr17	7579512	7579512	c.175G>A	0	N	NA
XJA055	chr5	1295228	1295228	c.1-124C>T	0	N	NA
XJA055	chr17	7577534	7577534	c.747G>T	0	N	NA
XJA055	chr3	41266124	41266124	c.121A>G	0	N	NA
XJA055	chr7	151874148	151874148	c.8390delA	0	N	NA
XJA055	chr3	41266101	41266101	c.98C>G	0	N	NA
XJA055	chr17	7576861	7576861	c.985A>G	0	N	NA
XJA055	chr7	140453136	140453136	c.1799T>C	0	N	NA
XJA055	chr3	41266100	41266100	c.97T>C	0	N	NA
XJA055	chr3	41266113	41266113	c.110C>G	0	N	NA
XJA055	chr17	7578395	7578395	c.535C>T	0	N	NA
XJA055	chr1	115256536	115256536	c.175G>A	0	N	NA
XJA055	chr17	7578255	7578255	c.594A>T	0	N	NA
XJA055	chr1	27106159	27106159	c.5770G>AA	0	N	NA
XJA055	chr17	7578422	7578422	c.508A>G	0	N	NA
XJA055	chr17	7577094	7577094	c.844C>T	0	N	NA
XJA055	chr3	41266113	41266113	c.110C>A	0	N	NA
XJA055	chr17	7577514	7577514	c.767C>T	0	N	NA
XJA055	chr3	41266136	41266136	c.133T>C	0	N	NA
XJA055	chr17	7577138	7577138	c.800G>C	0	N	NA
XJA055	chr17	7579512	7579512	c.175G>A	0	N	NA
XJA057	chr5	1295228	1295228	c.1-124C>T	0	N	NA
XJA057	chr17	7577534	7577534	c.747G>T	0	N	NA
XJA057	chr3	41266124	41266124	c.121A>G	0	N	NA
XJA057	chr7	151874148	151874148	c.8390delA	0	N	NA
XJA057	chr3	41266101	41266101	c.98C>G	0	N	NA
XJA057	chr17	7576861	7576861	c.985A>G	0	N	NA
XJA057	chr7	140453136	140453136	c.1799T>C	0	N	NA
XJA057	chr3	41266100	41266100	c.97T>C	0	N	NA
XJA057	chr3	41266113	41266113	c.110C>G	0	N	NA
XJA057	chr17	7578395	7578395	c.535C>T	0	N	NA
XJA057	chr1	115256536	115256536	c.175G>A	0	N	NA
XJA057	chr17	7578255	7578255	c.594A>T	0.0007	Y	NA
XJA057	chr1	27106159	27106159	c.5770G>AA	0	N	NA
XJA057	chr17	7578422	7578422	c.508A>G	0	N	NA
XJA057	chr17	7577094	7577094	c.844C>T	0	N	NA
XJA057	chr3	41266113	41266113	c.110C>A	0	N	NA
XJA057	chr17	7577514	7577514	c.767C>T	0	N	NA
XJA057	chr3	41266136	41266136	c.133T>C	0	N	NA
XJA057	chr17	7577138	7577138	c.800G>C	0	N	NA
XJA057	chr17	7579512	7579512	c.175G>A	0	N	NA
XJA058	chr5	1295228	1295228	c.1-124C>T	0	N	NA
XJA058	chr17	7577534	7577534	c.747G>T	0	N	NA
XJA058	chr3	41266124	41266124	c.121A>G	0	N	NA
XJA058	chr7	151874148	151874148	c.8390delA	0	N	NA
XJA058	chr3	41266101	41266101	c.98C>G	0	N	NA
XJA058	chr17	7576861	7576861	c.985A>G	0	N	NA
XJA058	chr7	140453136	140453136	c.1799T>C	0	N	NA
XJA058	chr3	41266100	41266100	c.97T>C	0	N	NA
XJA058	chr3	41266113	41266113	c.110C>G	0	N	NA
XJA058	chr17	7578395	7578395	c.535C>T	0	N	NA
XJA058	chr1	115256536	115256536	c.175G>A	0	N	NA
XJA058	chr17	7578255	7578255	c.594A>T	0	N	NA
XJA058	chr1	27106159	27106159	c.5770G>AA	0	N	NA
XJA058	chr17	7578422	7578422	c.508A>G	0	N	NA
XJA058	chr17	7577094	7577094	c.844C>T	0	N	NA
XJA058	chr3	41266113	41266113	c.110C>A	0	N	NA
XJA058	chr17	7577514	7577514	c.767C>T	0	N	NA
XJA058	chr3	41266136	41266136	c.133T>C	0	N	NA
XJA058	chr17	7577138	7577138	c.800G>C	0	N	NA
XJA058	chr17	7579512	7579512	c.175G>A	0	N	NA
XJA059	chr5	1295228	1295228	c.1-124C>T	0	N	NA
XJA059	chr17	7577534	7577534	c.747G>T	0	N	NA
XJA059	chr3	41266124	41266124	c.121A>G	0	N	NA
XJA059	chr7	151874148	151874148	c.8390delA	0	N	NA
XJA059	chr3	41266101	41266101	c.98C>G	0	N	NA
XJA059	chr17	7576861	7576861	c.985A>G	0	N	NA
XJA059	chr7	140453136	140453136	c.1799T>C	0	N	NA
XJA059	chr3	41266100	41266100	c.97T>C	0	N	NA
XJA059	chr3	41266113	41266113	c.110C>G	0	N	NA
XJA059	chr17	7578395	7578395	c.535C>T	0	N	NA
XJA059	chr1	115256536	115256536	c.175G>A	0	N	NA
XJA059	chr17	7578255	7578255	c.594A>T	0	N	NA
XJA059	chr1	27106159	27106159	c.5770G>AA	0	N	NA
XJA059	chr17	7578422	7578422	c.508A>G	0	N	NA
XJA059	chr17	7577094	7577094	c.844C>T	0	N	NA
XJA059	chr3	41266113	41266113	c.110C>A	0	N	NA
XJA059	chr17	7577514	7577514	c.767C>T	0	N	NA
XJA059	chr3	41266136	41266136	c.133T>C	0	N	NA
XJA059	chr17	7577138	7577138	c.800G>C	0	N	NA
XJA059	chr17	7579512	7579512	c.175G>A	0	N	NA
XJA060	chr5	1295228	1295228	c.1-124C>T	0	N	NA
XJA060	chr17	7577534	7577534	c.747G>T	0	N	NA
XJA060	chr3	41266124	41266124	c.121A>G	0	N	NA
XJA060	chr7	151874148	151874148	c.8390delA	0	N	NA
XJA060	chr3	41266101	41266101	c.98C>G	0	N	NA
XJA060	chr17	7576861	7576861	c.985A>G	0	N	NA
XJA060	chr7	140453136	140453136	c.1799T>C	0	N	NA
XJA060	chr3	41266100	41266100	c.97T>C	0	N	NA
XJA060	chr3	41266113	41266113	c.110C>G	0	N	NA
XJA060	chr17	7578395	7578395	c.535C>T	0	N	NA
XJA060	chr1	115256536	115256536	c.175G>A	0	N	NA
XJA060	chr17	7578255	7578255	c.594A>T	0	N	NA
XJA060	chr1	27106159	27106159	c.5770G>AA	0	N	NA
XJA060	chr17	7578422	7578422	c.508A>G	0	N	NA
XJA060	chr17	7577094	7577094	c.844C>T	0	N	NA
XJA060	chr3	41266113	41266113	c.110C>A	0	N	NA
XJA060	chr17	7577514	7577514	c.767C>T	0	N	NA
XJA060	chr3	41266136	41266136	c.133T>C	0	N	NA
XJA060	chr17	7577138	7577138	c.800G>C	0	N	NA
XJA060	chr17	7579512	7579512	c.175G>A	0	N	NA
XJA062	chr5	1295228	1295228	c.1-124C>T	0	N	NA
XJA062	chr17	7577534	7577534	c.747G>T	0	N	NA
XJA062	chr3	41266124	41266124	c.121A>G	0	N	NA
XJA062	chr7	151874148	151874148	c.8390delA	0	N	NA
XJA062	chr3	41266101	41266101	c.98C>G	0	N	NA
XJA062	chr17	7576861	7576861	c.985A>G	0	N	NA
XJA062	chr7	140453136	140453136	c.1799T>C	0	N	NA
XJA062	chr3	41266100	41266100	c.97T>C	0	N	NA
XJA062	chr3	41266113	41266113	c.110C>G	0	N	NA
XJA062	chr17	7578395	7578395	c.535C>T	0	N	NA
XJA062	chr1	115256536	115256536	c.175G>A	0	N	NA
XJA062	chr17	7578255	7578255	c.594A>T	0	N	NA
XJA062	chr1	27106159	27106159	c.5770G>AA	0	N	NA
XJA062	chr17	7578422	7578422	c.508A>G	0	N	NA
XJA062	chr17	7577094	7577094	c.844C>T	0	N	NA
XJA062	chr3	41266113	41266113	c.110C>A	0	N	NA
XJA062	chr17	7577514	7577514	c.767C>T	0	N	NA
XJA062	chr3	41266136	41266136	c.133T>C	0	N	NA
XJA062	chr17	7577138	7577138	c.800G>C	0	N	NA
XJA062	chr17	7579512	7579512	c.175G>A	0	N	NA
XJA063	chr5	1295228	1295228	c.1-124C>T	0	N	NA
XJA063	chr17	7577534	7577534	c.747G>T	0	N	NA
XJA063	chr3	41266124	41266124	c.121A>G	0	N	NA
XJA063	chr7	151874148	151874148	c.8390delA	0	N	NA
XJA063	chr3	41266101	41266101	c.98C>G	0	N	NA
XJA063	chr17	7576861	7576861	c.985A>G	0	N	NA
XJA063	chr7	140453136	140453136	c.1799T>C	0	N	NA
XJA063	chr3	41266100	41266100	c.97T>C	0	N	NA
XJA063	chr3	41266113	41266113	c.110C>G	0	N	NA
XJA063	chr17	7578395	7578395	c.535C>T	0	N	NA
XJA063	chr1	115256536	115256536	c.175G>A	0.0007	Y	NA
XJA063	chr17	7578255	7578255	c.594A>T	0	N	NA
XJA063	chr1	27106159	27106159	c.5770G>AA	0	N	NA
XJA063	chr17	7578422	7578422	c.508A>G	0	N	NA
XJA063	chr17	7577094	7577094	c.844C>T	0	N	NA
XJA063	chr3	41266113	41266113	c.110C>A	0	N	NA
XJA063	chr17	7577514	7577514	c.767C>T	0	N	NA
XJA063	chr3	41266136	41266136	c.133T>C	0	N	NA
XJA063	chr17	7577138	7577138	c.800G>C	0	N	NA
XJA063	chr17	7579512	7579512	c.175G>A	0	N	NA
XJA064	chr5	1295228	1295228	c.1-124C>T	0	N	NA
XJA064	chr17	7577534	7577534	c.747G>T	0	N	NA
XJA064	chr3	41266124	41266124	c.121A>G	0	N	NA
XJA064	chr7	151874148	151874148	c.8390delA	0	N	NA
XJA064	chr3	41266101	41266101	c.98C>G	0	N	NA
XJA064	chr17	7576861	7576861	c.985A>G	0	N	NA
XJA064	chr7	140453136	140453136	c.1799T>C	0	N	NA
XJA064	chr3	41266100	41266100	c.97T>C	0	N	NA
XJA064	chr3	41266113	41266113	c.110C>G	0	N	NA
XJA064	chr17	7578395	7578395	c.535C>T	0	N	NA
XJA064	chr1	115256536	115256536	c.175G>A	0	N	NA
XJA064	chr17	7578255	7578255	c.594A>T	0	N	NA
XJA064	chr1	27106159	27106159	c.5770G>AA	0	N	NA
XJA064	chr17	7578422	7578422	c.508A>G	0	N	NA
XJA064	chr17	7577094	7577094	c.844C>T	0	N	NA
XJA064	chr3	41266113	41266113	c.110C>A	0	N	NA
XJA064	chr17	7577514	7577514	c.767C>T	0	N	NA
XJA064	chr3	41266136	41266136	c.133T>C	0	N	NA
XJA064	chr17	7577138	7577138	c.800G>C	0	N	NA
XJA064	chr17	7579512	7579512	c.175G>A	0	N	NA
XJA066	chr5	1295228	1295228	c.1-124C>T	0	N	NA
XJA066	chr17	7577534	7577534	c.747G>T	0	N	NA
XJA066	chr3	41266124	41266124	c.121A>G	0	N	NA
XJA066	chr7	151874148	151874148	c.8390delA	0	N	NA
XJA066	chr3	41266101	41266101	c.98C>G	0	N	NA
XJA066	chr17	7576861	7576861	c.985A>G	0	N	NA
XJA066	chr7	140453136	140453136	c.1799T>C	0	N	NA
XJA066	chr3	41266100	41266100	c.97T>C	0	N	NA
XJA066	chr3	41266113	41266113	c.110C>G	0	N	NA
XJA066	chr17	7578395	7578395	c.535C>T	0	N	NA
XJA066	chr1	115256536	115256536	c.175G>A	0	N	NA
XJA066	chr17	7578255	7578255	c.594A>T	0	N	NA
XJA066	chr1	27106159	27106159	c.5770G>AA	0	N	NA
XJA066	chr17	7578422	7578422	c.508A>G	0	N	NA
XJA066	chr17	7577094	7577094	c.844C>T	0	N	NA
XJA066	chr3	41266113	41266113	c.110C>A	0	N	NA
XJA066	chr17	7577514	7577514	c.767C>T	0	N	NA
XJA066	chr3	41266136	41266136	c.133T>C	0	N	NA
XJA066	chr17	7577138	7577138	c.800G>C	0	N	NA
XJA066	chr17	7579512	7579512	c.175G>A	0	N	NA
XJA068	chr5	1295228	1295228	c.1-124C>T	0	N	NA
XJA068	chr17	7577534	7577534	c.747G>T	0	N	NA
XJA068	chr3	41266124	41266124	c.121A>G	0	N	NA
XJA068	chr7	151874148	151874148	c.8390delA	0	N	NA
XJA068	chr3	41266101	41266101	c.98C>G	0	N	NA
XJA068	chr17	7576861	7576861	c.985A>G	0	N	NA
XJA068	chr7	140453136	140453136	c.1799T>C	0	N	NA
XJA068	chr3	41266100	41266100	c.97T>C	0	N	NA
XJA068	chr3	41266113	41266113	c.110C>G	0	N	NA
XJA068	chr17	7578395	7578395	c.535C>T	0	N	NA
XJA068	chr1	115256536	115256536	c.175G>A	0	N	NA
XJA068	chr17	7578255	7578255	c.594A>T	0	N	NA
XJA068	chr1	27106159	27106159	c.5770G>AA	0	N	NA
XJA068	chr17	7578422	7578422	c.508A>G	0	N	NA
XJA068	chr17	7577094	7577094	c.844C>T	0	N	NA
XJA068	chr3	41266113	41266113	c.110C>A	0	N	NA
XJA068	chr17	7577514	7577514	c.767C>T	0	N	NA
XJA068	chr3	41266136	41266136	c.133T>C	0	N	NA
XJA068	chr17	7577138	7577138	c.800G>C	0	N	NA
XJA068	chr17	7579512	7579512	c.175G>A	0	N	NA
XJA069	chr5	1295228	1295228	c.1-124C>T	0	N	NA
XJA069	chr17	7577534	7577534	c.747G>T	0	N	NA
XJA069	chr3	41266124	41266124	c.121A>G	0	N	NA
XJA069	chr7	151874148	151874148	c.8390delA	0.0006	Y	NA
XJA069	chr3	41266101	41266101	c.98C>G	0	N	NA
XJA069	chr17	7576861	7576861	c.985A>G	0	N	NA
XJA069	chr7	140453136	140453136	c.1799T>C	0	N	NA
XJA069	chr3	41266100	41266100	c.97T>C	0	N	NA
XJA069	chr3	41266113	41266113	c.110C>G	0	N	NA
XJA069	chr17	7578395	7578395	c.535C>T	0	N	NA
XJA069	chr1	115256536	115256536	c.175G>A	0	N	NA
XJA069	chr17	7578255	7578255	c.594A>T	0	N	NA
XJA069	chr1	27106159	27106159	c.5770G>AA	0	N	NA
XJA069	chr17	7578422	7578422	c.508A>G	0	N	NA
XJA069	chr17	7577094	7577094	c.844C>T	0	N	NA
XJA069	chr3	41266113	41266113	c.110C>A	0	N	NA
XJA069	chr17	7577514	7577514	c.767C>T	0	N	NA
XJA069	chr3	41266136	41266136	c.133T>C	0	N	NA
XJA069	chr17	7577138	7577138	c.800G>C	0	N	NA
XJA069	chr17	7579512	7579512	c.175G>A	0	N	NA
XJA070	chr5	1295228	1295228	c.1-124C>T	0	N	NA
XJA070	chr17	7577534	7577534	c.747G>T	0	N	NA
XJA070	chr3	41266124	41266124	c.121A>G	0	N	NA
XJA070	chr7	151874148	151874148	c.8390delA	0	N	NA
XJA070	chr3	41266101	41266101	c.98C>G	0	N	NA
XJA070	chr17	7576861	7576861	c.985A>G	0	N	NA
XJA070	chr7	140453136	140453136	c.1799T>C	0	N	NA
XJA070	chr3	41266100	41266100	c.97T>C	0	N	NA
XJA070	chr3	41266113	41266113	c.110C>G	0	N	NA
XJA070	chr17	7578395	7578395	c.535C>T	0	N	NA
XJA070	chr1	115256536	115256536	c.175G>A	0	N	NA
XJA070	chr17	7578255	7578255	c.594A>T	0	N	NA
XJA070	chr1	27106159	27106159	c.5770G>AA	0	N	NA
XJA070	chr17	7578422	7578422	c.508A>G	0	N	NA
XJA070	chr17	7577094	7577094	c.844C>T	0	N	NA
XJA070	chr3	41266113	41266113	c.110C>A	0	N	NA
XJA070	chr17	7577514	7577514	c.767C>T	0	N	NA
XJA070	chr3	41266136	41266136	c.133T>C	0	N	NA
XJA070	chr17	7577138	7577138	c.800G>C	0	N	NA
XJA070	chr17	7579512	7579512	c.175G>A	0	N	NA
XJA071	chr5	1295228	1295228	c.1-124C>T	0	N	NA
XJA071	chr17	7577534	7577534	c.747G>T	0	N	NA
XJA071	chr3	41266124	41266124	c.121A>G	0	N	NA
XJA071	chr7	151874148	151874148	c.8390delA	0	N	NA
XJA071	chr3	41266101	41266101	c.98C>G	0	N	NA
XJA071	chr17	7576861	7576861	c.985A>G	0	N	NA
XJA071	chr7	140453136	140453136	c.1799T>C	0	N	NA
XJA071	chr3	41266100	41266100	c.97T>C	0	N	NA
XJA071	chr3	41266113	41266113	c.110C>G	0	N	NA
XJA071	chr17	7578395	7578395	c.535C>T	0	N	NA
XJA071	chr1	115256536	115256536	c.175G>A	0	N	NA
XJA071	chr17	7578255	7578255	c.594A>T	0	N	NA
XJA071	chr1	27106159	27106159	c.5770G>AA	0	N	NA
XJA071	chr17	7578422	7578422	c.508A>G	0	N	NA
XJA071	chr17	7577094	7577094	c.844C>T	0	N	NA
XJA071	chr3	41266113	41266113	c.110C>A	0	N	NA
XJA071	chr17	7577514	7577514	c.767C>T	0	N	NA
XJA071	chr3	41266136	41266136	c.133T>C	0	N	NA
XJA071	chr17	7577138	7577138	c.800G>C	0	N	NA
XJA071	chr17	7579512	7579512	c.175G>A	0	N	NA
XJA073	chr5	1295228	1295228	c.1-124C>T	0	N	NA
XJA073	chr17	7577534	7577534	c.747G>T	0	N	NA
XJA073	chr3	41266124	41266124	c.121A>G	0	N	NA
XJA073	chr7	151874148	151874148	c.8390delA	0	N	NA
XJA073	chr3	41266101	41266101	c.98C>G	0	N	NA
XJA073	chr17	7576861	7576861	c.985A>G	0	N	NA
XJA073	chr7	140453136	140453136	c.1799T>C	0	N	NA
XJA073	chr3	41266100	41266100	c.97T>C	0	N	NA
XJA073	chr3	41266113	41266113	c.110C>G	0	N	NA
XJA073	chr17	7578395	7578395	c.535C>T	0	N	NA
XJA073	chr1	115256536	115256536	c.175G>A	0	N	NA
XJA073	chr17	7578255	7578255	c.594A>T	0	N	NA
XJA073	chr1	27106159	27106159	c.5770G>AA	0	N	NA
XJA073	chr17	7578422	7578422	c.508A>G	0	N	NA
XJA073	chr17	7577094	7577094	c.844C>T	0	N	NA
XJA073	chr3	41266113	41266113	c.110C>A	0	N	NA
XJA073	chr17	7577514	7577514	c.767C>T	0	N	NA
XJA073	chr3	41266136	41266136	c.133T>C	0	N	NA
XJA073	chr17	7577138	7577138	c.800G>C	0	N	NA
XJA073	chr17	7579512	7579512	c.175G>A	0	N	NA
XJA074	chr5	1295228	1295228	c.1-124C>T	0	N	NA
XJA074	chr17	7577534	7577534	c.747G>T	0	N	NA
XJA074	chr3	41266124	41266124	c.121A>G	0	N	NA
XJA074	chr7	151874148	151874148	c.8390delA	0	N	NA
XJA074	chr3	41266101	41266101	c.98C>G	0	N	NA
XJA074	chr17	7576861	7576861	c.985A>G	0	N	NA
XJA074	chr7	140453136	140453136	c.1799T>C	0	N	NA
XJA074	chr3	41266100	41266100	c.97T>C	0	N	NA
XJA074	chr3	41266113	41266113	c.110C>G	0	N	NA
XJA074	chr17	7578395	7578395	c.535C>T	0	N	NA
XJA074	chr1	115256536	115256536	c.175G>A	0	N	NA
XJA074	chr17	7578255	7578255	c.594A>T	0	N	NA
XJA074	chr1	27106159	27106159	c.5770G>AA	0	N	NA
XJA074	chr17	7578422	7578422	c.508A>G	0	N	NA
XJA074	chr17	7577094	7577094	c.844C>T	0	N	NA
XJA074	chr3	41266113	41266113	c.110C>A	0	N	NA
XJA074	chr17	7577514	7577514	c.767C>T	0	N	NA
XJA074	chr3	41266136	41266136	c.133T>C	0	N	NA
XJA074	chr17	7577138	7577138	c.800G>C	0	N	NA
XJA074	chr17	7579512	7579512	c.175G>A	0	N	NA
XJA075	chr5	1295228	1295228	c.1-124C>T	0	N	NA
XJA075	chr17	7577534	7577534	c.747G>T	0	N	NA
XJA075	chr3	41266124	41266124	c.121A>G	0	N	NA
XJA075	chr7	151874148	151874148	c.8390delA	0	N	NA
XJA075	chr3	41266101	41266101	c.98C>G	0	N	NA
XJA075	chr17	7576861	7576861	c.985A>G	0	N	NA
XJA075	chr7	140453136	140453136	c.1799T>C	0	N	NA
XJA075	chr3	41266100	41266100	c.97T>C	0	N	NA
XJA075	chr3	41266113	41266113	c.110C>G	0	N	NA
XJA075	chr17	7578395	7578395	c.535C>T	0	N	NA
XJA075	chr1	115256536	115256536	c.175G>A	0	N	NA
XJA075	chr17	7578255	7578255	c.594A>T	0	N	NA
XJA075	chr1	27106159	27106159	c.5770G>AA	0	N	NA
XJA075	chr17	7578422	7578422	c.508A>G	0	N	NA
XJA075	chr17	7577094	7577094	c.844C>T	0	N	NA
XJA075	chr3	41266113	41266113	c.110C>A	0	N	NA
XJA075	chr17	7577514	7577514	c.767C>T	0	N	NA
XJA075	chr3	41266136	41266136	c.133T>C	0	N	NA
XJA075	chr17	7577138	7577138	c.800G>C	0	N	NA
XJA075	chr17	7579512	7579512	c.175G>A	0	N	NA
XJA077	chr5	1295228	1295228	c.1-124C>T	0	N	NA
XJA077	chr17	7577534	7577534	c.747G>T	0	N	NA
XJA077	chr3	41266124	41266124	c.121A>G	0	N	NA
XJA077	chr7	151874148	151874148	c.8390delA	0	N	NA
XJA077	chr3	41266101	41266101	c.98C>G	0	N	NA
XJA077	chr17	7576861	7576861	c.985A>G	0	N	NA
XJA077	chr7	140453136	140453136	c.1799T>C	0	N	NA
XJA077	chr3	41266100	41266100	c.97T>C	0	N	NA
XJA077	chr3	41266113	41266113	c.110C>G	0	N	NA
XJA077	chr17	7578395	7578395	c.535C>T	0	N	NA
XJA077	chr1	115256536	115256536	c.175G>A	0	N	NA
XJA077	chr17	7578255	7578255	c.594A>T	0	N	NA
XJA077	chr1	27106159	27106159	c.5770G>AA	0	N	NA
XJA077	chr17	7578422	7578422	c.508A>G	0	N	NA
XJA077	chr17	7577094	7577094	c.844C>T	0	N	NA
XJA077	chr3	41266113	41266113	c.110C>A	0	N	NA
XJA077	chr17	7577514	7577514	c.767C>T	0	N	NA
XJA077	chr3	41266136	41266136	c.133T>C	0	N	NA
XJA077	chr17	7577138	7577138	c.800G>C	0	N	NA
XJA077	chr17	7579512	7579512	c.175G>A	0	N	NA
XJA078	chr5	1295228	1295228	c.1-124C>T	0	N	NA
XJA078	chr17	7577534	7577534	c.747G>T	0	N	NA
XJA078	chr3	41266124	41266124	c.121A>G	0	N	NA
XJA078	chr7	151874148	151874148	c.8390delA	0	N	NA
XJA078	chr3	41266101	41266101	c.98C>G	0	N	NA
XJA078	chr17	7576861	7576861	c.985A>G	0	N	NA
XJA078	chr7	140453136	140453136	c.1799T>C	0	N	NA
XJA078	chr3	41266100	41266100	c.97T>C	0	N	NA
XJA078	chr3	41266113	41266113	c.110C>G	0	N	NA
XJA078	chr17	7578395	7578395	c.535C>T	0	N	NA
XJA078	chr1	115256536	115256536	c.175G>A	0	N	NA
XJA078	chr17	7578255	7578255	c.594A>T	0	N	NA
XJA078	chr1	27106159	27106159	c.5770G>AA	0	N	NA
XJA078	chr17	7578422	7578422	c.508A>G	0	N	NA
XJA078	chr17	7577094	7577094	c.844C>T	0	N	NA
XJA078	chr3	41266113	41266113	c.110C>A	0	N	NA
XJA078	chr17	7577514	7577514	c.767C>T	0	N	NA
XJA078	chr3	41266136	41266136	c.133T>C	0	N	NA
XJA078	chr17	7577138	7577138	c.800G>C	0	N	NA
XJA078	chr17	7579512	7579512	c.175G>A	0	N	NA
XJA079	chr5	1295228	1295228	c.1-124C>T	0	N	NA
XJA079	chr17	7577534	7577534	c.747G>T	0	N	NA
XJA079	chr3	41266124	41266124	c.121A>G	0	N	NA
XJA079	chr7	151874148	151874148	c.8390delA	0.0109	Y	NA
XJA079	chr3	41266101	41266101	c.98C>G	0	N	NA
XJA079	chr17	7576861	7576861	c.985A>G	0	N	NA
XJA079	chr7	140453136	140453136	c.1799T>C	0	N	NA
XJA079	chr3	41266100	41266100	c.97T>C	0	N	NA
XJA079	chr3	41266113	41266113	c.110C>G	0	N	NA
XJA079	chr17	7578395	7578395	c.535C>T	0	N	NA
XJA079	chr1	115256536	115256536	c.175G>A	0	N	NA
XJA079	chr17	7578255	7578255	c.594A>T	0	N	NA
XJA079	chr1	27106159	27106159	c.5770G>AA	0	N	NA
XJA079	chr17	7578422	7578422	c.508A>G	0	N	NA
XJA079	chr17	7577094	7577094	c.844C>T	0	N	NA
XJA079	chr3	41266113	41266113	c.110C>A	0	N	NA
XJA079	chr17	7577514	7577514	c.767C>T	0	N	NA
XJA079	chr3	41266136	41266136	c.133T>C	0	N	NA
XJA079	chr17	7577138	7577138	c.800G>C	0	N	NA
XJA079	chr17	7579512	7579512	c.175G>A	0	N	NA
XJA080	chr5	1295228	1295228	c.1-124C>T	0	N	NA
XJA080	chr17	7577534	7577534	c.747G>T	0	N	NA
XJA080	chr3	41266124	41266124	c.121A>G	0	N	NA
XJA080	chr7	151874148	151874148	c.8390delA	0	N	NA
XJA080	chr3	41266101	41266101	c.98C>G	0	N	NA
XJA080	chr17	7576861	7576861	c.985A>G	0	N	NA
XJA080	chr7	140453136	140453136	c.1799T>C	0	N	NA
XJA080	chr3	41266100	41266100	c.97T>C	0	N	NA
XJA080	chr3	41266113	41266113	c.110C>G	0	N	NA
XJA080	chr17	7578395	7578395	c.535C>T	0	N	NA
XJA080	chr1	115256536	115256536	c.175G>A	0	N	NA
XJA080	chr17	7578255	7578255	c.594A>T	0	N	NA
XJA080	chr1	27106159	27106159	c.5770G>AA	0	N	NA
XJA080	chr17	7578422	7578422	c.508A>G	0	N	NA
XJA080	chr17	7577094	7577094	c.844C>T	0	N	NA
XJA080	chr3	41266113	41266113	c.110C>A	0	N	NA
XJA080	chr17	7577514	7577514	c.767C>T	0	N	NA
XJA080	chr3	41266136	41266136	c.133T>C	0	N	NA
XJA080	chr17	7577138	7577138	c.800G>C	0	N	NA
XJA080	chr17	7579512	7579512	c.175G>A	0	N	NA
XJA081	chr5	1295228	1295228	c.1-124C>T	0	N	NA
XJA081	chr17	7577534	7577534	c.747G>T	0	N	NA
XJA081	chr3	41266124	41266124	c.121A>G	0	N	NA
XJA081	chr7	151874148	151874148	c.8390delA	0	N	NA
XJA081	chr3	41266101	41266101	c.98C>G	0	N	NA
XJA081	chr17	7576861	7576861	c.985A>G	0	N	NA
XJA081	chr7	140453136	140453136	c.1799T>C	0	N	NA
XJA081	chr3	41266100	41266100	c.97T>C	0	N	NA
XJA081	chr3	41266113	41266113	c.110C>G	0	N	NA
XJA081	chr17	7578395	7578395	c.535C>T	0	N	NA
XJA081	chr1	115256536	115256536	c.175G>A	0	N	NA
XJA081	chr17	7578255	7578255	c.594A>T	0	N	NA
XJA081	chr1	27106159	27106159	c.5770G>AA	0	N	NA
XJA081	chr17	7578422	7578422	c.508A>G	0	N	NA
XJA081	chr17	7577094	7577094	c.844C>T	0	N	NA
XJA081	chr3	41266113	41266113	c.110C>A	0	N	NA
XJA081	chr17	7577514	7577514	c.767C>T	0	N	NA
XJA081	chr3	41266136	41266136	c.133T>C	0	N	NA
XJA081	chr17	7577138	7577138	c.800G>C	0	N	NA
XJA081	chr17	7579512	7579512	c.175G>A	0	N	NA
XJA082	chr5	1295228	1295228	c.1-124C>T	0	N	NA
XJA082	chr17	7577534	7577534	c.747G>T	0	N	NA
XJA082	chr3	41266124	41266124	c.121A>G	0	N	NA
XJA082	chr7	151874148	151874148	c.8390delA	0	N	NA
XJA082	chr3	41266101	41266101	c.98C>G	0	N	NA
XJA082	chr17	7576861	7576861	c.985A>G	0	N	NA
XJA082	chr7	140453136	140453136	c.1799T>C	0	N	NA
XJA082	chr3	41266100	41266100	c.97T>C	0	N	NA
XJA082	chr3	41266113	41266113	c.110C>G	0	N	NA
XJA082	chr17	7578395	7578395	c.535C>T	0	N	NA
XJA082	chr1	115256536	115256536	c.175G>A	0	N	NA
XJA082	chr17	7578255	7578255	c.594A>T	0	N	NA
XJA082	chr1	27106159	27106159	c.5770G>AA	0	N	NA
XJA082	chr17	7578422	7578422	c.508A>G	0	N	NA
XJA082	chr17	7577094	7577094	c.844C>T	0	N	NA
XJA082	chr3	41266113	41266113	c.110C>A	0	N	NA
XJA082	chr17	7577514	7577514	c.767C>T	0	N	NA
XJA082	chr3	41266136	41266136	c.133T>C	0	N	NA
XJA082	chr17	7577138	7577138	c.800G>C	0	N	NA
XJA082	chr17	7579512	7579512	c.175G>A	0	N	NA
XJA083	chr5	1295228	1295228	c.1-124C>T	0	N	NA
XJA083	chr17	7577534	7577534	c.747G>T	0	N	NA
XJA083	chr3	41266124	41266124	c.121A>G	0	N	NA
XJA083	chr7	151874148	151874148	c.8390delA	0	N	NA
XJA083	chr3	41266101	41266101	c.98C>G	0	N	NA
XJA083	chr17	7576861	7576861	c.985A>G	0	N	NA
XJA083	chr7	140453136	140453136	c.1799T>C	0	N	NA
XJA083	chr3	41266100	41266100	c.97T>C	0	N	NA
XJA083	chr3	41266113	41266113	c.110C>G	0	N	NA
XJA083	chr17	7578395	7578395	c.535C>T	0	N	NA
XJA083	chr1	115256536	115256536	c.175G>A	0	N	NA
XJA083	chr17	7578255	7578255	c.594A>T	0	N	NA
XJA083	chr1	27106159	27106159	c.5770G>AA	0	N	NA
XJA083	chr17	7578422	7578422	c.508A>G	0	N	NA
XJA083	chr17	7577094	7577094	c.844C>T	0	N	NA
XJA083	chr3	41266113	41266113	c.110C>A	0	N	NA
XJA083	chr17	7577514	7577514	c.767C>T	0	N	NA
XJA083	chr3	41266136	41266136	c.133T>C	0	N	NA
XJA083	chr17	7577138	7577138	c.800G>C	0	N	NA
XJA083	chr17	7579512	7579512	c.175G>A	0	N	NA
XJA084	chr5	1295228	1295228	c.1-124C>T	0	N	NA
XJA084	chr17	7577534	7577534	c.747G>T	0	N	NA
XJA084	chr3	41266124	41266124	c.121A>G	0	N	NA
XJA084	chr7	151874148	151874148	c.8390delA	0	N	NA
XJA084	chr3	41266101	41266101	c.98C>G	0	N	NA
XJA084	chr17	7576861	7576861	c.985A>G	0	N	NA
XJA084	chr7	140453136	140453136	c.1799T>C	0	N	NA
XJA084	chr3	41266100	41266100	c.97T>C	0	N	NA
XJA084	chr3	41266113	41266113	c.110C>G	0	N	NA
XJA084	chr17	7578395	7578395	c.535C>T	0	N	NA
XJA084	chr1	115256536	115256536	c.175G>A	0	N	NA
XJA084	chr17	7578255	7578255	c.594A>T	0	N	NA
XJA084	chr1	27106159	27106159	c.5770G>AA	0	N	NA
XJA084	chr17	7578422	7578422	c.508A>G	0	N	NA
XJA084	chr17	7577094	7577094	c.844C>T	0	N	NA
XJA084	chr3	41266113	41266113	c.110C>A	0	N	NA
XJA084	chr17	7577514	7577514	c.767C>T	0	N	NA
XJA084	chr3	41266136	41266136	c.133T>C	0	N	NA
XJA084	chr17	7577138	7577138	c.800G>C	0	N	NA
XJA084	chr17	7579512	7579512	c.175G>A	0	N	NA
XJA085	chr5	1295228	1295228	c.1-124C>T	0	N	NA
XJA085	chr17	7577534	7577534	c.747G>T	0	N	NA
XJA085	chr3	41266124	41266124	c.121A>G	0	N	NA
XJA085	chr7	151874148	151874148	c.8390delA	0.0118	Y	NA
XJA085	chr3	41266101	41266101	c.98C>G	0	N	NA
XJA085	chr17	7576861	7576861	c.985A>G	0	N	NA
XJA085	chr7	140453136	140453136	c.1799T>C	0	N	NA
XJA085	chr3	41266100	41266100	c.97T>C	0	N	NA
XJA085	chr3	41266113	41266113	c.110C>G	0	N	NA
XJA085	chr17	7578395	7578395	c.535C>T	0	N	NA
XJA085	chr1	115256536	115256536	c.175G>A	0	N	NA
XJA085	chr17	7578255	7578255	c.594A>T	0	N	NA
XJA085	chr1	27106159	27106159	c.5770G>AA	0	N	NA
XJA085	chr17	7578422	7578422	c.508A>G	0	N	NA
XJA085	chr17	7577094	7577094	c.844C>T	0	N	NA
XJA085	chr3	41266113	41266113	c.110C>A	0	N	NA
XJA085	chr17	7577514	7577514	c.767C>T	0	N	NA
XJA085	chr3	41266136	41266136	c.133T>C	0	N	NA
XJA085	chr17	7577138	7577138	c.800G>C	0	N	NA
XJA085	chr17	7579512	7579512	c.175G>A	0	N	NA
XJA086	chr5	1295228	1295228	c.1-124C>T	0	N	NA
XJA086	chr17	7577534	7577534	c.747G>T	0	N	NA
XJA086	chr3	41266124	41266124	c.121A>G	0	N	NA
XJA086	chr7	151874148	151874148	c.8390delA	0	N	NA
XJA086	chr3	41266101	41266101	c.98C>G	0	N	NA
XJA086	chr17	7576861	7576861	c.985A>G	0	N	NA
XJA086	chr7	140453136	140453136	c.1799T>C	0	N	NA
XJA086	chr3	41266100	41266100	c.97T>C	0	N	NA
XJA086	chr3	41266113	41266113	c.110C>G	0	N	NA
XJA086	chr17	7578395	7578395	c.535C>T	0	N	NA
XJA086	chr1	115256536	115256536	c.175G>A	0	N	NA
XJA086	chr17	7578255	7578255	c.594A>T	0	N	NA
XJA086	chr1	27106159	27106159	c.5770G>AA	0	N	NA
XJA086	chr17	7578422	7578422	c.508A>G	0	N	NA
XJA086	chr17	7577094	7577094	c.844C>T	0	N	NA
XJA086	chr3	41266113	41266113	c.110C>A	0	N	NA
XJA086	chr17	7577514	7577514	c.767C>T	0	N	NA
XJA086	chr3	41266136	41266136	c.133T>C	0	N	NA
XJA086	chr17	7577138	7577138	c.800G>C	0	N	NA
XJA086	chr17	7579512	7579512	c.175G>A	0	N	NA
XJA087	chr5	1295228	1295228	c.1-124C>T	0	N	NA
XJA087	chr17	7577534	7577534	c.747G>T	0	N	NA
XJA087	chr3	41266124	41266124	c.121A>G	0	N	NA
XJA087	chr7	151874148	151874148	c.8390delA	0	N	NA
XJA087	chr3	41266101	41266101	c.98C>G	0	N	NA
XJA087	chr17	7576861	7576861	c.985A>G	0	N	NA
XJA087	chr7	140453136	140453136	c.1799T>C	0	N	NA
XJA087	chr3	41266100	41266100	c.97T>C	0	N	NA
XJA087	chr3	41266113	41266113	c.110C>G	0	N	NA
XJA087	chr17	7578395	7578395	c.535C>T	0	N	NA
XJA087	chr1	115256536	115256536	c.175G>A	0	N	NA
XJA087	chr17	7578255	7578255	c.594A>T	0	N	NA
XJA087	chr1	27106159	27106159	c.5770G>AA	0	N	NA
XJA087	chr17	7578422	7578422	c.508A>G	0	N	NA
XJA087	chr17	7577094	7577094	c.844C>T	0	N	NA
XJA087	chr3	41266113	41266113	c.110C>A	0	N	NA
XJA087	chr17	7577514	7577514	c.767C>T	0	N	NA
XJA087	chr3	41266136	41266136	c.133T>C	0	N	NA
XJA087	chr17	7577138	7577138	c.800G>C	0	N	NA
XJA087	chr17	7579512	7579512	c.175G>A	0	N	NA
XJA088	chr5	1295228	1295228	c.1-124C>T	0	N	NA
XJA088	chr17	7577534	7577534	c.747G>T	0	N	NA
XJA088	chr3	41266124	41266124	c.121A>G	0	N	NA
XJA088	chr7	151874148	151874148	c.8390delA	0.0113	Y	NA
XJA088	chr3	41266101	41266101	c.98C>G	0	N	NA
XJA088	chr17	7576861	7576861	c.985A>G	0	N	NA
XJA088	chr7	140453136	140453136	c.1799T>C	0	N	NA
XJA088	chr3	41266100	41266100	c.97T>C	0	N	NA
XJA088	chr3	41266113	41266113	c.110C>G	0	N	NA
XJA088	chr17	7578395	7578395	c.535C>T	0	N	NA
XJA088	chr1	115256536	115256536	c.175G>A	0	N	NA
XJA088	chr17	7578255	7578255	c.594A>T	0	N	NA
XJA088	chr1	27106159	27106159	c.5770G>AA	0	N	NA
XJA088	chr17	7578422	7578422	c.508A>G	0	N	NA
XJA088	chr17	7577094	7577094	c.844C>T	0	N	NA
XJA088	chr3	41266113	41266113	c.110C>A	0	N	NA
XJA088	chr17	7577514	7577514	c.767C>T	0	N	NA
XJA088	chr3	41266136	41266136	c.133T>C	0	N	NA
XJA088	chr17	7577138	7577138	c.800G>C	0	N	NA
XJA088	chr17	7579512	7579512	c.175G>A	0	N	NA
XJA089	chr5	1295228	1295228	c.1-124C>T	0	N	NA
XJA089	chr17	7577534	7577534	c.747G>T	0	N	NA
XJA089	chr3	41266124	41266124	c.121A>G	0	N	NA
XJA089	chr7	151874148	151874148	c.8390delA	0	N	NA
XJA089	chr3	41266101	41266101	c.98C>G	0	N	NA
XJA089	chr17	7576861	7576861	c.985A>G	0	N	NA
XJA089	chr7	140453136	140453136	c.1799T>C	0	N	NA
XJA089	chr3	41266100	41266100	c.97T>C	0	N	NA
XJA089	chr3	41266113	41266113	c.110C>G	0	N	NA
XJA089	chr17	7578395	7578395	c.535C>T	0	N	NA
XJA089	chr1	115256536	115256536	c.175G>A	0	N	NA
XJA089	chr17	7578255	7578255	c.594A>T	0	N	NA
XJA089	chr1	27106159	27106159	c.5770G>AA	0	N	NA
XJA089	chr17	7578422	7578422	c.508A>G	0	N	NA
XJA089	chr17	7577094	7577094	c.844C>T	0	N	NA
XJA089	chr3	41266113	41266113	c.110C>A	0	N	NA
XJA089	chr17	7577514	7577514	c.767C>T	0	N	NA
XJA089	chr3	41266136	41266136	c.133T>C	0	N	NA
XJA089	chr17	7577138	7577138	c.800G>C	0	N	NA
XJA089	chr17	7579512	7579512	c.175G>A	0	N	NA
XJA090	chr5	1295228	1295228	c.1-124C>T	0	N	NA
XJA090	chr17	7577534	7577534	c.747G>T	0	N	NA
XJA090	chr3	41266124	41266124	c.121A>G	0	N	NA
XJA090	chr7	151874148	151874148	c.8390delA	0	N	NA
XJA090	chr3	41266101	41266101	c.98C>G	0	N	NA
XJA090	chr17	7576861	7576861	c.985A>G	0	N	NA
XJA090	chr7	140453136	140453136	c.1799T>C	0	N	NA
XJA090	chr3	41266100	41266100	c.97T>C	0	N	NA
XJA090	chr3	41266113	41266113	c.110C>G	0	N	NA
XJA090	chr17	7578395	7578395	c.535C>T	0	N	NA
XJA090	chr1	115256536	115256536	c.175G>A	0	N	NA
XJA090	chr17	7578255	7578255	c.594A>T	0	N	NA
XJA090	chr1	27106159	27106159	c.5770G>AA	0	N	NA
XJA090	chr17	7578422	7578422	c.508A>G	0	N	NA
XJA090	chr17	7577094	7577094	c.844C>T	0	N	NA
XJA090	chr3	41266113	41266113	c.110C>A	0	N	NA
XJA090	chr17	7577514	7577514	c.767C>T	0	N	NA
XJA090	chr3	41266136	41266136	c.133T>C	0	N	NA
XJA090	chr17	7577138	7577138	c.800G>C	0	N	NA
XJA090	chr17	7579512	7579512	c.175G>A	0	N	NA
XJA091	chr5	1295228	1295228	c.1-124C>T	0	N	NA
XJA091	chr17	7577534	7577534	c.747G>T	0	N	NA
XJA091	chr3	41266124	41266124	c.121A>G	0	N	NA
XJA091	chr7	151874148	151874148	c.8390delA	0.0083	Y	NA
XJA091	chr3	41266101	41266101	c.98C>G	0	N	NA
XJA091	chr17	7576861	7576861	c.985A>G	0	N	NA
XJA091	chr7	140453136	140453136	c.1799T>C	0	N	NA
XJA091	chr3	41266100	41266100	c.97T>C	0	N	NA
XJA091	chr3	41266113	41266113	c.110C>G	0	N	NA
XJA091	chr17	7578395	7578395	c.535C>T	0	N	NA
XJA091	chr1	115256536	115256536	c.175G>A	0	N	NA
XJA091	chr17	7578255	7578255	c.594A>T	0	N	NA
XJA091	chr1	27106159	27106159	c.5770G>AA	0	N	NA
XJA091	chr17	7578422	7578422	c.508A>G	0	N	NA
XJA091	chr17	7577094	7577094	c.844C>T	0	N	NA
XJA091	chr3	41266113	41266113	c.110C>A	0	N	NA
XJA091	chr17	7577514	7577514	c.767C>T	0	N	NA
XJA091	chr3	41266136	41266136	c.133T>C	0	N	NA
XJA091	chr17	7577138	7577138	c.800G>C	0	N	NA
XJA091	chr17	7579512	7579512	c.175G>A	0	N	NA
XJA092	chr5	1295228	1295228	c.1-124C>T	0	N	NA
XJA092	chr17	7577534	7577534	c.747G>T	0	N	NA
XJA092	chr3	41266124	41266124	c.121A>G	0	N	NA
XJA092	chr7	151874148	151874148	c.8390delA	0	N	NA
XJA092	chr3	41266101	41266101	c.98C>G	0	N	NA
XJA092	chr17	7576861	7576861	c.985A>G	0	N	NA
XJA092	chr7	140453136	140453136	c.1799T>C	0	N	NA
XJA092	chr3	41266100	41266100	c.97T>C	0	N	NA
XJA092	chr3	41266113	41266113	c.110C>G	0	N	NA
XJA092	chr17	7578395	7578395	c.535C>T	0	N	NA
XJA092	chr1	115256536	115256536	c.175G>A	0	N	NA
XJA092	chr17	7578255	7578255	c.594A>T	0	N	NA
XJA092	chr1	27106159	27106159	c.5770G>AA	0	N	NA
XJA092	chr17	7578422	7578422	c.508A>G	0	N	NA
XJA092	chr17	7577094	7577094	c.844C>T	0	N	NA
XJA092	chr3	41266113	41266113	c.110C>A	0	N	NA
XJA092	chr17	7577514	7577514	c.767C>T	0	N	NA
XJA092	chr3	41266136	41266136	c.133T>C	0	N	NA
XJA092	chr17	7577138	7577138	c.800G>C	0	N	NA
XJA092	chr17	7579512	7579512	c.175G>A	0	N	NA
XJA093	chr5	1295228	1295228	c.1-124C>T	0	N	NA
XJA093	chr17	7577534	7577534	c.747G>T	0	N	NA
XJA093	chr3	41266124	41266124	c.121A>G	0	N	NA
XJA093	chr7	151874148	151874148	c.8390delA	0	N	NA
XJA093	chr3	41266101	41266101	c.98C>G	0	N	NA
XJA093	chr17	7576861	7576861	c.985A>G	0	N	NA
XJA093	chr7	140453136	140453136	c.1799T>C	0	N	NA
XJA093	chr3	41266100	41266100	c.97T>C	0	N	NA
XJA093	chr3	41266113	41266113	c.110C>G	0	N	NA
XJA093	chr17	7578395	7578395	c.535C>T	0	N	NA
XJA093	chr1	115256536	115256536	c.175G>A	0	N	NA
XJA093	chr17	7578255	7578255	c.594A>T	0	N	NA
XJA093	chr1	27106159	27106159	c.5770G>AA	0	N	NA
XJA093	chr17	7578422	7578422	c.508A>G	0	N	NA
XJA093	chr17	7577094	7577094	c.844C>T	0	N	NA
XJA093	chr3	41266113	41266113	c.110C>A	0	N	NA
XJA093	chr17	7577514	7577514	c.767C>T	0	N	NA
XJA093	chr3	41266136	41266136	c.133T>C	0	N	NA
XJA093	chr17	7577138	7577138	c.800G>C	0	N	NA
XJA093	chr17	7579512	7579512	c.175G>A	0	N	NA
XJA094	chr5	1295228	1295228	c.1-124C>T	0	N	NA
XJA094	chr17	7577534	7577534	c.747G>T	0	N	NA
XJA094	chr3	41266124	41266124	c.121A>G	0	N	NA
XJA094	chr7	151874148	151874148	c.8390delA	0	N	NA
XJA094	chr3	41266101	41266101	c.98C>G	0	N	NA
XJA094	chr17	7576861	7576861	c.985A>G	0	N	NA
XJA094	chr7	140453136	140453136	c.1799T>C	0	N	NA
XJA094	chr3	41266100	41266100	c.97T>C	0	N	NA
XJA094	chr3	41266113	41266113	c.110C>G	0	N	NA
XJA094	chr17	7578395	7578395	c.535C>T	0	N	NA
XJA094	chr1	115256536	115256536	c.175G>A	0	N	NA
XJA094	chr17	7578255	7578255	c.594A>T	0	N	NA
XJA094	chr1	27106159	27106159	c.5770G>AA	0	N	NA
XJA094	chr17	7578422	7578422	c.508A>G	0	N	NA
XJA094	chr17	7577094	7577094	c.844C>T	0	N	NA
XJA094	chr3	41266113	41266113	c.110C>A	0	N	NA
XJA094	chr17	7577514	7577514	c.767C>T	0	N	NA
XJA094	chr3	41266136	41266136	c.133T>C	0	N	NA
XJA094	chr17	7577138	7577138	c.800G>C	0	N	NA
XJA094	chr17	7579512	7579512	c.175G>A	0	N	NA
XJA095	chr5	1295228	1295228	c.1-124C>T	0	N	NA
XJA095	chr17	7577534	7577534	c.747G>T	0	N	NA
XJA095	chr3	41266124	41266124	c.121A>G	0	N	NA
XJA095	chr7	151874148	151874148	c.8390delA	0	N	NA
XJA095	chr3	41266101	41266101	c.98C>G	0	N	NA
XJA095	chr17	7576861	7576861	c.985A>G	0	N	NA
XJA095	chr7	140453136	140453136	c.1799T>C	0	N	NA
XJA095	chr3	41266100	41266100	c.97T>C	0	N	NA
XJA095	chr3	41266113	41266113	c.110C>G	0	N	NA
XJA095	chr17	7578395	7578395	c.535C>T	0	N	NA
XJA095	chr1	115256536	115256536	c.175G>A	0	N	NA
XJA095	chr17	7578255	7578255	c.594A>T	0	N	NA
XJA095	chr1	27106159	27106159	c.5770G>AA	0	N	NA
XJA095	chr17	7578422	7578422	c.508A>G	0	N	NA
XJA095	chr17	7577094	7577094	c.844C>T	0	N	NA
XJA095	chr3	41266113	41266113	c.110C>A	0	N	NA
XJA095	chr17	7577514	7577514	c.767C>T	0	N	NA
XJA095	chr3	41266136	41266136	c.133T>C	0	N	NA
XJA095	chr17	7577138	7577138	c.800G>C	0	N	NA
XJA095	chr17	7579512	7579512	c.175G>A	0	N	NA
XJA096	chr5	1295228	1295228	c.1-124C>T	0	N	NA
XJA096	chr17	7577534	7577534	c.747G>T	0	N	NA
XJA096	chr3	41266124	41266124	c.121A>G	0	N	NA
XJA096	chr7	151874148	151874148	c.8390delA	0	N	NA
XJA096	chr3	41266101	41266101	c.98C>G	0	N	NA
XJA096	chr17	7576861	7576861	c.985A>G	0	N	NA
XJA096	chr7	140453136	140453136	c.1799T>C	0	N	NA
XJA096	chr3	41266100	41266100	c.97T>C	0	N	NA
XJA096	chr3	41266113	41266113	c.110C>G	0	N	NA
XJA096	chr17	7578395	7578395	c.535C>T	0	N	NA
XJA096	chr1	115256536	115256536	c.175G>A	0	N	NA
XJA096	chr17	7578255	7578255	c.594A>T	0	N	NA
XJA096	chr1	27106159	27106159	c.5770G>AA	0	N	NA
XJA096	chr17	7578422	7578422	c.508A>G	0	N	NA
XJA096	chr17	7577094	7577094	c.844C>T	0	N	NA
XJA096	chr3	41266113	41266113	c.110C>A	0	N	NA
XJA096	chr17	7577514	7577514	c.767C>T	0	N	NA
XJA096	chr3	41266136	41266136	c.133T>C	0	N	NA
XJA096	chr17	7577138	7577138	c.800G>C	0	N	NA
XJA096	chr17	7579512	7579512	c.175G>A	0	N	NA
XJA097	chr5	1295228	1295228	c.1-124C>T	0	N	NA
XJA097	chr17	7577534	7577534	c.747G>T	0	N	NA
XJA097	chr3	41266124	41266124	c.121A>G	0	N	NA
XJA097	chr7	151874148	151874148	c.8390delA	0	N	NA
XJA097	chr3	41266101	41266101	c.98C>G	0	N	NA
XJA097	chr17	7576861	7576861	c.985A>G	0	N	NA
XJA097	chr7	140453136	140453136	c.1799T>C	0	N	NA
XJA097	chr3	41266100	41266100	c.97T>C	0	N	NA
XJA097	chr3	41266113	41266113	c.110C>G	0	N	NA
XJA097	chr17	7578395	7578395	c.535C>T	0.0018	Y	NA
XJA097	chr1	115256536	115256536	c.175G>A	0	N	NA
XJA097	chr17	7578255	7578255	c.594A>T	0	N	NA
XJA097	chr1	27106159	27106159	c.5770G>AA	0	N	NA
XJA097	chr17	7578422	7578422	c.508A>G	0	N	NA
XJA097	chr17	7577094	7577094	c.844C>T	0	N	NA
XJA097	chr3	41266113	41266113	c.110C>A	0	N	NA
XJA097	chr17	7577514	7577514	c.767C>T	0	N	NA
XJA097	chr3	41266136	41266136	c.133T>C	0	N	NA
XJA097	chr17	7577138	7577138	c.800G>C	0	N	NA
XJA097	chr17	7579512	7579512	c.175G>A	0	N	NA
XJA098	chr5	1295228	1295228	c.1-124C>T	0	N	NA
XJA098	chr17	7577534	7577534	c.747G>T	0	N	NA
XJA098	chr3	41266124	41266124	c.121A>G	0	N	NA
XJA098	chr7	151874148	151874148	c.8390delA	0	N	NA
XJA098	chr3	41266101	41266101	c.98C>G	0	N	NA
XJA098	chr17	7576861	7576861	c.985A>G	0	N	NA
XJA098	chr7	140453136	140453136	c.1799T>C	0	N	NA
XJA098	chr3	41266100	41266100	c.97T>C	0	N	NA
XJA098	chr3	41266113	41266113	c.110C>G	0	N	NA
XJA098	chr17	7578395	7578395	c.535C>T	0	N	NA
XJA098	chr1	115256536	115256536	c.175G>A	0	N	NA
XJA098	chr17	7578255	7578255	c.594A>T	0	N	NA
XJA098	chr1	27106159	27106159	c.5770G>AA	0	N	NA
XJA098	chr17	7578422	7578422	c.508A>G	0	N	NA
XJA098	chr17	7577094	7577094	c.844C>T	0	N	NA
XJA098	chr3	41266113	41266113	c.110C>A	0	N	NA
XJA098	chr17	7577514	7577514	c.767C>T	0	N	NA
XJA098	chr3	41266136	41266136	c.133T>C	0	N	NA
XJA098	chr17	7577138	7577138	c.800G>C	0	N	NA
XJA098	chr17	7579512	7579512	c.175G>A	0	N	NA
XJA099	chr5	1295228	1295228	c.1-124C>T	0	N	NA
XJA099	chr17	7577534	7577534	c.747G>T	0	N	NA
XJA099	chr3	41266124	41266124	c.121A>G	0	N	NA
XJA099	chr7	151874148	151874148	c.8390delA	0	N	NA
XJA099	chr3	41266101	41266101	c.98C>G	0	N	NA
XJA099	chr17	7576861	7576861	c.985A>G	0	N	NA
XJA099	chr7	140453136	140453136	c.1799T>C	0	N	NA
XJA099	chr3	41266100	41266100	c.97T>C	0	N	NA
XJA099	chr3	41266113	41266113	c.110C>G	0	N	NA
XJA099	chr17	7578395	7578395	c.535C>T	0	N	NA
XJA099	chr1	115256536	115256536	c.175G>A	0	N	NA
XJA099	chr17	7578255	7578255	c.594A>T	0	N	NA
XJA099	chr1	27106159	27106159	c.5770G>AA	0	N	NA
XJA099	chr17	7578422	7578422	c.508A>G	0	N	NA
XJA099	chr17	7577094	7577094	c.844C>T	0	N	NA
XJA099	chr3	41266113	41266113	c.110C>A	0	N	NA
XJA099	chr17	7577514	7577514	c.767C>T	0	N	NA
XJA099	chr3	41266136	41266136	c.133T>C	0	N	NA
XJA099	chr17	7577138	7577138	c.800G>C	0	N	NA
XJA099	chr17	7579512	7579512	c.175G>A	0	N	NA
XJA100	chr5	1295228	1295228	c.1-124C>T	0	N	NA
XJA100	chr17	7577534	7577534	c.747G>T	0	N	NA
XJA100	chr3	41266124	41266124	c.121A>G	0	N	NA
XJA100	chr7	151874148	151874148	c.8390delA	0	N	NA
XJA100	chr3	41266101	41266101	c.98C>G	0	N	NA
XJA100	chr17	7576861	7576861	c.985A>G	0	N	NA
XJA100	chr7	140453136	140453136	c.1799T>C	0	N	NA
XJA100	chr3	41266100	41266100	c.97T>C	0	N	NA
XJA100	chr3	41266113	41266113	c.110C>G	0	N	NA
XJA100	chr17	7578395	7578395	c.535C>T	0	N	NA
XJA100	chr1	115256536	115256536	c.175G>A	0	N	NA
XJA100	chr17	7578255	7578255	c.594A>T	0	N	NA
XJA100	chr1	27106159	27106159	c.5770G>AA	0	N	NA
XJA100	chr17	7578422	7578422	c.508A>G	0	N	NA
XJA100	chr17	7577094	7577094	c.844C>T	0	N	NA
XJA100	chr3	41266113	41266113	c.110C>A	0	N	NA
XJA100	chr17	7577514	7577514	c.767C>T	0	N	NA
XJA100	chr3	41266136	41266136	c.133T>C	0	N	NA
XJA100	chr17	7577138	7577138	c.800G>C	0	N	NA
XJA100	chr17	7579512	7579512	c.175G>A	0	N	NA
XJA101	chr5	1295228	1295228	c.1-124C>T	0	N	NA
XJA101	chr17	7577534	7577534	c.747G>T	0	N	NA
XJA101	chr3	41266124	41266124	c.121A>G	0	N	NA
XJA101	chr7	151874148	151874148	c.8390delA	0	N	NA
XJA101	chr3	41266101	41266101	c.98C>G	0	N	NA
XJA101	chr17	7576861	7576861	c.985A>G	0	N	NA
XJA101	chr7	140453136	140453136	c.1799T>C	0	N	NA
XJA101	chr3	41266100	41266100	c.97T>C	0	N	NA
XJA101	chr3	41266113	41266113	c.110C>G	0	N	NA
XJA101	chr17	7578395	7578395	c.535C>T	0	N	NA
XJA101	chr1	115256536	115256536	c.175G>A	0	N	NA
XJA101	chr17	7578255	7578255	c.594A>T	0	N	NA
XJA101	chr1	27106159	27106159	c.5770G>AA	0	N	NA
XJA101	chr17	7578422	7578422	c.508A>G	0	N	NA
XJA101	chr17	7577094	7577094	c.844C>T	0	N	NA
XJA101	chr3	41266113	41266113	c.110C>A	0	N	NA
XJA101	chr17	7577514	7577514	c.767C>T	0	N	NA
XJA101	chr3	41266136	41266136	c.133T>C	0	N	NA
XJA101	chr17	7577138	7577138	c.800G>C	0	N	NA
XJA101	chr17	7579512	7579512	c.175G>A	0	N	NA
XJA102	chr5	1295228	1295228	c.1-124C>T	0	N	NA
XJA102	chr17	7577534	7577534	c.747G>T	0	N	NA
XJA102	chr3	41266124	41266124	c.121A>G	0	N	NA
XJA102	chr7	151874148	151874148	c.8390delA	0	N	NA
XJA102	chr3	41266101	41266101	c.98C>G	0	N	NA
XJA102	chr17	7576861	7576861	c.985A>G	0	N	NA
XJA102	chr7	140453136	140453136	c.1799T>C	0	N	NA
XJA102	chr3	41266100	41266100	c.97T>C	0	N	NA
XJA102	chr3	41266113	41266113	c.110C>G	0	N	NA
XJA102	chr17	7578395	7578395	c.535C>T	0	N	NA
XJA102	chr1	115256536	115256536	c.175G>A	0	N	NA
XJA102	chr17	7578255	7578255	c.594A>T	0	N	NA
XJA102	chr1	27106159	27106159	c.5770G>AA	0	N	NA
XJA102	chr17	7578422	7578422	c.508A>G	0	N	NA
XJA102	chr17	7577094	7577094	c.844C>T	0	N	NA
XJA102	chr3	41266113	41266113	c.110C>A	0	N	NA
XJA102	chr17	7577514	7577514	c.767C>T	0	N	NA
XJA102	chr3	41266136	41266136	c.133T>C	0	N	NA
XJA102	chr17	7577138	7577138	c.800G>C	0	N	NA
XJA102	chr17	7579512	7579512	c.175G>A	0	N	NA
XJA103	chr5	1295228	1295228	c.1-124C>T	0	N	NA
XJA103	chr17	7577534	7577534	c.747G>T	0	N	NA
XJA103	chr3	41266124	41266124	c.121A>G	0	N	NA
XJA103	chr7	151874148	151874148	c.8390delA	0	N	NA
XJA103	chr3	41266101	41266101	c.98C>G	0	N	NA
XJA103	chr17	7576861	7576861	c.985A>G	0	N	NA
XJA103	chr7	140453136	140453136	c.1799T>C	0	N	NA
XJA103	chr3	41266100	41266100	c.97T>C	0	N	NA
XJA103	chr3	41266113	41266113	c.110C>G	0	N	NA
XJA103	chr17	7578395	7578395	c.535C>T	0	N	NA
XJA103	chr1	115256536	115256536	c.175G>A	0	N	NA
XJA103	chr17	7578255	7578255	c.594A>T	0	N	NA
XJA103	chr1	27106159	27106159	c.5770G>AA	0	N	NA
XJA103	chr17	7578422	7578422	c.508A>G	0	N	NA
XJA103	chr17	7577094	7577094	c.844C>T	0	N	NA
XJA103	chr3	41266113	41266113	c.110C>A	0	N	NA
XJA103	chr17	7577514	7577514	c.767C>T	0	N	NA
XJA103	chr3	41266136	41266136	c.133T>C	0	N	NA
XJA103	chr17	7577138	7577138	c.800G>C	0	N	NA
XJA103	chr17	7579512	7579512	c.175G>A	0	N	NA
XJA104	chr5	1295228	1295228	c.1-124C>T	0	N	NA
XJA104	chr17	7577534	7577534	c.747G>T	0	N	NA
XJA104	chr3	41266124	41266124	c.121A>G	0	N	NA
XJA104	chr7	151874148	151874148	c.8390delA	0	N	NA
XJA104	chr3	41266101	41266101	c.98C>G	0	N	NA
XJA104	chr17	7576861	7576861	c.985A>G	0	N	NA
XJA104	chr7	140453136	140453136	c.1799T>C	0	N	NA
XJA104	chr3	41266100	41266100	c.97T>C	0	N	NA
XJA104	chr3	41266113	41266113	c.110C>G	0	N	NA
XJA104	chr17	7578395	7578395	c.535C>T	0	N	NA
XJA104	chr1	115256536	115256536	c.175G>A	0	N	NA
XJA104	chr17	7578255	7578255	c.594A>T	0	N	NA
XJA104	chr1	27106159	27106159	c.5770G>AA	0	N	NA
XJA104	chr17	7578422	7578422	c.508A>G	0	N	NA
XJA104	chr17	7577094	7577094	c.844C>T	0	N	NA
XJA104	chr3	41266113	41266113	c.110C>A	0	N	NA
XJA104	chr17	7577514	7577514	c.767C>T	0	N	NA
XJA104	chr3	41266136	41266136	c.133T>C	0	N	NA
XJA104	chr17	7577138	7577138	c.800G>C	0	N	NA
XJA104	chr17	7579512	7579512	c.175G>A	0	N	NA
XJA105	chr5	1295228	1295228	c.1-124C>T	0	N	NA
XJA105	chr17	7577534	7577534	c.747G>T	0	N	NA
XJA105	chr3	41266124	41266124	c.121A>G	0	N	NA
XJA105	chr7	151874148	151874148	c.8390delA	0	N	NA
XJA105	chr3	41266101	41266101	c.98C>G	0	N	NA
XJA105	chr17	7576861	7576861	c.985A>G	0	N	NA
XJA105	chr7	140453136	140453136	c.1799T>C	0	N	NA
XJA105	chr3	41266100	41266100	c.97T>C	0	N	NA
XJA105	chr3	41266113	41266113	c.110C>G	0	N	NA
XJA105	chr17	7578395	7578395	c.535C>T	0	N	NA
XJA105	chr1	115256536	115256536	c.175G>A	0	N	NA
XJA105	chr17	7578255	7578255	c.594A>T	0	N	NA
XJA105	chr1	27106159	27106159	c.5770G>AA	0	N	NA
XJA105	chr17	7578422	7578422	c.508A>G	0	N	NA
XJA105	chr17	7577094	7577094	c.844C>T	0	N	NA
XJA105	chr3	41266113	41266113	c.110C>A	0	N	NA
XJA105	chr17	7577514	7577514	c.767C>T	0	N	NA
XJA105	chr3	41266136	41266136	c.133T>C	0	N	NA
XJA105	chr17	7577138	7577138	c.800G>C	0	N	NA
XJA105	chr17	7579512	7579512	c.175G>A	0	N	NA
XJA106	chr5	1295228	1295228	c.1-124C>T	0	N	NA
XJA106	chr17	7577534	7577534	c.747G>T	0	N	NA
XJA106	chr3	41266124	41266124	c.121A>G	0	N	NA
XJA106	chr7	151874148	151874148	c.8390delA	0	N	NA
XJA106	chr3	41266101	41266101	c.98C>G	0	N	NA
XJA106	chr17	7576861	7576861	c.985A>G	0	N	NA
XJA106	chr7	140453136	140453136	c.1799T>C	0	N	NA
XJA106	chr3	41266100	41266100	c.97T>C	0	N	NA
XJA106	chr3	41266113	41266113	c.110C>G	0	N	NA
XJA106	chr17	7578395	7578395	c.535C>T	0	N	NA
XJA106	chr1	115256536	115256536	c.175G>A	0	N	NA
XJA106	chr17	7578255	7578255	c.594A>T	0	N	NA
XJA106	chr1	27106159	27106159	c.5770G>AA	0	N	NA
XJA106	chr17	7578422	7578422	c.508A>G	0	N	NA
XJA106	chr17	7577094	7577094	c.844C>T	0	N	NA
XJA106	chr3	41266113	41266113	c.110C>A	0	N	NA
XJA106	chr17	7577514	7577514	c.767C>T	0	N	NA
XJA106	chr3	41266136	41266136	c.133T>C	0	N	NA
XJA106	chr17	7577138	7577138	c.800G>C	0	N	NA
XJA106	chr17	7579512	7579512	c.175G>A	0	N	NA
XJA107	chr5	1295228	1295228	c.1-124C>T	0	N	NA
XJA107	chr17	7577534	7577534	c.747G>T	0	N	NA
XJA107	chr3	41266124	41266124	c.121A>G	0	N	NA
XJA107	chr7	151874148	151874148	c.8390delA	0	N	NA
XJA107	chr3	41266101	41266101	c.98C>G	0	N	NA
XJA107	chr17	7576861	7576861	c.985A>G	0	N	NA
XJA107	chr7	140453136	140453136	c.1799T>C	0	N	NA
XJA107	chr3	41266100	41266100	c.97T>C	0	N	NA
XJA107	chr3	41266113	41266113	c.110C>G	0	N	NA
XJA107	chr17	7578395	7578395	c.535C>T	0	N	NA
XJA107	chr1	115256536	115256536	c.175G>A	0	N	NA
XJA107	chr17	7578255	7578255	c.594A>T	0	N	NA
XJA107	chr1	27106159	27106159	c.5770G>AA	0	N	NA
XJA107	chr17	7578422	7578422	c.508A>G	0.002	Y	NA
XJA107	chr17	7577094	7577094	c.844C>T	0	N	NA
XJA107	chr3	41266113	41266113	c.110C>A	0	N	NA
XJA107	chr17	7577514	7577514	c.767C>T	0	N	NA
XJA107	chr3	41266136	41266136	c.133T>C	0	N	NA
XJA107	chr17	7577138	7577138	c.800G>C	0	N	NA
XJA107	chr17	7579512	7579512	c.175G>A	0	N	NA
XJA108	chr5	1295228	1295228	c.1-124C>T	0	N	NA
XJA108	chr17	7577534	7577534	c.747G>T	0	N	NA
XJA108	chr3	41266124	41266124	c.121A>G	0	N	NA
XJA108	chr7	151874148	151874148	c.8390delA	0	N	NA
XJA108	chr3	41266101	41266101	c.98C>G	0	N	NA
XJA108	chr17	7576861	7576861	c.985A>G	0	N	NA
XJA108	chr7	140453136	140453136	c.1799T>C	0	N	NA
XJA108	chr3	41266100	41266100	c.97T>C	0	N	NA
XJA108	chr3	41266113	41266113	c.110C>G	0	N	NA
XJA108	chr17	7578395	7578395	c.535C>T	0	N	NA
XJA108	chr1	115256536	115256536	c.175G>A	0	N	NA
XJA108	chr17	7578255	7578255	c.594A>T	0	N	NA
XJA108	chr1	27106159	27106159	c.5770G>AA	0	N	NA
XJA108	chr17	7578422	7578422	c.508A>G	0	N	NA
XJA108	chr17	7577094	7577094	c.844C>T	0	N	NA
XJA108	chr3	41266113	41266113	c.110C>A	0	N	NA
XJA108	chr17	7577514	7577514	c.767C>T	0	N	NA
XJA108	chr3	41266136	41266136	c.133T>C	0	N	NA
XJA108	chr17	7577138	7577138	c.800G>C	0	N	NA
XJA108	chr17	7579512	7579512	c.175G>A	0	N	NA
XJA109	chr5	1295228	1295228	c.1-124C>T	0	N	NA
XJA109	chr17	7577534	7577534	c.747G>T	0	N	NA
XJA109	chr3	41266124	41266124	c.121A>G	0	N	NA
XJA109	chr7	151874148	151874148	c.8390delA	0	N	NA
XJA109	chr3	41266101	41266101	c.98C>G	0	N	NA
XJA109	chr17	7576861	7576861	c.985A>G	0	N	NA
XJA109	chr7	140453136	140453136	c.1799T>C	0	N	NA
XJA109	chr3	41266100	41266100	c.97T>C	0	N	NA
XJA109	chr3	41266113	41266113	c.110C>G	0	N	NA
XJA109	chr17	7578395	7578395	c.535C>T	0	N	NA
XJA109	chr1	115256536	115256536	c.175G>A	0	N	NA
XJA109	chr17	7578255	7578255	c.594A>T	0	N	NA
XJA109	chr1	27106159	27106159	c.5770G>AA	0	N	NA
XJA109	chr17	7578422	7578422	c.508A>G	0	N	NA
XJA109	chr17	7577094	7577094	c.844C>T	0	N	NA
XJA109	chr3	41266113	41266113	c.110C>A	0	N	NA
XJA109	chr17	7577514	7577514	c.767C>T	0	N	NA
XJA109	chr3	41266136	41266136	c.133T>C	0	N	NA
XJA109	chr17	7577138	7577138	c.800G>C	0	N	NA
XJA109	chr17	7579512	7579512	c.175G>A	0	N	NA
XJA110	chr5	1295228	1295228	c.1-124C>T	0	N	NA
XJA110	chr17	7577534	7577534	c.747G>T	0	N	NA
XJA110	chr3	41266124	41266124	c.121A>G	0	N	NA
XJA110	chr7	151874148	151874148	c.8390delA	0	N	NA
XJA110	chr3	41266101	41266101	c.98C>G	0	N	NA
XJA110	chr17	7576861	7576861	c.985A>G	0	N	NA
XJA110	chr7	140453136	140453136	c.1799T>C	0	N	NA
XJA110	chr3	41266100	41266100	c.97T>C	0	N	NA
XJA110	chr3	41266113	41266113	c.110C>G	0	N	NA
XJA110	chr17	7578395	7578395	c.535C>T	0	N	NA
XJA110	chr1	115256536	115256536	c.175G>A	0	N	NA
XJA110	chr17	7578255	7578255	c.594A>T	0	N	NA
XJA110	chr1	27106159	27106159	c.5770G>AA	0	N	NA
XJA110	chr17	7578422	7578422	c.508A>G	0	N	NA
XJA110	chr17	7577094	7577094	c.844C>T	0	N	NA
XJA110	chr3	41266113	41266113	c.110C>A	0	N	NA
XJA110	chr17	7577514	7577514	c.767C>T	0	N	NA
XJA110	chr3	41266136	41266136	c.133T>C	0	N	NA
XJA110	chr17	7577138	7577138	c.800G>C	0	N	NA
XJA110	chr17	7579512	7579512	c.175G>A	0	N	NA
XJA111	chr5	1295228	1295228	c.1-124C>T	0	N	NA
XJA111	chr17	7577534	7577534	c.747G>T	0	N	NA
XJA111	chr3	41266124	41266124	c.121A>G	0	N	NA
XJA111	chr7	151874148	151874148	c.8390delA	0	N	NA
XJA111	chr3	41266101	41266101	c.98C>G	0	N	NA
XJA111	chr17	7576861	7576861	c.985A>G	0	N	NA
XJA111	chr7	140453136	140453136	c.1799T>C	0	N	NA
XJA111	chr3	41266100	41266100	c.97T>C	0	N	NA
XJA111	chr3	41266113	41266113	c.110C>G	0	N	NA
XJA111	chr17	7578395	7578395	c.535C>T	0	N	NA
XJA111	chr1	115256536	115256536	c.175G>A	0	N	NA
XJA111	chr17	7578255	7578255	c.594A>T	0	N	NA
XJA111	chr1	27106159	27106159	c.5770G>AA	0	N	NA
XJA111	chr17	7578422	7578422	c.508A>G	0	N	NA
XJA111	chr17	7577094	7577094	c.844C>T	0	N	NA
XJA111	chr3	41266113	41266113	c.110C>A	0	N	NA
XJA111	chr17	7577514	7577514	c.767C>T	0	N	NA
XJA111	chr3	41266136	41266136	c.133T>C	0	N	NA
XJA111	chr17	7577138	7577138	c.800G>C	0	N	NA
XJA111	chr17	7579512	7579512	c.175G>A	0	N	NA
XJA112	chr5	1295228	1295228	c.1-124C>T	0	N	NA
XJA112	chr17	7577534	7577534	c.747G>T	0	N	NA
XJA112	chr3	41266124	41266124	c.121A>G	0	N	NA
XJA112	chr7	151874148	151874148	c.8390delA	0	N	NA
XJA112	chr3	41266101	41266101	c.98C>G	0	N	NA
XJA112	chr17	7576861	7576861	c.985A>G	0	N	NA
XJA112	chr7	140453136	140453136	c.1799T>C	0	N	NA
XJA112	chr3	41266100	41266100	c.97T>C	0	N	NA
XJA112	chr3	41266113	41266113	c.110C>G	0	N	NA
XJA112	chr17	7578395	7578395	c.535C>T	0	N	NA
XJA112	chr1	115256536	115256536	c.175G>A	0	N	NA
XJA112	chr17	7578255	7578255	c.594A>T	0	N	NA
XJA112	chr1	27106159	27106159	c.5770G>AA	0	N	NA
XJA112	chr17	7578422	7578422	c.508A>G	0	N	NA
XJA112	chr17	7577094	7577094	c.844C>T	0	N	NA
XJA112	chr3	41266113	41266113	c.110C>A	0	N	NA
XJA112	chr17	7577514	7577514	c.767C>T	0	N	NA
XJA112	chr3	41266136	41266136	c.133T>C	0	N	NA
XJA112	chr17	7577138	7577138	c.800G>C	0	N	NA
XJA112	chr17	7579512	7579512	c.175G>A	0	N	NA
XJA113	chr5	1295228	1295228	c.1-124C>T	0	N	NA
XJA113	chr17	7577534	7577534	c.747G>T	0	N	NA
XJA113	chr3	41266124	41266124	c.121A>G	0	N	NA
XJA113	chr7	151874148	151874148	c.8390delA	0	N	NA
XJA113	chr3	41266101	41266101	c.98C>G	0	N	NA
XJA113	chr17	7576861	7576861	c.985A>G	0	N	NA
XJA113	chr7	140453136	140453136	c.1799T>C	0	N	NA
XJA113	chr3	41266100	41266100	c.97T>C	0	N	NA
XJA113	chr3	41266113	41266113	c.110C>G	0	N	NA
XJA113	chr17	7578395	7578395	c.535C>T	0	N	NA
XJA113	chr1	115256536	115256536	c.175G>A	0	N	NA
XJA113	chr17	7578255	7578255	c.594A>T	0	N	NA
XJA113	chr1	27106159	27106159	c.5770G>AA	0	N	NA
XJA113	chr17	7578422	7578422	c.508A>G	0	N	NA
XJA113	chr17	7577094	7577094	c.844C>T	0	N	NA
XJA113	chr3	41266113	41266113	c.110C>A	0	N	NA
XJA113	chr17	7577514	7577514	c.767C>T	0	N	NA
XJA113	chr3	41266136	41266136	c.133T>C	0	N	NA
XJA113	chr17	7577138	7577138	c.800G>C	0	N	NA
XJA113	chr17	7579512	7579512	c.175G>A	0	N	NA
XJA114	chr5	1295228	1295228	c.1-124C>T	0	N	NA
XJA114	chr17	7577534	7577534	c.747G>T	0	N	NA
XJA114	chr3	41266124	41266124	c.121A>G	0	N	NA
XJA114	chr7	151874148	151874148	c.8390delA	0	N	NA
XJA114	chr3	41266101	41266101	c.98C>G	0	N	NA
XJA114	chr17	7576861	7576861	c.985A>G	0	N	NA
XJA114	chr7	140453136	140453136	c.1799T>C	0	N	NA
XJA114	chr3	41266100	41266100	c.97T>C	0	N	NA
XJA114	chr3	41266113	41266113	c.110C>G	0	N	NA
XJA114	chr17	7578395	7578395	c.535C>T	0	N	NA
XJA114	chr1	115256536	115256536	c.175G>A	0	N	NA
XJA114	chr17	7578255	7578255	c.594A>T	0	N	NA
XJA114	chr1	27106159	27106159	c.5770G>AA	0	N	NA
XJA114	chr17	7578422	7578422	c.508A>G	0	N	NA
XJA114	chr17	7577094	7577094	c.844C>T	0	N	NA
XJA114	chr3	41266113	41266113	c.110C>A	0	N	NA
XJA114	chr17	7577514	7577514	c.767C>T	0	N	NA
XJA114	chr3	41266136	41266136	c.133T>C	0	N	NA
XJA114	chr17	7577138	7577138	c.800G>C	0	N	NA
XJA114	chr17	7579512	7579512	c.175G>A	0	N	NA
XJA115	chr5	1295228	1295228	c.1-124C>T	0	N	NA
XJA115	chr17	7577534	7577534	c.747G>T	0	N	NA
XJA115	chr3	41266124	41266124	c.121A>G	0	N	NA
XJA115	chr7	151874148	151874148	c.8390delA	0.0091	Y	NA
XJA115	chr3	41266101	41266101	c.98C>G	0	N	NA
XJA115	chr17	7576861	7576861	c.985A>G	0	N	NA
XJA115	chr7	140453136	140453136	c.1799T>C	0	N	NA
XJA115	chr3	41266100	41266100	c.97T>C	0	N	NA
XJA115	chr3	41266113	41266113	c.110C>G	0	N	NA
XJA115	chr17	7578395	7578395	c.535C>T	0	N	NA
XJA115	chr1	115256536	115256536	c.175G>A	0	N	NA
XJA115	chr17	7578255	7578255	c.594A>T	0	N	NA
XJA115	chr1	27106159	27106159	c.5770G>AA	0	N	NA
XJA115	chr17	7578422	7578422	c.508A>G	0	N	NA
XJA115	chr17	7577094	7577094	c.844C>T	0	N	NA
XJA115	chr3	41266113	41266113	c.110C>A	0	N	NA
XJA115	chr17	7577514	7577514	c.767C>T	0	N	NA
XJA115	chr3	41266136	41266136	c.133T>C	0	N	NA
XJA115	chr17	7577138	7577138	c.800G>C	0	N	NA
XJA115	chr17	7579512	7579512	c.175G>A	0	N	NA
XJA116	chr5	1295228	1295228	c.1-124C>T	0	N	NA
XJA116	chr17	7577534	7577534	c.747G>T	0	N	NA
XJA116	chr3	41266124	41266124	c.121A>G	0	N	NA
XJA116	chr7	151874148	151874148	c.8390delA	0	N	NA
XJA116	chr3	41266101	41266101	c.98C>G	0	N	NA
XJA116	chr17	7576861	7576861	c.985A>G	0	N	NA
XJA116	chr7	140453136	140453136	c.1799T>C	0	N	NA
XJA116	chr3	41266100	41266100	c.97T>C	0	N	NA
XJA116	chr3	41266113	41266113	c.110C>G	0	N	NA
XJA116	chr17	7578395	7578395	c.535C>T	0	N	NA
XJA116	chr1	115256536	115256536	c.175G>A	0	N	NA
XJA116	chr17	7578255	7578255	c.594A>T	0	N	NA
XJA116	chr1	27106159	27106159	c.5770G>AA	0	N	NA
XJA116	chr17	7578422	7578422	c.508A>G	0	N	NA
XJA116	chr17	7577094	7577094	c.844C>T	0	N	NA
XJA116	chr3	41266113	41266113	c.110C>A	0	N	NA
XJA116	chr17	7577514	7577514	c.767C>T	0	N	NA
XJA116	chr3	41266136	41266136	c.133T>C	0	N	NA
XJA116	chr17	7577138	7577138	c.800G>C	0	N	NA
XJA116	chr17	7579512	7579512	c.175G>A	0	N	NA
XJA117	chr5	1295228	1295228	c.1-124C>T	0	N	NA
XJA117	chr17	7577534	7577534	c.747G>T	0	N	NA
XJA117	chr3	41266124	41266124	c.121A>G	0	N	NA
XJA117	chr7	151874148	151874148	c.8390delA	0	N	NA
XJA117	chr3	41266101	41266101	c.98C>G	0	N	NA
XJA117	chr17	7576861	7576861	c.985A>G	0	N	NA
XJA117	chr7	140453136	140453136	c.1799T>C	0	N	NA
XJA117	chr3	41266100	41266100	c.97T>C	0	N	NA
XJA117	chr3	41266113	41266113	c.110C>G	0	N	NA
XJA117	chr17	7578395	7578395	c.535C>T	0	N	NA
XJA117	chr1	115256536	115256536	c.175G>A	0	N	NA
XJA117	chr17	7578255	7578255	c.594A>T	0	N	NA
XJA117	chr1	27106159	27106159	c.5770G>AA	0	N	NA
XJA117	chr17	7578422	7578422	c.508A>G	0	N	NA
XJA117	chr17	7577094	7577094	c.844C>T	0	N	NA
XJA117	chr3	41266113	41266113	c.110C>A	0	N	NA
XJA117	chr17	7577514	7577514	c.767C>T	0	N	NA
XJA117	chr3	41266136	41266136	c.133T>C	0	N	NA
XJA117	chr17	7577138	7577138	c.800G>C	0	N	NA
XJA117	chr17	7579512	7579512	c.175G>A	0	N	NA
XJA118	chr5	1295228	1295228	c.1-124C>T	0	N	NA
XJA118	chr17	7577534	7577534	c.747G>T	0	N	NA
XJA118	chr3	41266124	41266124	c.121A>G	0	N	NA
XJA118	chr7	151874148	151874148	c.8390delA	0	N	NA
XJA118	chr3	41266101	41266101	c.98C>G	0	N	NA
XJA118	chr17	7576861	7576861	c.985A>G	0	N	NA
XJA118	chr7	140453136	140453136	c.1799T>C	0	N	NA
XJA118	chr3	41266100	41266100	c.97T>C	0	N	NA
XJA118	chr3	41266113	41266113	c.110C>G	0	N	NA
XJA118	chr17	7578395	7578395	c.535C>T	0	N	NA
XJA118	chr1	115256536	115256536	c.175G>A	0	N	NA
XJA118	chr17	7578255	7578255	c.594A>T	0	N	NA
XJA118	chr1	27106159	27106159	c.5770G>AA	0	N	NA
XJA118	chr17	7578422	7578422	c.508A>G	0	N	NA
XJA118	chr17	7577094	7577094	c.844C>T	0	N	NA
XJA118	chr3	41266113	41266113	c.110C>A	0	N	NA
XJA118	chr17	7577514	7577514	c.767C>T	0	N	NA
XJA118	chr3	41266136	41266136	c.133T>C	0	N	NA
XJA118	chr17	7577138	7577138	c.800G>C	0	N	NA
XJA118	chr17	7579512	7579512	c.175G>A	0	N	NA
XJA119	chr5	1295228	1295228	c.1-124C>T	0	N	NA
XJA119	chr17	7577534	7577534	c.747G>T	0	N	NA
XJA119	chr3	41266124	41266124	c.121A>G	0	N	NA
XJA119	chr7	151874148	151874148	c.8390delA	0.0098	Y	NA
XJA119	chr3	41266101	41266101	c.98C>G	0	N	NA
XJA119	chr17	7576861	7576861	c.985A>G	0	N	NA
XJA119	chr7	140453136	140453136	c.1799T>C	0	N	NA
XJA119	chr3	41266100	41266100	c.97T>C	0	N	NA
XJA119	chr3	41266113	41266113	c.110C>G	0	N	NA
XJA119	chr17	7578395	7578395	c.535C>T	0	N	NA
XJA119	chr1	115256536	115256536	c.175G>A	0	N	NA
XJA119	chr17	7578255	7578255	c.594A>T	0	N	NA
XJA119	chr1	27106159	27106159	c.5770G>AA	0	N	NA
XJA119	chr17	7578422	7578422	c.508A>G	0	N	NA
XJA119	chr17	7577094	7577094	c.844C>T	0	N	NA
XJA119	chr3	41266113	41266113	c.110C>A	0	N	NA
XJA119	chr17	7577514	7577514	c.767C>T	0	N	NA
XJA119	chr3	41266136	41266136	c.133T>C	0	N	NA
XJA119	chr17	7577138	7577138	c.800G>C	0	N	NA
XJA119	chr17	7579512	7579512	c.175G>A	0	N	NA
XJA120	chr5	1295228	1295228	c.1-124C>T	0	N	NA
XJA120	chr17	7577534	7577534	c.747G>T	0	N	NA
XJA120	chr3	41266124	41266124	c.121A>G	0	N	NA
XJA120	chr7	151874148	151874148	c.8390delA	0	N	NA
XJA120	chr3	41266101	41266101	c.98C>G	0	N	NA
XJA120	chr17	7576861	7576861	c.985A>G	0	N	NA
XJA120	chr7	140453136	140453136	c.1799T>C	0	N	NA
XJA120	chr3	41266100	41266100	c.97T>C	0	N	NA
XJA120	chr3	41266113	41266113	c.110C>G	0	N	NA
XJA120	chr17	7578395	7578395	c.535C>T	0	N	NA
XJA120	chr1	115256536	115256536	c.175G>A	0	N	NA
XJA120	chr17	7578255	7578255	c.594A>T	0	N	NA
XJA120	chr1	27106159	27106159	c.5770G>AA	0	N	NA
XJA120	chr17	7578422	7578422	c.508A>G	0	N	NA
XJA120	chr17	7577094	7577094	c.844C>T	0	N	NA
XJA120	chr3	41266113	41266113	c.110C>A	0	N	NA
XJA120	chr17	7577514	7577514	c.767C>T	0	N	NA
XJA120	chr3	41266136	41266136	c.133T>C	0	N	NA
XJA120	chr17	7577138	7577138	c.800G>C	0	N	NA
XJA120	chr17	7579512	7579512	c.175G>A	0	N	NA
XJA121	chr5	1295228	1295228	c.1-124C>T	0	N	NA
XJA121	chr17	7577534	7577534	c.747G>T	0	N	NA
XJA121	chr3	41266124	41266124	c.121A>G	0	N	NA
XJA121	chr7	151874148	151874148	c.8390delA	0	N	NA
XJA121	chr3	41266101	41266101	c.98C>G	0	N	NA
XJA121	chr17	7576861	7576861	c.985A>G	0	N	NA
XJA121	chr7	140453136	140453136	c.1799T>C	0	N	NA
XJA121	chr3	41266100	41266100	c.97T>C	0	N	NA
XJA121	chr3	41266113	41266113	c.110C>G	0	N	NA
XJA121	chr17	7578395	7578395	c.535C>T	0	N	NA
XJA121	chr1	115256536	115256536	c.175G>A	0	N	NA
XJA121	chr17	7578255	7578255	c.594A>T	0	N	NA
XJA121	chr1	27106159	27106159	c.5770G>AA	0	N	NA
XJA121	chr17	7578422	7578422	c.508A>G	0	N	NA
XJA121	chr17	7577094	7577094	c.844C>T	0	N	NA
XJA121	chr3	41266113	41266113	c.110C>A	0	N	NA
XJA121	chr17	7577514	7577514	c.767C>T	0	N	NA
XJA121	chr3	41266136	41266136	c.133T>C	0	N	NA
XJA121	chr17	7577138	7577138	c.800G>C	0	N	NA
XJA121	chr17	7579512	7579512	c.175G>A	0	N	NA
XJA122	chr5	1295228	1295228	c.1-124C>T	0	N	NA
XJA122	chr17	7577534	7577534	c.747G>T	0	N	NA
XJA122	chr3	41266124	41266124	c.121A>G	0	N	NA
XJA122	chr7	151874148	151874148	c.8390delA	0	N	NA
XJA122	chr3	41266101	41266101	c.98C>G	0	N	NA
XJA122	chr17	7576861	7576861	c.985A>G	0	N	NA
XJA122	chr7	140453136	140453136	c.1799T>C	0	N	NA
XJA122	chr3	41266100	41266100	c.97T>C	0	N	NA
XJA122	chr3	41266113	41266113	c.110C>G	0	N	NA
XJA122	chr17	7578395	7578395	c.535C>T	0	N	NA
XJA122	chr1	115256536	115256536	c.175G>A	0	N	NA
XJA122	chr17	7578255	7578255	c.594A>T	0	N	NA
XJA122	chr1	27106159	27106159	c.5770G>AA	0	N	NA
XJA122	chr17	7578422	7578422	c.508A>G	0	N	NA
XJA122	chr17	7577094	7577094	c.844C>T	0	N	NA
XJA122	chr3	41266113	41266113	c.110C>A	0	N	NA
XJA122	chr17	7577514	7577514	c.767C>T	0	N	NA
XJA122	chr3	41266136	41266136	c.133T>C	0	N	NA
XJA122	chr17	7577138	7577138	c.800G>C	0	N	NA
XJA122	chr17	7579512	7579512	c.175G>A	0	N	NA
XJA123	chr5	1295228	1295228	c.1-124C>T	0	N	NA
XJA123	chr17	7577534	7577534	c.747G>T	0	N	NA
XJA123	chr3	41266124	41266124	c.121A>G	0	N	NA
XJA123	chr7	151874148	151874148	c.8390delA	0	N	NA
XJA123	chr3	41266101	41266101	c.98C>G	0	N	NA
XJA123	chr17	7576861	7576861	c.985A>G	0	N	NA
XJA123	chr7	140453136	140453136	c.1799T>C	0	N	NA
XJA123	chr3	41266100	41266100	c.97T>C	0	N	NA
XJA123	chr3	41266113	41266113	c.110C>G	0	N	NA
XJA123	chr17	7578395	7578395	c.535C>T	0	N	NA
XJA123	chr1	115256536	115256536	c.175G>A	0	N	NA
XJA123	chr17	7578255	7578255	c.594A>T	0	N	NA
XJA123	chr1	27106159	27106159	c.5770G>AA	0	N	NA
XJA123	chr17	7578422	7578422	c.508A>G	0	N	NA
XJA123	chr17	7577094	7577094	c.844C>T	0	N	NA
XJA123	chr3	41266113	41266113	c.110C>A	0	N	NA
XJA123	chr17	7577514	7577514	c.767C>T	0	N	NA
XJA123	chr3	41266136	41266136	c.133T>C	0	N	NA
XJA123	chr17	7577138	7577138	c.800G>C	0	N	NA
XJA123	chr17	7579512	7579512	c.175G>A	0	N	NA
XJA124	chr5	1295228	1295228	c.1-124C>T	0	N	NA
XJA124	chr17	7577534	7577534	c.747G>T	0	N	NA
XJA124	chr3	41266124	41266124	c.121A>G	0	N	NA
XJA124	chr7	151874148	151874148	c.8390delA	0	N	NA
XJA124	chr3	41266101	41266101	c.98C>G	0	N	NA
XJA124	chr17	7576861	7576861	c.985A>G	0	N	NA
XJA124	chr7	140453136	140453136	c.1799T>C	0	N	NA
XJA124	chr3	41266100	41266100	c.97T>C	0	N	NA
XJA124	chr3	41266113	41266113	c.110C>G	0	N	NA
XJA124	chr17	7578395	7578395	c.535C>T	0	N	NA
XJA124	chr1	115256536	115256536	c.175G>A	0	N	NA
XJA124	chr17	7578255	7578255	c.594A>T	0	N	NA
XJA124	chr1	27106159	27106159	c.5770G>AA	0	N	NA
XJA124	chr17	7578422	7578422	c.508A>G	0	N	NA
XJA124	chr17	7577094	7577094	c.844C>T	0	N	NA
XJA124	chr3	41266113	41266113	c.110C>A	0	N	NA
XJA124	chr17	7577514	7577514	c.767C>T	0	N	NA
XJA124	chr3	41266136	41266136	c.133T>C	0	N	NA
XJA124	chr17	7577138	7577138	c.800G>C	0	N	NA
XJA124	chr17	7579512	7579512	c.175G>A	0	N	NA
XJA125	chr5	1295228	1295228	c.1-124C>T	0	N	NA
XJA125	chr17	7577534	7577534	c.747G>T	0	N	NA
XJA125	chr3	41266124	41266124	c.121A>G	0	N	NA
XJA125	chr7	151874148	151874148	c.8390delA	0	N	NA
XJA125	chr3	41266101	41266101	c.98C>G	0	N	NA
XJA125	chr17	7576861	7576861	c.985A>G	0	N	NA
XJA125	chr7	140453136	140453136	c.1799T>C	0	N	NA
XJA125	chr3	41266100	41266100	c.97T>C	0	N	NA
XJA125	chr3	41266113	41266113	c.110C>G	0	N	NA
XJA125	chr17	7578395	7578395	c.535C>T	0	N	NA
XJA125	chr1	115256536	115256536	c.175G>A	0	N	NA
XJA125	chr17	7578255	7578255	c.594A>T	0	N	NA
XJA125	chr1	27106159	27106159	c.5770G>AA	0	N	NA
XJA125	chr17	7578422	7578422	c.508A>G	0	N	NA
XJA125	chr17	7577094	7577094	c.844C>T	0	N	NA
XJA125	chr3	41266113	41266113	c.110C>A	0	N	NA
XJA125	chr17	7577514	7577514	c.767C>T	0	N	NA
XJA125	chr3	41266136	41266136	c.133T>C	0	N	NA
XJA125	chr17	7577138	7577138	c.800G>C	0	N	NA
XJA125	chr17	7579512	7579512	c.175G>A	0	N	NA
XJA126	chr5	1295228	1295228	c.1-124C>T	0	N	NA
XJA126	chr17	7577534	7577534	c.747G>T	0	N	NA
XJA126	chr3	41266124	41266124	c.121A>G	0	N	NA
XJA126	chr7	151874148	151874148	c.8390delA	0	N	NA
XJA126	chr3	41266101	41266101	c.98C>G	0	N	NA
XJA126	chr17	7576861	7576861	c.985A>G	0	N	NA
XJA126	chr7	140453136	140453136	c.1799T>C	0	N	NA
XJA126	chr3	41266100	41266100	c.97T>C	0	N	NA
XJA126	chr3	41266113	41266113	c.110C>G	0	N	NA
XJA126	chr17	7578395	7578395	c.535C>T	0	N	NA
XJA126	chr1	115256536	115256536	c.175G>A	0	N	NA
XJA126	chr17	7578255	7578255	c.594A>T	0	N	NA
XJA126	chr1	27106159	27106159	c.5770G>AA	0	N	NA
XJA126	chr17	7578422	7578422	c.508A>G	0	N	NA
XJA126	chr17	7577094	7577094	c.844C>T	0	N	NA
XJA126	chr3	41266113	41266113	c.110C>A	0	N	NA
XJA126	chr17	7577514	7577514	c.767C>T	0	N	NA
XJA126	chr3	41266136	41266136	c.133T>C	0	N	NA
XJA126	chr17	7577138	7577138	c.800G>C	0	N	NA
XJA126	chr17	7579512	7579512	c.175G>A	0	N	NA
XJA127	chr5	1295228	1295228	c.1-124C>T	0	N	NA
XJA127	chr17	7577534	7577534	c.747G>T	0	N	NA
XJA127	chr3	41266124	41266124	c.121A>G	0	N	NA
XJA127	chr7	151874148	151874148	c.8390delA	0	N	NA
XJA127	chr3	41266101	41266101	c.98C>G	0	N	NA
XJA127	chr17	7576861	7576861	c.985A>G	0	N	NA
XJA127	chr7	140453136	140453136	c.1799T>C	0	N	NA
XJA127	chr3	41266100	41266100	c.97T>C	0	N	NA
XJA127	chr3	41266113	41266113	c.110C>G	0	N	NA
XJA127	chr17	7578395	7578395	c.535C>T	0	N	NA
XJA127	chr1	115256536	115256536	c.175G>A	0	N	NA
XJA127	chr17	7578255	7578255	c.594A>T	0	N	NA
XJA127	chr1	27106159	27106159	c.5770G>AA	0	N	NA
XJA127	chr17	7578422	7578422	c.508A>G	0	N	NA
XJA127	chr17	7577094	7577094	c.844C>T	0	N	NA
XJA127	chr3	41266113	41266113	c.110C>A	0	N	NA
XJA127	chr17	7577514	7577514	c.767C>T	0	N	NA
XJA127	chr3	41266136	41266136	c.133T>C	0	N	NA
XJA127	chr17	7577138	7577138	c.800G>C	0	N	NA
XJA127	chr17	7579512	7579512	c.175G>A	0	N	NA
XJA128	chr5	1295228	1295228	c.1-124C>T	0	N	NA
XJA128	chr17	7577534	7577534	c.747G>T	0	N	NA
XJA128	chr3	41266124	41266124	c.121A>G	0	N	NA
XJA128	chr7	151874148	151874148	c.8390delA	0	N	NA
XJA128	chr3	41266101	41266101	c.98C>G	0	N	NA
XJA128	chr17	7576861	7576861	c.985A>G	0	N	NA
XJA128	chr7	140453136	140453136	c.1799T>C	0	N	NA
XJA128	chr3	41266100	41266100	c.97T>C	0	N	NA
XJA128	chr3	41266113	41266113	c.110C>G	0	N	NA
XJA128	chr17	7578395	7578395	c.535C>T	0	N	NA
XJA128	chr1	115256536	115256536	c.175G>A	0	N	NA
XJA128	chr17	7578255	7578255	c.594A>T	0	N	NA
XJA128	chr1	27106159	27106159	c.5770G>AA	0	N	NA
XJA128	chr17	7578422	7578422	c.508A>G	0	N	NA
XJA128	chr17	7577094	7577094	c.844C>T	0	N	NA
XJA128	chr3	41266113	41266113	c.110C>A	0	N	NA
XJA128	chr17	7577514	7577514	c.767C>T	0	N	NA
XJA128	chr3	41266136	41266136	c.133T>C	0	N	NA
XJA128	chr17	7577138	7577138	c.800G>C	0	N	NA
XJA128	chr17	7579512	7579512	c.175G>A	0	N	NA
XJA129	chr5	1295228	1295228	c.1-124C>T	0	N	NA
XJA129	chr17	7577534	7577534	c.747G>T	0	N	NA
XJA129	chr3	41266124	41266124	c.121A>G	0	N	NA
XJA129	chr7	151874148	151874148	c.8390delA	0	N	NA
XJA129	chr3	41266101	41266101	c.98C>G	0	N	NA
XJA129	chr17	7576861	7576861	c.985A>G	0	N	NA
XJA129	chr7	140453136	140453136	c.1799T>C	0	N	NA
XJA129	chr3	41266100	41266100	c.97T>C	0	N	NA
XJA129	chr3	41266113	41266113	c.110C>G	0	N	NA
XJA129	chr17	7578395	7578395	c.535C>T	0	N	NA
XJA129	chr1	115256536	115256536	c.175G>A	0	N	NA
XJA129	chr17	7578255	7578255	c.594A>T	0	N	NA
XJA129	chr1	27106159	27106159	c.5770G>AA	0	N	NA
XJA129	chr17	7578422	7578422	c.508A>G	0	N	NA
XJA129	chr17	7577094	7577094	c.844C>T	0	N	NA
XJA129	chr3	41266113	41266113	c.110C>A	0	N	NA
XJA129	chr17	7577514	7577514	c.767C>T	0	N	NA
XJA129	chr3	41266136	41266136	c.133T>C	0	N	NA
XJA129	chr17	7577138	7577138	c.800G>C	0	N	NA
XJA129	chr17	7579512	7579512	c.175G>A	0	N	NA
XJA130	chr5	1295228	1295228	c.1-124C>T	0	N	NA
XJA130	chr17	7577534	7577534	c.747G>T	0	N	NA
XJA130	chr3	41266124	41266124	c.121A>G	0	N	NA
XJA130	chr7	151874148	151874148	c.8390delA	0	N	NA
XJA130	chr3	41266101	41266101	c.98C>G	0	N	NA
XJA130	chr17	7576861	7576861	c.985A>G	0	N	NA
XJA130	chr7	140453136	140453136	c.1799T>C	0	N	NA
XJA130	chr3	41266100	41266100	c.97T>C	0	N	NA
XJA130	chr3	41266113	41266113	c.110C>G	0	N	NA
XJA130	chr17	7578395	7578395	c.535C>T	0	N	NA
XJA130	chr1	115256536	115256536	c.175G>A	0	N	NA
XJA130	chr17	7578255	7578255	c.594A>T	0	N	NA
XJA130	chr1	27106159	27106159	c.5770G>AA	0	N	NA
XJA130	chr17	7578422	7578422	c.508A>G	0	N	NA
XJA130	chr17	7577094	7577094	c.844C>T	0	N	NA
XJA130	chr3	41266113	41266113	c.110C>A	0	N	NA
XJA130	chr17	7577514	7577514	c.767C>T	0	N	NA
XJA130	chr3	41266136	41266136	c.133T>C	0	N	NA
XJA130	chr17	7577138	7577138	c.800G>C	0	N	NA
XJA130	chr17	7579512	7579512	c.175G>A	0	N	NA
XJA132	chr5	1295228	1295228	c.1-124C>T	0	N	NA
XJA132	chr17	7577534	7577534	c.747G>T	0	N	NA
XJA132	chr3	41266124	41266124	c.121A>G	0	N	NA
XJA132	chr7	151874148	151874148	c.8390delA	0	N	NA
XJA132	chr3	41266101	41266101	c.98C>G	0	N	NA
XJA132	chr17	7576861	7576861	c.985A>G	0	N	NA
XJA132	chr7	140453136	140453136	c.1799T>C	0	N	NA
XJA132	chr3	41266100	41266100	c.97T>C	0	N	NA
XJA132	chr3	41266113	41266113	c.110C>G	0	N	NA
XJA132	chr17	7578395	7578395	c.535C>T	0	N	NA
XJA132	chr1	115256536	115256536	c.175G>A	0	N	NA
XJA132	chr17	7578255	7578255	c.594A>T	0	N	NA
XJA132	chr1	27106159	27106159	c.5770G>AA	0	N	NA
XJA132	chr17	7578422	7578422	c.508A>G	0	N	NA
XJA132	chr17	7577094	7577094	c.844C>T	0	N	NA
XJA132	chr3	41266113	41266113	c.110C>A	0	N	NA
XJA132	chr17	7577514	7577514	c.767C>T	0	N	NA
XJA132	chr3	41266136	41266136	c.133T>C	0	N	NA
XJA132	chr17	7577138	7577138	c.800G>C	0	N	NA
XJA132	chr17	7579512	7579512	c.175G>A	0	N	NA
XJA136	chr5	1295228	1295228	c.1-124C>T	0	N	NA
XJA136	chr17	7577534	7577534	c.747G>T	0	N	NA
XJA136	chr3	41266124	41266124	c.121A>G	0	N	NA
XJA136	chr7	151874148	151874148	c.8390delA	0	N	NA
XJA136	chr3	41266101	41266101	c.98C>G	0	N	NA
XJA136	chr17	7576861	7576861	c.985A>G	0	N	NA
XJA136	chr7	140453136	140453136	c.1799T>C	0	N	NA
XJA136	chr3	41266100	41266100	c.97T>C	0	N	NA
XJA136	chr3	41266113	41266113	c.110C>G	0	N	NA
XJA136	chr17	7578395	7578395	c.535C>T	0	N	NA
XJA136	chr1	115256536	115256536	c.175G>A	0	N	NA
XJA136	chr17	7578255	7578255	c.594A>T	0	N	NA
XJA136	chr1	27106159	27106159	c.5770G>AA	0	N	NA
XJA136	chr17	7578422	7578422	c.508A>G	0	N	NA
XJA136	chr17	7577094	7577094	c.844C>T	0	N	NA
XJA136	chr3	41266113	41266113	c.110C>A	0	N	NA
XJA136	chr17	7577514	7577514	c.767C>T	0	N	NA
XJA136	chr3	41266136	41266136	c.133T>C	0	N	NA
XJA136	chr17	7577138	7577138	c.800G>C	0	N	NA
XJA136	chr17	7579512	7579512	c.175G>A	0	N	NA
XJA137	chr5	1295228	1295228	c.1-124C>T	0	N	NA
XJA137	chr17	7577534	7577534	c.747G>T	0	N	NA
XJA137	chr3	41266124	41266124	c.121A>G	0	N	NA
XJA137	chr7	151874148	151874148	c.8390delA	0	N	NA
XJA137	chr3	41266101	41266101	c.98C>G	0	N	NA
XJA137	chr17	7576861	7576861	c.985A>G	0	N	NA
XJA137	chr7	140453136	140453136	c.1799T>C	0	N	NA
XJA137	chr3	41266100	41266100	c.97T>C	0	N	NA
XJA137	chr3	41266113	41266113	c.110C>G	0	N	NA
XJA137	chr17	7578395	7578395	c.535C>T	0	N	NA
XJA137	chr1	115256536	115256536	c.175G>A	0	N	NA
XJA137	chr17	7578255	7578255	c.594A>T	0	N	NA
XJA137	chr1	27106159	27106159	c.5770G>AA	0	N	NA
XJA137	chr17	7578422	7578422	c.508A>G	0	N	NA
XJA137	chr17	7577094	7577094	c.844C>T	0	N	NA
XJA137	chr3	41266113	41266113	c.110C>A	0	N	NA
XJA137	chr17	7577514	7577514	c.767C>T	0	N	NA
XJA137	chr3	41266136	41266136	c.133T>C	0	N	NA
XJA137	chr17	7577138	7577138	c.800G>C	0	N	NA
XJA137	chr17	7579512	7579512	c.175G>A	0	N	NA
XJA138	chr5	1295228	1295228	c.1-124C>T	0	N	NA
XJA138	chr17	7577534	7577534	c.747G>T	0	N	NA
XJA138	chr3	41266124	41266124	c.121A>G	0	N	NA
XJA138	chr7	151874148	151874148	c.8390delA	0	N	NA
XJA138	chr3	41266101	41266101	c.98C>G	0	N	NA
XJA138	chr17	7576861	7576861	c.985A>G	0	N	NA
XJA138	chr7	140453136	140453136	c.1799T>C	0	N	NA
XJA138	chr3	41266100	41266100	c.97T>C	0	N	NA
XJA138	chr3	41266113	41266113	c.110C>G	0	N	NA
XJA138	chr17	7578395	7578395	c.535C>T	0	N	NA
XJA138	chr1	115256536	115256536	c.175G>A	0	N	NA
XJA138	chr17	7578255	7578255	c.594A>T	0	N	NA
XJA138	chr1	27106159	27106159	c.5770G>AA	0	N	NA
XJA138	chr17	7578422	7578422	c.508A>G	0	N	NA
XJA138	chr17	7577094	7577094	c.844C>T	0	N	NA
XJA138	chr3	41266113	41266113	c.110C>A	0	N	NA
XJA138	chr17	7577514	7577514	c.767C>T	0	N	NA
XJA138	chr3	41266136	41266136	c.133T>C	0	N	NA
XJA138	chr17	7577138	7577138	c.800G>C	0	N	NA
XJA138	chr17	7579512	7579512	c.175G>A	0	N	NA
XJA139	chr5	1295228	1295228	c.1-124C>T	0	N	NA
XJA139	chr17	7577534	7577534	c.747G>T	0	N	NA
XJA139	chr3	41266124	41266124	c.121A>G	0	N	NA
XJA139	chr7	151874148	151874148	c.8390delA	0	N	NA
XJA139	chr3	41266101	41266101	c.98C>G	0	N	NA
XJA139	chr17	7576861	7576861	c.985A>G	0	N	NA
XJA139	chr7	140453136	140453136	c.1799T>C	0	N	NA
XJA139	chr3	41266100	41266100	c.97T>C	0	N	NA
XJA139	chr3	41266113	41266113	c.110C>G	0	N	NA
XJA139	chr17	7578395	7578395	c.535C>T	0	N	NA
XJA139	chr1	115256536	115256536	c.175G>A	0	N	NA
XJA139	chr17	7578255	7578255	c.594A>T	0	N	NA
XJA139	chr1	27106159	27106159	c.5770G>AA	0	N	NA
XJA139	chr17	7578422	7578422	c.508A>G	0	N	NA
XJA139	chr17	7577094	7577094	c.844C>T	0	N	NA
XJA139	chr3	41266113	41266113	c.110C>A	0	N	NA
XJA139	chr17	7577514	7577514	c.767C>T	0	N	NA
XJA139	chr3	41266136	41266136	c.133T>C	0	N	NA
XJA139	chr17	7577138	7577138	c.800G>C	0	N	NA
XJA139	chr17	7579512	7579512	c.175G>A	0	N	NA
XJA140	chr5	1295228	1295228	c.1-124C>T	0	N	NA
XJA140	chr17	7577534	7577534	c.747G>T	0	N	NA
XJA140	chr3	41266124	41266124	c.121A>G	0	N	NA
XJA140	chr7	151874148	151874148	c.8390delA	0	N	NA
XJA140	chr3	41266101	41266101	c.98C>G	0	N	NA
XJA140	chr17	7576861	7576861	c.985A>G	0	N	NA
XJA140	chr7	140453136	140453136	c.1799T>C	0	N	NA
XJA140	chr3	41266100	41266100	c.97T>C	0	N	NA
XJA140	chr3	41266113	41266113	c.110C>G	0	N	NA
XJA140	chr17	7578395	7578395	c.535C>T	0	N	NA
XJA140	chr1	115256536	115256536	c.175G>A	0	N	NA
XJA140	chr17	7578255	7578255	c.594A>T	0	N	NA
XJA140	chr1	27106159	27106159	c.5770G>AA	0	N	NA
XJA140	chr17	7578422	7578422	c.508A>G	0	N	NA
XJA140	chr17	7577094	7577094	c.844C>T	0	N	NA
XJA140	chr3	41266113	41266113	c.110C>A	0	N	NA
XJA140	chr17	7577514	7577514	c.767C>T	0	N	NA
XJA140	chr3	41266136	41266136	c.133T>C	0	N	NA
[truncated: 7,803 more rows]
